# Supplementary material for: Analysis of Polyadenylation Signal Usage with Full-Length Transcriptome in Spodoptera frugiperda (Lepidoptera: Noctuidae)
Source: Insects. 2022 Sep 2;13(9):803. doi: 10.3390/insects13090803 (PMC9505298; doi:10.3390/insects13090803)
Supplement: Supplementary file 1 [file insects-13-00803-s001.zip]

Archive with 4 entries (4 files):
- Dataset S1.fasta
- Figure S1-S3.pdf
- Script.pl
- Table S1.xlsx
