# Supplementary material for: Analysis of Polyadenylation Signal Usage with Full-Length Transcriptome in Spodoptera frugiperda (Lepidoptera: Noctuidae)
Source: Insects. 2022 Sep 2;13(9):803. doi: 10.3390/insects13090803 (PMC9505298; doi:10.3390/insects13090803)
Supplement: Supplementary file 1 [file insects-13-00803-s001.zip › Dataset S1.fasta]

>FP362771.1 FP362771 Spodoptera frugiperda cDNA library, pooled tissues Spodoptera frugiperda cDNA clone Sf1P05670-5-1, mRNA sequence
ATGAAAATAAATTTTAATCACCCATTTCATTTAGTAGATTATAGACCATGACCTTTAACAGGAGCTATTG
GAGTAATAGTTTTAGTTAGAGGAATAGTAAAATGATTTCATAATTTTAATATAAATTTATTAATTTTAGG
ATATTTTATTGTAATTTTAACCATATATCAATGATGACGAGATATTTGTCGTGAAGGAACATATCAAGGT
AAACATACAATTTTAGTAACCAAAGGACTTCGCTGAGGAATAATTTTATTTATTGTATCAGAAATTTTTT
TTTTTGTCTCTTTTTTCTGAGCCTTTTTTCATAGAAGATTAGCCCCTAATATTGAAATTGGGGCTATATG
ACCTCCTACTAGTATTACACCATTTAACCCATTTCAAATTCCTTTATTAAATACTATTATCTTAATTAGA
TCAGGAGTATCAGTTACTTGAGCTCATCATGCAATTATAGAAAATAATAATTCTCAAATAACTCAAGGTC
TATTTGTTACAATTATTTTAGGAATTTATTTCACAATTCTTCAAGCATATGAATATTTTGAAGCTCCTTT
TACCATTGCAGATAGAATTTATGGTTCAACATTTTTTATAGCAACAGGATTCCATGGATTACACGTTATT
ATTGGTACATTATTCCTTTTAATTTGTCTGATTCGTCATTTAAATAATCATTTTTCAAGTAATCATCATT
TCGGATTTGAAGCAGCAGCTTGATATTGACATTTTGTAGATGTAAGTATGATTATTCCTTTATATTTCTA
TTTTATTGTGGAGAAATTAATTTATC

>FP362656.1 FP362656 Spodoptera frugiperda cDNA library, pooled tissues Spodoptera frugiperda cDNA clone Sf1P03102-5-1, mRNA sequence
GGTTATGGCAGCTTATGCCGTCGAAGTGATTTCCGTTGACGATCTACTGAGGGCTTATGATGTCTCTCAC
AACAAAATAGATGGAGAATCAGTGAAGATGGCGACGGAGGCTCTCTACGTACCAATGAGTTTACGAGCGT
GCACCAGCAGCGCTTGTAATTTCGTCTGTAAGTTCCTCGGCTACAAATACGGAAACTGTGTTTCAGCCGA
AACCTGTCGTTGCTACAGTTAAACAATCAGACGAATGCATTTTTTAATTATGTACCTTTTTTTTTCTAAA
CTTCGCACTATGTTTATTGTTCATTGATTAAAATTACTTTTTGAAAAAAAAAAAAAAAAAAAAAAAAAAA
AAACATGTC

>FP375581.1 FP375581 Spodoptera frugiperda cDNA library, induced midguts Spodoptera frugiperda cDNA clone Sf2M07973-3-1, mRNA sequence
TTTTTTTTTTTTTTTTTTTTTTTTTTTTTTTTTTTTTTTAATTAATTTCCTCATCAATAAATAGAAATAT
AAAGGAATAATCATACTACATCTACAAAATGTCAATATCAAGCTGCTGCTTCAAATCCGAAATGATGATT
ACTTGAAAAATGATTATTTAAATGACGAATCAAACAAATTAAAAGGAATAATGTACCAATAATAACGTGT
AATCCATGGAATCCTGTTGCTATAAAAAATGTTGAACCATAAATTCTATCTGCAATGGTAAAAGGAGCTT
CAAAATATTCATATGCTTGAAAAATTGTGAAATAAATTCCTAAAATAATTGTAATAAATAGACCTTGAGT
TATTTGAAAATTATTATTTTCTATAATTGCATGATGAGCTCAAGTAACTGATACTCCTGATCTAATTAAA
ATAATAGTATTTAATAAAGGAATTTGAAATGGGTTAAATGGTGTAATACTAGTAGGAGGTCATATAGCCC
CAATTTCAATATTAGGGGCTAATCTTCTATGAAAAAAGGCTCAAAAAAAAAAGACAAAAAAAAAAATTTC
TGATACAATAAATAAAATTATTCCTCAGCGAAGTCCTTTGGTTACTAAAATTGTATGTTTACCTTGATAT
GTTCCTTCACGACAAATATCTCGTCATCATTGAAATATGGTTAAAATTACAATAAAATATCCTAAAAATT
AATAAATTTATATTAAAATTATGA

>FP375580.1 FP375580 Spodoptera frugiperda cDNA library, induced midguts Spodoptera frugiperda cDNA clone Sf2M06211-5-1, mRNA sequence
AATGACTTCTGTTGCATACTTCTTCCTAGCTATCTTAGCTGTTGCTGCAGCAGCACCAGAAGGCCGGATC
GTGGGTGGTGACCATGTGACCATCGAGGAGTTCCCCTACGCAGTCGCGGTCACCTACCTCTATCCTGGAC
CTGGCATCACCGTGCAGCGCTGTGTCGGCAGTTTGGTCTCCTCTTTCCATGCCCTCACGTCCGCCTACTG
TTTCACTGGTGCCATTTTGAACAACATGAGAATCCGTGCGGGTTCTACAAACTCTCTCTCTGGCGGAACT
GTGGTGGAAATCGACACCTTCGTGAAGCACCCCGACTACACGGAGACTCCTCGATCCAACGACATTGCAG
TCACCTTCCTGAAGACTCCACTCGGCATCAGCAATGTCATCAATGTCCTGTTCCTGCCTCCCGCCAACTA
TATCATTCCCGACGGACAATCTGTTAAGGTTGTGAGTTGGGGATTCGAATCTGAGGGCGGAAATCAACTA
CAAACCCTGAAGACGGTGTTCCTGAACAAACTCAGTCTTGCCGATTGCCAAGCAGTGTACGGAGACACCA
ACAGCGTTGAAATCTCAGATTCCGTAATCTGCGCATCTGCGGCCGGTAAGGGTATGTGCATGGGTGACTC
TGGGGCACCCATGGTGATCACCAACGT

>FP375579.1 FP375579 Spodoptera frugiperda cDNA library, induced midguts Spodoptera frugiperda cDNA clone Sf2M12098-3-1, mRNA sequence
TTTTTTTTTTTTTTTTTTTTTTTTTTAATTTTATAATAAAATTTTAATTTTGGTTAAGAAAATACATAAT
ATGGCAAAACGAAAACTAGTACATTTTGTATATTATAGTAACAATAAATGCAGTGAAAGTAAAAGCTTAT
CGTTATTACACGTAGACAAGTGATTATAAAACTTGTGGATATAATTATTGCAAATAGTAATCTGTTATAT
TAGCACTAACTATAGCTTTGTTCTACAGACTTCGTTCATTATACCAATAACATACTATTTTATGTCTAAA
ATATTCTATTACTTTATGTATTGTTGTAGCAATTGAGTAACAAGCACCTGTTTTACACTATAAACATTTT
CCAAATATCTAATTGTAAATGAACATTGCACAAGTGGACATTGTATGAAATACATTTAGTGCTAGAATAT
ACACATGGGTTTATGTTTCAACATAGTTAACTATCTTACCCACTCCGTATTATAAGTTTGTTATCCAGTA
CTTTAGATACCT

>FP375578.1 FP375578 Spodoptera frugiperda cDNA library, induced midguts Spodoptera frugiperda cDNA clone Sf2M10528-5-1, mRNA sequence
CGGACGCGTGGGGTGTTAATAGATTTTAACAGTAGCTCATATTATTATCAACAATGTAATCAATACTATA
AATTTTGTAATACTATTTATGAAGGTATGTGTATCAGGTAACGATAGGAGTAGAGTGAAGCTCTAACGTG
TAACTTAAATATTTTAATCTTTTTATCTATGAATCAGACATGTATACAAACTATAATTTTTATATATATG
TATAATCCGTATGAAGTGATGTGCGCTTAGTTTTAAAATAACTAAATTACTGGACATTGTTCTGCAGTTC
TCTTTTTATTAATTTTTTGATATACAAACCATGACGTGACTTTATTATTCTGAGAGTATAAGAGGCAACT
ATTTTAGTTTAAACTAAAATTTGTTTATTTTAGTATAAACTAAAATATGTTTATTTTAGTATAAACTAAA
ATATGTTGCCTACTCGGTTTTTGAATCAGATACGCGAAAGTCAATGTTATTACTTATTATTCATCTATTT
GTTTATACTAAAATGGAACATTGATATATTTTTTTAAAGTCAACCTAAGCACACATTGCATTCGTTGATC
GGTTCTAGATGTATTTATTATCACAATTTATTCTTCCGCTATTTCTTTGGGTGGATTTCATAAACATTTT
GTACTCGTATATTATTATCCAATTTATTAAAAAAAACTGTCTACTAGT

>FP375577.1 FP375577 Spodoptera frugiperda cDNA library, induced midguts Spodoptera frugiperda cDNA clone Sf2M12517-3-1, mRNA sequence
TTTTTTTTTTTTTTTTTTTTTTTTTTTTTTTTTTTTTTTTTTTTTTTTTTTTTTTTTTTTTTTTTTTTTT
TTTTTTTTTTTTTTTTTTTTTTTTTTTTTTTTTTTAAAACCCCCCCCCAAAAAATTTTTCCCAAAAACCG
GCCCCCCCCTTAACCCCCCCCAAAAAACAA

>FP375576.1 FP375576 Spodoptera frugiperda cDNA library, induced midguts Spodoptera frugiperda cDNA clone Sf2M08550-3-1, mRNA sequence
TTTTTTTTTTTTTTTTTTTTTTTTTTTTTAGTTTTCACTAAGTTTATTTAGAAATAACATAACTCCCGCA
CACGCATTCGTGTCAACATTTGATTAAGGATTCTTGCAGGGTACTCTGTTAACAACAAGGTGCAATTATT
TACGACTTGGCTAGGGTTTCGGCCTTAGCAACAACTTCCTCAATAGGTCCAACCATGTAAAATGCTACTT
CAGGTAGGTGATCATACTCGCCCTGCAGGATTTTAGAGAAGCCCTTGATGGTTTCCTCAAGGGGCACCAG
TTTGCCAGCATGTCCAGTGAACACCTCAGCAACCTGGAAAGGCTGGGACAAGAACCTCTGGATCTTACGG
GCGCGAGCGACAGTCAGTTTGTCTTCCTCAAACAACTCATCCATACCCAGGATAGCGATGATGTCCTGGA
GTGACTTGTAGTCCTGAAGGATCTTCTGGACACCACGAGCCACATTGTAGTGCTCAGCACCAATAATGTT
GGGGTCCATGATACGGGAAGTAGAGTCGAGAGGGTCCACAGCAGGGTAGATACCCAGCTCAGCAATAGCA
CGGGACAGTACAGTGGTGGCGTCCAAGTGAGCGAAGGTGGTGGCAGGCGCAGGGTCAGTCAAGTCATCAG
CGGGCACGTAGATAGCCTGCACGGAGGTGATGGATCCCTTCTTGGTGGTGGTAATACCCTCCCGCATGGG
ACCCATGTC

>FP375575.1 FP375575 Spodoptera frugiperda cDNA library, induced midguts Spodoptera frugiperda cDNA clone Sf2M05533-5-1, mRNA sequence
GGAAAGAACATGAGTTTGGTCTTCCCTATTGTACTGGGTGTGGGGTCAGTGGTGTTGATTACATCAGTGA
TAGCCCACTTTATATGGGGCAGGAAACCGGCCAAGAAAGAAGTTCAAGCTGCACCTCCAAAGAAGAGCTC
ACAGCTCGTCACACTACAGGATCCTAATGTGAAGTATGCTCTACCTCTGATTGAGAGAGAGGAGATTAGC
CATGACACAAGGAGGTTCCGATTCGGTCTACCAACTCCACAACATGTTCTAGGATTGCCAATTGGCCAGC
ACATTCATTTATCAGCCAAGATTGACGATGACCTCGTCATCAGAGCCTACACTCCTGTTTCCAGTGACGA
TGAGAAAGGATATGTCGATCTTGTTATTAAGGTCTACTTCAAAAATGTGCACCCTAAGTTCCCTGATGGC
GGCAAGATGTCTCAACACTTGAACAGCCTGAAGATCAACGATACTATCGACGTACGAGGCCCTTCAGGAA
GATTGCAGTACGCCGGCAATGGCAAATTCCTTATCAAGAAATTGAGGAAAGACCCACCCGTTACTGTAAA
TGCCAAGAAACTCAATATGATCGCAGGTGGCACTGGCATCGCGCCAATGCTCCAACTCATCAGACACATA
TGCAAGGATGGCAATGACCGCACGGAAATGAGACTTTTGTTTGCCAACCAGACTGAAGAAGACATCTTGT
TAAGAAATGAAATGGAAAAGTACCAATCTGAACACCCTGAG

>FP375574.1 FP375574 Spodoptera frugiperda cDNA library, induced midguts Spodoptera frugiperda cDNA clone Sf2M09303-5-1, mRNA sequence
GGTTGGTAAAAATAAAGGCCTGTCGAAAGGCGGTAAAAAGGGTGTTAAGAAGAAGATCGTCGATCCCTTC
ACCCGTAAAGATTGGTACGATGTCAAGGCTCCGTCTATGTTCACCAAGAGACAAGTGGGAACCACCCTTG
TCAACCGTACTCAGGGCACCAAAATCGCTTCTGAGGGTTTGAAGGGCCGTGTCTTTGAAGTATCGCTGGC
CGATCTTCAAGCTGATACTGATGCTGAAAGGTCCTTCCGCAAGTTCCGTTTGATCGCTGAAGATGTTCAG
GGACGCAATGTGCTCTGCAACTTCCACGGCATGGATCTCACCACTGACAAGCTCAGATGGATGGTCAAGA
AATGGCAGACCCTGGTCGAGGCCAACATTGACGTGAAGACCACCGACGGATACCTGCTCCGTGTGTTCTG
CATCGGATTCACCAACAAGGACTCGCTCAGCCAGCGCAAGACCTGCTACGCTCAGCACACCCAGGTCCGT
GCAATCAGGAAGAAGATGTGTGAAATCATCACCCGTGATGTGACCAACTCTGAACTTCGTGAGGTTGTCA
ACAAACTCATTCCGGACTCCATCGCCCAAGATATCGAGAAGGCGTGCCACGGCATCTACCCATTGAGGGA
TGTCTGCATTAGAAAGGTAAAGGTTCTGAAGAGGGC

>FP375573.1 FP375573 Spodoptera frugiperda cDNA library, induced midguts Spodoptera frugiperda cDNA clone Sf2M11420-5-1, mRNA sequence
GTGCGATCTCATAAAAAAATAGTCGGTGTTTTTATAGTTTTTAAATTAAGTAGAATATAATCAACACAAT
GTTACACACCTATTTCCTGGGTATTTTATTGTGTGTGGGGTCTGGGTTGGCGTTGTATGACTCCAGTTCA
GACGTGGTGGACCTGAACCCTGACAATTTCTATCAACTAGTCACAGATAGAGATGATGTGTGGTTGGTGG
AATTCTACGCGCCGTGGTGCGGTCACTGCAAGAACTTGGTGCCTGAATACAAGAAAGCGGCCAAAGCTCT
GAAGGGTATAGTTAAAGTGGGAGCTATAGACGCAGACAAGCACAGAAGCTTCGCAAAGGACTATGGAGTG
TCTGGCTTCCCCACAATTAAGATCTTTACGGGTCGTAAACATGTTCCATACAAGGGCGCAAGGTCAGCTG
ATGCTTTCGTTGATGCTGCTCTAAGTGCAGTGAAGAGCAAGGCTTATGAGAGACTTGGAAAGAGATCTGA
TGACTCATCACACAAGTCATCCGACTCTGACGTGATCACGCTGACTGATGACAACTTCAAGAAACTGGTG
TTGGACAGCGATGACCTGTGGTTGGTGGAGTTCTTCGCTCCATGGTGCGGACACTGCAAGAACCTCGAGC
CACACTGGGCTAAGGCAGCTACTGAACTTAAGGGCAAGGTGAAAGTGGGAGCTCTCGACGCGACGGTTCA
CCAGGAGATGGCTGGACGCTTCCAAGTCCAAGGGTACCCAACCATCAAGTACTTCCCATCAGGCAAGAAG
ACGTACGACTCTGCTGAGGACTACAACGGAAGGCAGGACTTC

>FP375572.1 FP375572 Spodoptera frugiperda cDNA library, induced midguts Spodoptera frugiperda cDNA clone Sf2M11651-3-1, mRNA sequence
TTTTTTTTTTTTTTTTTTATAGTGTTAAACTGTATTAAACGATTACCTAATAGGTATACAATACGTCCTC
TGGTCTTCATAAAACATTATACGTCTCAAAACTTCGAGTTAAGTTGCTGTCTACATATACAGTAAGTATC
TATTAGTTTAGTTAAAACTTATCTAGACAATTTACCATAAAAAGCTTGCGTGAAAATCATCCGATCAAAT
ATTACTTTCAAATTATGAGGCCAAATTCCAAAGAACTGATTGAATCGCACAAAAATGCAACATATCTATC
TTATTATAAAACTGACAATGCAAGAAAGTTTTGTGACTGAAGCTTCAAACATTAATACATGCTATCTAAA
CCTAATCATTTCTTATAGTCATAGTTACATATAAAAACATTATATAATAATCTGGTCAGTCAATCTCGAG
CCCATACCTGTTCTCGCCACAGCTGTGCCTGGTATCAATGTTCCAGCGACAATATTATAATACAAACGGT
CTGGTACACAACGCGAATGCGATATAAAGCTAATACTGTCTACGTCAGTGTATCACAAAATTATGGTGAA
TGCTGTGCCAAGAACTCCTATCTCCTATCATTACATTCCAAATTATAAAAAAAACATTGAAATATTCAGT
GCATATATCTATGAATACGTAGTGGAAACAACAAAACACAGTGATAACAAAGCCTATATAGTACTAGGAA
TAGTATAAATAAATATAATACACATTTAGATAGTAGTATAGCATAATATATGAATATCACTTGATTACCG
ATACAATACTAATACACCACCATGAG

>FP375571.1 FP375571 Spodoptera frugiperda cDNA library, induced midguts Spodoptera frugiperda cDNA clone Sf2M06606-5-1, mRNA sequence
GCGGCGTTATAGTCGTTAAATAATACTAATCACAGAAAATGGCCTCCGTAACCCGTATTTTGTTGGGGAA
ACATGTGGTGAGCAGAGTGGCAGCCACCAATTCCGGTTCTATTAAATTCTATAGCACTGCACCAGCATAT
GAAAACATCAAAGTAGAAGTAGTTGGCAGCAAGAAGAATGTTGGTCTGATCCAGCTGAACAGGCCTAAGG
CCCTGAATGCCCTTTGCGGCCCACTCTTCGTGGAGCTCGGCCAAGCAGTGAGAGACTTCGACGCTGATGA
GAAGATCGCCGCTATCATCATTACTGGCAATGAGAAAGCTTTCGCGGCCGGAGCTGACATCAAGGAGATG
CAGAACAACACTTTCAGTCACAACACGAAGAAGGGATTCCTCAAGGACTGGGAAGATGTTTCCAACTGCG
GCAAACCCATCATCGCAGCCGTCAACGGATTCGCTTTGGGCGGTGGCTGCGAATTGGCAATGCTCTGCGA
TATTATTTACGCTGGCGAGAAGGCCAAATTCGGGCAGCCAGAGATCAACATTGGGACCATTCCTGGGGCT
GGTGGCACCCAACGTTTGCCCAGATACGTTGGCAAATCTAAGGCAATGGAAATTGTCCTCACCGGCAACT
TCATTGATGCTGCCGAAGCCGAAAGGATGGGTCTCGTGAGCCGTGTGTTCCCAGTAGACAAACTGTTGGA
GGAGACCATCAAACTGGCTGAGAGGATCGGCACCCATTCCCCCCTGATCGT

>FP375570.1 FP375570 Spodoptera frugiperda cDNA library, induced midguts Spodoptera frugiperda cDNA clone Sf2M08527-3-1, mRNA sequence
TTTTTTTTTTTTTTTTTTTTTTAATTAAATATAAATTAATTATATATTTAAAATAAATTAATAATATTCA
TTATTTAATAAATTTAATTTAAATATTTGATCCTTTCGTACTAAAATATTTTATATTTATTAAAAGATAG
AAACCAACCTGGCTTACACCGGTTTGAACTCAGATCATGTAAGATTTTAATGATCGAACAGATCAAAATT
TTAAACTTCTACATTTAAATTTTATCTTAATCCAACATCGAGGTCGCAAACTCTTTTTTTTATTCGAACT
AAAAAAAAAAATTACGCTGTTATCCCTAAGGTAATTTTTTCTTATAATCAATAAGATTGGATCATATACT
CACTTATCTATGTTAAATAATAAAAAAAGTTTTTCATATTTTTTTGTCACCCCAACAAAATAATTAAAAT
AATTTTAATTAAAAAATTTATAAATAATCTCAATTATTTTAAATATAAAACTCTATAGGGTCTTCTCGTC
TTTTTAATTTATTTTAACTTTTTAATTAAAAAATTAAATTCTATAAAATAATAAAGAGACAGCTTATATT
TCATCCAATCTTTCATACAAGTCATCAATTAAATGACTAATGATTATGCTACCTTTGTACAGTCAATATA
CTGCAGCCCTTTAATATATTATAATATCAGTGGGCAGATTAGACTTTATATTAAATTCAAAAAGACATGT
TTTTGCGGACGCGTGGGCGGACGCGTGGG

>FP375569.1 FP375569 Spodoptera frugiperda cDNA library, induced midguts Spodoptera frugiperda cDNA clone Sf2M05691-5-1, mRNA sequence
AATTCTGTTGCGTTCTGATAAGTCGCCTTCTGCACCAGTGTGTGTAAAGGCTAGACTTACGCGAGTACTC
GTTTGTTACGGAACTGCTTGTCATTATTTTATTATTTTGTCAAAGTATCTGTGATTTAATTAAATAAAAA
AATAAAGATGAAGGCCATCCTCTTCGCTCTCGCTGGACTCCTGGCTGTATGCCTTCCTGCTTCTGCCACA
CAATGCCACGTGAACCCGGTAACGATTCCCAAGGAATGGGTGACGATGCACCGCAACTGCCGCATGTCCA
TGAGGCAACAGATTCAGATGGAGGTGGCCGCGTCGCTGCAGTATCTGGCCATGGGCGCACACTTCTCTAA
GGATATTGTAAACCGTCCAGGTTTCGCGAAGATGTTCTTTGACGCTGCGTCCGAGGAACGCGAACACGCC
ATGAAGTTGATCGAGTACCTGCTCATGAGAGGAGAGCTGACCACTGATGTCACCACTTTGCTGCAAGTCA
GGGCCCCTGAACGTAAGACCTGGGAGGGTGGCGTGGAGGCCCTGGAGCACGCGCTGCTGATGGAGAGCGC
CGTCACCAAGAGTATCAGGAACGTCATCAAGGCGTGCGAGGACGACAGCGAGTTCAACGACTACCATCTG
GTCGACTACCTGACCGGAGACTTCTTGGATGAACAATACAAGGGACAGCGCGACATCGCGGGCAAAGCCT
CCACCCTCAAGAAACTCCTGGACCGCCACGGAGCCCTCGGAGAATTCATCTTCGACAAGAAACTCATTGG
CATCGACATCTAAGCCAATCAATAAAAC

>FP375568.1 FP375568 Spodoptera frugiperda cDNA library, induced midguts Spodoptera frugiperda cDNA clone Sf2M10234-5-1, mRNA sequence
CGGACGCGTGGGCGGACGCGTGGGCGGACGCGTGGGCAACAAATAAATCAAAATGAAATACTTCATCGCC
ATCTCCCTGCTCGTCGCCGTGGCTTCGGCCGGTTTGGTGAAGCCTGTGGGCTCTGAGCTCGCCGAGCTCC
AGGAGATCATCGCCGCCATCAACAGCCCCAGCACCGACCCCGCCACCGCCGCCGCCCTCGAAGAGATGCT
CCTCGATGCTCTAGGCGTCAAGCCCGAGCCCGTTGAAGTTGGACCCGCCGTCATTGACACTCACCCCATC
TCTGTCGGCCCTGCCATCATCGAGTCCAACCCCATCTCTGTTGGACCCGCCCTCATCGACTTCCCCCTCC
CCGACGCTGGTGTTGTCGCTGAGGAGCCCATTGTCCCCACCCCCGTTATTGTTGCCCCCGCTCCCGTCGA
CGAGGTCACACCCGTCGCTGCCGCCGCTCCCCTGGTCCAGATCATCCTGAACATCAACCAGGCCGCCGCT
GACGTTAGCCCCGTCGCTGTTGGCCCCGCTGTCGAGCCCACCCCCGTCCACGTTGTGGAGTCTGCCCCTG
AACCCGTCCACGTTGTGGAGGTCGCCCCTGAGCCCGTCCAGGTTGTCGAGACCGCCCCCGAACCCGTCCA
GGTCGTCGAAACCGCCCCTGTTCCCGCTGAGCCCGTCGTCATCGGAGTCCCCGTCCTCCCTGAAGCCGTC
GTCGCCCTCCCTGAAGCTCTCAACTAAATAATAAAATAAATTATTGAAATATTTTAAGTAAACCAACAAT
AAAATCGTT

>FP375567.1 FP375567 Spodoptera frugiperda cDNA library, induced midguts Spodoptera frugiperda cDNA clone Sf2M07348-3-1, mRNA sequence
TTTTTTTTTTTTTTTTTTTTTTTTTATACTTAAAAATAATATATTGCAATTTCAGTCTTATTGTGCACTT
AATAGGATATTATTTAGCAGTACACTTTTGACTTGTAAGTGGATGTTCGTTTACAAAGCCCAGATGCGGA
CGTAGTCGACTTGCATGGATGCGTCCGATCCATCGTTGACATTCAGGTTCCAGGTGTTCAACCAAGCTGA
TCTCGCGTTCCAGAAGTCTCTTGCGGCGGTTGGTGATCCGTTCCACCAGGGTTTGGGTGATGGGTTACTG
ACGCCATCAGGGAAGAATCCGTTGGTACCACCGACAGCCACATTCATGATAAGGTAGAACTTCTCATCGA
AAGGCGCCATTCTGCTTCCGAATCTCCATGGGTTCTCAATGTTAGGGTTGCTGTTGAAACCACCGTATTC
CCAGAATCCGCCCTTGCCGGGTGTTACACGTCCCAGTTCCATGTCGTCTATACTGAATCGCAAGTAAGTT
GGTGTCCATTCAAGT

>FP375566.1 FP375566 Spodoptera frugiperda cDNA library, induced midguts Spodoptera frugiperda cDNA clone Sf2M08077-3-1, mRNA sequence
TTTTTTTTTTTTTTTTTTTTCAGTAACCAACGGATATATTTCATGTATAAAAAAATCTTCTTCAACAAAA
ATGAAAAAATACAGAAAAAACGTATTAGAAACAGCACCGCATACCAAAAAGTATGGAAGAATCGGATGTT
TGAACAGAGGTATATTTTGTATCCTTACATGATGTGATGTTTACGCCTAAATACTAGCTAGTTGTGCCTA
AACCGAAGTAATAAATAATGATTTTGACTGAGGCGGACGGCAGACATACATAAGGAATACTTTGTATATT
TTGTGCTGAAGTTAAAGTTTGTTTAATATAACAGCATTTTATGATGTTATATTCGATCTACAGTGATGTA
GCTCTATAAACAAGTTGGAAATTAAATGCAAGTGACGAACGAGCCACATAAACTGTGACAGCAACAAAAT
GGCGCCCAAAACTGACCCTGCTCGTACCGCTCCATTACGGAACCGATTTTAGAAACCGATTCAGATGATT
TTCTTTGATTTTAATATAAAAAAGAATAGCTTTTTTGATTTTTATATATAAAATGTTCACACTGATTTTA
AAATTACAAGTATACTAATGTCAGTCCCACTATGTTATTTACTGAAGGCCGATGGAGGCAATCAGCTGCT
CGACCTTGGCGACGTACGCCTTCTGTGCGTCCTCCTTGGAAAGACCCTTCTTCTTGGACCACGCCTCGAA
CTTGGCCTTGCCCTTCAGGTCCAAAAAACCGGGGGCCTTTGAGGGGTCGGAGTCTCCGACGGTAGCCTGC
TTGAAGAGGGCGTACAGC

>FP375565.1 FP375565 Spodoptera frugiperda cDNA library, induced midguts Spodoptera frugiperda cDNA clone Sf2M09468-5-1, mRNA sequence
GGAGCTCCTCATCGAAGCCAAGAAAGAGAATGTGCTGCTGCAGCTTGAGGCAGCATACAGAGAGCGTCTC
ATGAACGCCTACAGCGAGGTGAAGCGTCGTCTGGACTACCAGCTCGAGAAGTCCAATGTAGAACGCCGTC
TCGCCCAGAGGCAGATGGTGGACTGGATAGTATCCAACGTGACCAAGGCCATCACCCCCGACCAGGAGAA
GCAGACCCTGGACCGCTGCATCGCCGACCTCGCCGCGCTGGCCGCCAGGAAGTAAACACGCGTAGTTTAT
TTATATGTAATATAATATGTGATTAAAGTAATAAATCATCGTTCAAGTTAGAATAAAAAAAAAAAAAAAA

>FP375564.1 FP375564 Spodoptera frugiperda cDNA library, induced midguts Spodoptera frugiperda cDNA clone Sf2M08108-3-1, mRNA sequence
TTTTTTTTTTTTTTTTTTTATCAATAAAAACGATTTATTTAAAAAAACTAAATTGTAGAACAATTTCTGT
TTAAATCTTATATTTCTAAACAACCTGTAGAAGGACTGTCATGGCGACTAACATGAACAATGACGTCACA
GTCTTCGTTGCACTACTTCTAATGGCAGCGAGGATTTTGTCAACATTTGCTGTGCCCCAAGATATGTTAT
TACGAGCAGAAGTAATAGAACCCTTGGCCGTTGCGAGCTGAGGGAGATCTGGTTGCGTATCTAACCATGC
TTCATAATCTTCTAATGCAGATTCATCCATGTAGCCAGCAAGGTTGGACAATGCGCTGTGCACTGGCCGA
GCTGGGGAGTCTTCGACGTACGCAGTTCGTATTTCGTTGATATTGTCCTTAACAAATTGCATTACAGTCT
TGTAATTCTCCTGGTTTCCTAGCAGGGCGTAGTTGAATGAATTCAGTTTGTCATGGGACCGAACTTCCTT
GCTGAGTGTTAGTTGTAAATATCTGGTCAATAATTCAGGGTCCTTTGTAGCACCCATTCCTCTAAGCATC
TCTAGTTGATCGTTGGCATAGTTTGATTCTCTGAATTTAGACAGCAAGAAGTTGAAGTCTTCCCCGTCTC
CTTCCCTCATTCCTGTCACATAGACGTTGCGGCGAACACGAGAATTGACAGAATTTCCATTGACTCTCCA
ATCATAGAATCGATCCCAAGATTCCTGGACGCATTTTTCATGGCCCAGTAAGCAAGCCAAAGTGGAGTAT
GCTCTGCCTAGCCCTGGTGACGGTGGGAAG

>FP375563.1 FP375563 Spodoptera frugiperda cDNA library, induced midguts Spodoptera frugiperda cDNA clone Sf2M08056-3-1, mRNA sequence
TTTTTTTTTTTTTTTTTTTTGGTGTATAACGCTTTTATTAACTAAAAATAAGTTACTAGGTTAATTCCGC
GTCTAATAATACAAGATTTAGGGGAGTGGCTATCTGTGGTGATTTGGAATCACAATAAATTGAAATTATG
GTAACAATTCTTACATTAGATTTAGAGAAGCTTCTTGATCTCATCGTATAACACCAATACGAAGGCACCT
CCGGTTCCTCTGAGGACGTTGGAGAAGGCTCCCTTGAAGAAGGCGCCGGTACCCTCGGTCTTGGCGATGG
TGGCCCAGCAGTGGATGGTGTTCTTGTACAGGATGTCAGCCTTGGCACGGCCAGACTGCATCATCATGCG
CCTACGGACCGTGTCGAAGGGATACGAGATGATACCGGCCACGGTGGTGACAGTCTGCGCGATGGCCCAG
CTGATGACGATTGGTGTGTTCTTGGGGTCGGGCAGCATGCCACGGGCTGTGTCGTAGAATCCGAAGTATG
AGGCACGGTAGATGATGATACCTTGCACGGAGACTCCGAAGCCTCTGTAGAGACCGATCAGACCGTCGGA
CTTGAAGATCTTGCCAATGCAGTCTCCGAGACCCTTGAATTCACGCTGGCCGTCTCCCTTGCCGACGTCG
GCGGCGAGACGGGTACGGGCGAAGTCGAGGGGGTACACGAAGCACAGGGAGGTCGCGCCGGCGGCACCAC
CGGACGCCAGGTTACCCGCGAAGTAGCGCCAGAACTGCGTGTGCTT

>FP375562.1 FP375562 Spodoptera frugiperda cDNA library, induced midguts Spodoptera frugiperda cDNA clone Sf2M09399-5-1, mRNA sequence
CAAACGGAATGGCTGACGCAGCGCCATCGACAGCGCCTAAGGCGAAAGTGCCTAAAACTAAGGCACCCAA
AGAGAAGGCCGCCAAGGCTGCCCCTGCGGCGCCCGCAGAGCCTCCAAAGGCGGTGCGCAAAGTGTCATCG
AAGCCCCGTCACGGCAGGCTGTACGCCAAGGCCGTGTTCACAGGCTACAAACGTGGTCTGCGCAACCAGC
ACGAGAACACGGCTCTCCTGAAGATCGAGGGAGCAAAGAGCCGTGAAGACGCAGACTTCTACGCAGGCAA
GCGTTGTGTATATGTATACCGCGCCAAGAAGAGGACGCCCATCGCTGGTGGACCCCGTGGCAAGAAGACC
AAGCTGCGCGCCATCTGGGGCAAGGTGACCAGACCACACGGCAACTCCGGTGGAGTGCGTGCTCGCTTCC
GCTCCAACCTGCCCGCGCAGGCTATGGGACACAGGATACGCGTGATGTTGTATCCCTCCAGGATCTAAGA
CTCTTCCTGTTAAGTAATATAAGCATAAAATAAAACCCAAAAAAATTTAAAAAAAAAAAAAAAAA

>FP375561.1 FP375561 Spodoptera frugiperda cDNA library, induced midguts Spodoptera frugiperda cDNA clone Sf2M13771-3-1, mRNA sequence
TTTTTTTTTTTTTTTTTAAATGGTATAGGCCTGTATTGTTGTTAAAGCCTACGCCTCTGCTTGAGCCTGA
AGCCTCTTGATGTAGGATGCCTTCTTCTGCTTGATCCTGTTCTTCCTCTCGGCCAGGGTCAGCTTGCGCT
TGTTCCAGCGCTTCTGTTTGCCGGCATCCTTCTTGACTTCCTTCTTCTTGTGGGATGGGTCTGCGCGGAT
GAGTTCATGTGCTTTCTTGTAAGTGGCTTCAATAGCATCAGCATTTACACCAAGCTTAATGTATTTGCTG
AATTGTCTCTTGAAGGAGTCCTCATCATCAGCCTCAAGACTGCGCATGTACTCAGCAACATGCAGACCGA
AGATGTGTGCTCTGTGTACTTCAGCATTGAATTTCTTTGCTTCAGCATCATAACCTGGGAACCTCTTGAT
GGAGTGAGGGACATTAAGACCACCATCAACTGCACCTTTCATGGCTCCAAACACGCGAGCACCAGTGGTG
GTGCGTGCTAGACCCACATCAAGGTAACACCTGAAGGCACCTGGTCCAAAATCTACGGGTTCTACATTGT
ATTCATCAACCAGTGACCTCAGTGGCACCGCTGTCTAAAGAGTCAAG

>FP375560.1 FP375560 Spodoptera frugiperda cDNA library, induced midguts Spodoptera frugiperda cDNA clone Sf2M11227-5-1, mRNA sequence
CTATTGTTCGTTTGCCGGCGAAGGAGCAACACGCGGTTTTAGTTCCTCCCGATAAAATATTATAAAACTA
TCCTACTAGTTAGGATTAATTCGCAAAAATAATAAGAAAAAGGGTAAAACTTTTAATCATGGGCGCTTTC
GCAGCAGCTCTTGGTTTTCTCCTATTAATTGCCGCAGCCCGATCAGATGATGCTCCCAAAGGACCTAAAG
TAACTCATAAGGTCACTTTTACCATGAAAATGGGAGATGAAAATATTGGTGACATTGTTATTGGATTATT
TGGTAAGACAGTCCCCAAGACAGTAGAAAACTTCGTCCAGTTGGCTCAGAAACCAGAAGGCCAGGGCTAC
AAAGGCAGCAAGTTCCACAGAGTCATTGACAACTTCATGATCCAGGGAGGAGACTTCACCAAGGGAGACG
GCACTGGTGGCCGCAGTATTTACGGCGAACGTTTCGAAGACGAGAACTTCAAGCTCCGCCACTACGGTGC
TGGATGGTTGTCCATGGCCAATGCTGGTAAAGACACCAATGGATCTCAATTCTTCATCACCACTACTAAG
ACTCCCTGGTTAGATGGCAGACATGTCGTCTTTGGAAAGATCTTGGAAGGCATGGATGTTGTTCGTAAGA
TTGAGAAAACTGTGACTGCTGCCAATGACCGCCCAGTCAAGGATGTGGTTATTGTGGACACCAAAACAGA
AGTTGTGTCAGAACCTTTCAGTGTCACAAAAGAGAGTGCTGTATAAAATAAATATATTTATTAATAAAAA
TAGGTATAACATTTGTATGTAACTAGCAACCAGTTCATTTTTGCATGAAATTATTAATAATAAAAAACTA
TTGTATTACTTTTGTGCA

>FP375559.1 FP375559 Spodoptera frugiperda cDNA library, induced midguts Spodoptera frugiperda cDNA clone Sf2M10704-5-1, mRNA sequence
GTGCTTGACCGAAGCAGCACGAGTCGTACCTAGTCATTAACTTAATATTTAACAACTAATTCAAAATGTG
CGACGAGGAAGTTGCTGCGTTGGTAGTAGACAATGGCTCCGGTATGTGCAAGGCCGGATTCGCGGGCGAT
GACGCGCCTCGCGCCGTGTTCCCCTCGATCGTGGGCAGGCCACGCCACCAGGGTGTCATGGTCGGTATGG
GACAGAAGGACTCGTACGTAGGTGACGAGGCCCAGAGCAAGAGAGGTATCCTCACCCTCAAGTACCCCAT
CGAGCACGGCATCGTCACCAACTGGGACGATATGGAGAAGATCTGGCACCACACCTTCTACAACGAGCTG
CGTGTGGCGCCCGAGGAACACCCCGTGCTGCTCACGGAGGCTCCCCTCAACCCCAAGGCCAACAGAGAGA
AGATGACACAGATCATGTTCGAGACCTTCAACACGCCCGCCATGTACGTCGCCATCCAGGCCGTGCTGTC
GCTGTACGCGTCCGGTCGTACCACCGGTATCGTGCTGGACTCCGGTGACGGTGTCTCCCACACGGTGCCC
ATCTACGAGGGCTACGCCCTGCCCCACGCCATCCTGCGTCTGGACTTGGCCGGTCGCGACCTCACAGACT
ACCTGATGAAGATCCTCACCGAGCGTGGTTACTCTTTCACCACCACGGCTGAGCGAGAAATCGTGCGTGA
CATCAAGGAAAAGCTCTGCTACGTCGCGCTCGACTTCGAGCAGGAGATGGCCACCGCTG

>FP375558.1 FP375558 Spodoptera frugiperda cDNA library, induced midguts Spodoptera frugiperda cDNA clone Sf2M13290-3-1, mRNA sequence
TTTTTTTTTTTTTTTTTTTTTTTTTTTTTTTTTACTTAAAAATAATATATTGCAATTTCAGTCTTATTGT
GCACTTAATAGGATATTATTTAGCAGTACACTTTTGACTTGTAAGTGGATGTTCGTTTACAAAGCCCAAA
TGCGGACGTAGTCCACTTGCATGGATGCGTCCGATCCATCGTTGACATTCAGGTTCCAGGTGTTCAACCA
AGCTGATCTCGCGTTCCAAAAGTCTCTTGCGGCGGTTGGTGATCCGTTCCACCAGGGTTTGGGTGATGGG
TTACTGACGCCATCAGGGAAAAATCCGTTGGTACCACCGACAGCCACATTCATGATAAGGTAGAACTTCT
CATCGAAAGGCGCCATTCTGCTTCCGAATCTCCATGGGTTCTCAATGTTAGGGTTGCTGTTGAAACCACC
GTATTCCCAGAATCCGCCATTGCCAGGTGTTACACGTCCAAGTTCCATGTCGTCGATACTGAATCGCAAG
TAAGTTGGTGTCCATTCAAGTTGGTAACGGTGGAAGTTGCTGTTGTAGCCAGCAGGGTTCCTTCTGACCC
AATGGGCGCGCTCCCAACCGTTCATCCCTGGGTAAGGTCCGTAATGCAAGGTCGAGCCTGCTTCCTGTGT
ACCGATATGGACACCATTGTGGAACATGTTACGGTTGCCTCGGGACTCAACTAAATCCATCCCTCCCGAA
GAGGGCCA

>FP375557.1 FP375557 Spodoptera frugiperda cDNA library, induced midguts Spodoptera frugiperda cDNA clone Sf2M10371-5-1, mRNA sequence
CTTTAATAGAACAAATTATTTTCTTTCATGATCATACTTTAATTATTTTAATTATAATTACAATTCTAGT
AGGATATTTAATATCAAGCTTATTATTTAATAAATATATTAATCGATTTTTATTAGAAGGTCAAATAATT
GAATTAATTTGAACTATTTTACCAGCAATTACATTAATTTTTATTGCATTACCTTCCCTACGATTATTAT
ATTTATTAGATGAACTTAATAATCCTTTAATTACATTAAATCAATTGGTCATCAATGATATTGAAGTTAT
GAATATTCAGATTTTCATAATATTGAATTTGATTCTTATATAATTTCTACAAATGATATATCAAATAATA
ATTTCCGTTTATTAGATGTTGATAATCGAATTATTTTACCTATAAATAATCAAATTCGAATTATAGTTAC
TGCTACTGATGTAATTCACTCATGAACCGTACCCTCCTTAGGAGTTAAGGTAGATGCAAATCCGGGTCGA
CTAAATCAAACAAACTTTTTCATTAATCGCCCTGGAATTTTTTATGGTCAATGTTCAGAAATTTGTGGAG
CTAATCATAGTTTTATACCAATTGTAATTGAAAGAATTTCAATTAAAAATTTTATTAATTGAATTAATAA
TTATTCTTAAAAAAAAAAAAAAAAAAAAAAAAAA

>FP375556.1 FP375556 Spodoptera frugiperda cDNA library, induced midguts Spodoptera frugiperda cDNA clone Sf2M10553-5-1, mRNA sequence
CCCACGCGTCCGGTTGTCGTTGTCAGATCGGCGATTTTTTAAAAAGCCGCAACCATGGGTCGTATGCACG
CACCTGGGTAATATTATGTGTTATTTATAGTGTATAATGTGTGAATAACGATACAGCATAAAATTTTCGT
TATTTAGAAGTTTTTGTGACATTAACATAACCTACTCGGTGAGTGGTCACCACATGGCTTGATGTTACAA
AGTGTGTGTTTTATGATTTCAGTAAGGGTATCTCCCAATCGGCGCTGCCATACAGGCGCAGCGTGCCAAC
CTGGCTAAAACTGACCGCTGACGATGTAAAGGAACAGATTTTCAAACTCGGCAAGAAAGGCTTAACTCCC
TCCCAAATCGGTGTCATGCTCAGGGATTCCCATGGAGTCGCACAAGTCAGATTCGTTACTGGCAAAAAGA
TCCTGCGTATCATGAAAGCTATGGGTCTTGCCCCTGACCTACCCGAAGACTTGTACTACCTGATCAAGAA
AGCCGTTGCCATGAGGAAGCACTTGGAACGCAACAGGAAGGACAAGGACAGCAAATTCAGGCTGATTCTT
GTCGAGTCCAGAATTCACAGGCTGGCCCGTTACTACAAGACAAAGAGTGTGCTCCCACCCAACTGGAAAT
ATGAGTCGAGCACCGCCTCAGCCCTGGTGGCTTAAGTTATAATAAACTAATAAATTTCCAAAAAAAAAAC
AAAAAAAAAAAAAAAAAAAA

>FP375555.1 FP375555 Spodoptera frugiperda cDNA library, induced midguts Spodoptera frugiperda cDNA clone Sf2M07606-3-1, mRNA sequence
TTTTTTTTTTTTTTTTTTTTTTTTTTTTTCTCTTATATCGAGTGTATTTCTGGATAAATCGGTTACAAAA
TACTTATCCAACGCCCGCCATGTATCGAGCCGCAGCTCAAAGCTTACATCCTTAGCAAGATGAATCTCAA
ACGAAACTAGGTGACCGTATAAAATCGTACATTATTTATATTAACTAAATAGTATAAAAGCCGACCGGCG
TTCGCTAACCAGTTTTATTATTACATTTAAAAAAAGATCGACGCGTACGCTGTATTTAAATTTAGTTTGA
GCTAACTTACTCTTTAGTTAATTATAGGAAAAAATATATATAATAATTAGTATAATTTAAATTATTACAT
AAAGATTCCTTAATTGCTTATAGAGGCTGTCGCGGAGTCGGCCATGGGTTACAGTTAACTGTACAGAGTT
CCGACTACCCGACCGGCGAGGCCGCTCCGGAGTAGAATCGACTGCAAAAGCTTAAGGATTGAAACGATAT
ATAAAAAAAACCCATGCGAAACTGTGGGTCGCACCGCGAGCTGTGCCTGACAATACTGACTAAGGCCACA
GGTGGGGCCTCGTGCAGTGGCACACTGTGTAGCGCGGTGTGTTACTGCAGGAGGTTGTGCTGTGGCGGTT
AAGGTTGTTTCCGTAGGAGTCGCGGTGTACCGCACGTCGGTCGTGGCGATAAATGCTGACTTATTGGCGG
TCGGTGGCGCGCAGCTTCTCTTCAACAGCCTCCTGCGAGGCCTCCGAGAGGTCGGTCGCCTGGATGTACT
TCTGA

>FP375554.1 FP375554 Spodoptera frugiperda cDNA library, induced midguts Spodoptera frugiperda cDNA clone Sf2M09828-5-1, mRNA sequence
CGGACGCGTGGGCGGACGCGTGGGGCAGAATTTAGTGAAATAACTAATCGTGAAAAACTGTAATAATTTG
AAACCATCATACAATAAAAAGTGATTCCGATTGCGTATTCGGATATATAGTGTGTGATAGTGTTAATATT
TATTTGTGCACTTTTGTCGCTCGCCGCACCTAAATAAATCACAAAATGCTGTCTGCCGCCAGATTGATCG
CCCCTGCAGCCAGGTCTGCCATCTTCCACAACACAGCCCTCGTGCGACCACTGGCTGTAGTCCCCACACA
GTCACACATCCCCGCTGCTCCAGCTCAGCTGTCAGCGGTGAGGTCCTTCCAGACCACCGCTGTCACCAAG
GACATTGACTCTGCTGCCAAATTCATTGGTGCTGGCGCAGCGACAGTCGGAGTTGCGGGCTCTGGTGCGG
GTATTGGAACGGTGTTCGGCTCCCTCATCATCGGTTACGCCAGGAACCCCTCCCTCAAGCAGCAGTTGTT
CTCATACGCCATCTTGGGTTTCGCCCTGTCTGAGGCTATGGGTCTCTTCTGTCTTATGATGGCGTTCTTG
CTGTTGTTCGCTTTCTAAGCTATTTACTTTTAAGAACACTACTACTGCCATCCCACATGACGAGGTTTCA
GTGATTTACTATCTGGAGTGGACGGCCATGGAATCGAATGTGTGGAAACCTCACCCTCATAGTGATGCAT
GGACTGATGTGTATAAGTGATACACTTACCGGTGCGCGTCATCCGGAATGCAATT

>FP375553.1 FP375553 Spodoptera frugiperda cDNA library, induced midguts Spodoptera frugiperda cDNA clone Sf2M13371-3-1, mRNA sequence
TTTTTTTTTTTTTTTTTTTTTTTTGATTTAAACGATATATTCTTATTACTTAGTTAACATATTGCTGTGT
AGTTGGAACAACAATAGATGATAAACATGTACAATTGTACAATAAACAATAATATTCTTATTACTTTACA
ACAATGTTTAACATAATTCACAATAATACTTATAGAGCCACTTAAAACAACACGGAATGCTAAACTATTC
TGAAGAGAGATATCTTAACACAGACTTATCACAACAATGAAGTGGCTATTCAAATTGTACTTGTCATACA
GCAATGAGCTTTGATGTTACCACATAAGGTTTAAATTTTAATAAATAATTTACTTATCCTTACATTGTAA
GAAGCCGACAAAACTTGTACAATATTTGTTATCATTCTTATATGCAGAACAATGAGTATGAGCGTTTGCA
TACATAGTATACATAGAATTCATAAATTCGTATCTTGTGACGCTAAGCGGAAAATAACTTAAGTACGAGA
AGAAATAATATAAGAGAATAATATGTTGTACCCTTGCCCGATAGCTAAGAAACGGATGGAAGGTGTTTTT
ATGCCCGGGACTTGTCTGATTTGATGAACTTGTCGAGGTCGGCGTCGCTGGCGGGGTCCACCTGCGACAG
CTGTCGGAAGCTCTCGTCGTCCACAAAGCAGATCTCGTGGCCGTCGGGGTCGGCTAGGATGATGACTCTG
ACAGTAGCCTTGCCGGGCGTGTCCAGCGATATCAAGGGCGTGAGGATGGTGCCCTTGGCCGCCT

>FP375552.1 FP375552 Spodoptera frugiperda cDNA library, induced midguts Spodoptera frugiperda cDNA clone Sf2M05373-5-1, mRNA sequence
AACATGAAGTTGGCTCTGACACTCTTGGCACTGGCGGCGGTGGCCACCGCTAAAAACATCAACGTCGAGG
ATGCCATCGACCTATAGGACATCACCGCCTACGGATACTTGGCTAAGATCGGTAAACCTCTTGCCGACGA
AATCCGCAAAGCTGAGGAGGCAGAAAGCGCATCCAGAATTGTTGGTGGTCAGGCCTCCAGCCTCGGACAG
TTCCCCTACCAGGCTGGTCTTCTCGCTGACTTCAGCTTGGGTCAGGGTGTGTGTGGTGGTTCCTTGGTGC
GTGCCAACCGTGTTCTTACTGCTGCTCACTGCTGGTTCGATGGCCAGAACCAGGCCTGGAGATTCACCGT
TGTTCTTGGCTCCATCCGTTTATTCACCGGTGGTACCAGAGTTCAAACCACCAATGTTGTTATGCACGGA
AGCTGGACGCCCAATCTGATCCGTAATGACGTTGCTGTCATCAAGCTATCCTCCAATGTTGCTCTCTCAG
ACACCATTGCTGTCATCGCTCTGCCCAGCGGTAGCCAGCTCAACGAAAACTTCGCCGGTGAAAACGCTGT
CGCTTCTGGATTCGGCCGCACCGTTGATGGTGCTGGTATCACTGTCAACCAGTTCCTGAGCCACGTCACC
CTGCCCGTGATCACCAACATTGCATGCAGAGCTTCCTTCTACCTTATCGTTCAGGACTCCAACATCTGCA
CCAGCGGAGCTGGTGGCAGGAGCACATGCCAGG

>FP375551.1 FP375551 Spodoptera frugiperda cDNA library, induced midguts Spodoptera frugiperda cDNA clone Sf2M05883-5-1, mRNA sequence
CCCACGCGTCCGCCCACGCGTCCGCCCACGCGTCCGGTCATTGACCGCGACGCTTATGGAGATTACTGGA
CTATCTTTAATATTCAACAAACAGGTTTCTATAGAGTCAACTATGATGAGTACACGTGGAATTTAATCGC
CTTGGCCTTAAGAGGAGATCAGTGGAATAGTAATATACACGAGTTAAACAAAGCTCAGATTGTAAATGAC
GTGTTCTCGTTTGCTCGTGCCGGTCTTATGAAGTATGACCGTGCACTGCATATCCTGGCATTCCTCGCTA
GAGAAACCGATTACGCTCCATGGGCTGCGGCTATTACTGGCTTCAATTGGCTTAGAAACAGACTCGCTGG
ACACCCGTTGGAAGCAAATCTCAATAATTTGATTCGTGCTTGGGCAAAGAAAGCGATGGACGAACTTACT
TATGAACCGGCTAGTGACGCGACATTTATGGACAGATACTTCCGATTCCAACTTGCTCCATTAATGTGCA
ACGTGGGAGATACGGAATGCAGAGAGAAAGCCAAGACATTCTTTGACGGTCTTAAAGCGACCCCTTCAGT
GCCTGTGGACAGAGACAACCGTAACTGGGTCTACTGCAATGGTCTTCGCCAAGGTACTCCAGCTGACTTC
GATTTCTTGTGGGACAGATTCGTAAAAGAGAATCTCTACACAGAGAAAATTGTACTTCTTCAGATTCTTG
GTTGCACTCCTCACAAGGAGTCACTTGAAAAATACTTAAACGCGATCCTTCGAGCACCTAATACCCTCCG
TCCTCAAGAAT

>FP375550.1 FP375550 Spodoptera frugiperda cDNA library, induced midguts Spodoptera frugiperda cDNA clone Sf2M09976-5-1, mRNA sequence
CATAATTTACGGTGGGCGCCGATTCTTCGCCCAAGTGCATTAAATAATCGAAAATGTTGGGGGCAGTAAG
TCGGGTTGGTAGCGGCCTTTTAGCCGTAAAGTCGGTAGCTGAAAAAACCTTAACAGAATGTGGCAAAATC
GCAACGGTATCTGCCATCAACAAAAGGGATTATGCAAAAGCCGCTGCAGGCAAAGGCCAAGGTAAGGTAG
TGGCTGTCATTGGTGCCGTCGTGGACGTACAGTTCGAAGACAACCTACCACCCATTCTAAATGCCCTCGA
AGTACAAAACCGTCAACCCCGGCTTGTGCTGGAGGTGGCGCAGCACTTGGGAGAGAACACCGTCCGTACC
ATCGCTATGGACGGTACCGAGGGTCTGGTCCGTGGCCAGCCCGTCCTCGACTGCGGCTCGCCCATTCGTA
TCCCCGTGGGCGCTGAGACCCTCGGCCGCATCATCAACGTAATCGGAGAGCCCATCGACGAGCGTGGCCC
CATCCCTACTGACAAGACTGCCGCTATCCACGCTGAGGCGCCCGAGTTCGTGGACATGTCCGTGCAGCAG
GAGATTCTGGTCACTGGCATCAAGGTCGTCGACCTGCTCGCCCCCTACGCCAAGGGAGGTAAGATCGGTC
TGTTCGGAGGTGCCGGAGTCGGTAAGACTGTACTTATCATGGAGCTGATCAACAACGTCGCCAAGGCGCA
CGGTGGTTACTCTGTGTTCGCTGGAGTCGGTGAGCGTACCCGTGAGGGCAACGACTTGTACCATGAGATG
ATTGAGTCCGGA

>FP375549.1 FP375549 Spodoptera frugiperda cDNA library, induced midguts Spodoptera frugiperda cDNA clone Sf2M10789-5-1, mRNA sequence
CCCACGCGTCCGCGGACGCGTGGGGGCGTGCACTGCATGAAGACACAGCAAGCCGTCGTAATTTCTCTGT
ATGAAGAACCCATCCAACCCCAGCAAGCCGCATCCGTAGTGGAGAAGTTAGGAGACTATTTAATTACCTG
TGGTTATTAGAGATCGAAGCGCGCCGTGATCTAAGAATACTATAAGATAATATTTTTTCCACAGGGAAAT
AAGTAACTGCATTTTGTATATTCTATAAAGTGATAAGGACCGTTCATTTGTTTTGATATTCGATAAATTA
TGGCGTCATCAGTGCGTGATGCGTTTAGTAACTGTGTGCAGATGCAATTACTTTGCGGATTTTGGACCCT
TTTTTTACGCTCACCGCTTCCATAAAGTAATTGTATGCTGTAATGGTTTAAACATGTATTTTAAAGTTTG
CTTTTATTGACCAGTAAGCAGCTTTGCAAGCAGGTCTCAAAGCATGATGTATAGAGATTTTTTTAGGTTT
CTTCTCAAGCAATCTGATACTTTATCTGGCGTGTACAATGATCTAAATTATAATTATAATCAAGGTAGAC
TTAAATATCGTCACTAGCCATCTAGACACAATGCCCACGTACAGATGCTTGAAAAGAATTATAATAACCA
CGTAATGAAATTACTGTAACAACATTATACAACATATATATATAATTATAAATAGCATTCGTGTAAGGGC
TTGTTACAAATTGAAAGACACTGTAACCCAAGTATTACGATTTTAATTGAAGATCTCTAGTCCCACTGGA
ACCATCGTGTGAGTAATATCCGACACATGAGTGCGTGGCAAACGAGGCTCGAACCGCGACGCGCCGCGGT
CCGGCCTCCACATGGCCCGCTATTACAAT

>FP375548.1 FP375548 Spodoptera frugiperda cDNA library, induced midguts Spodoptera frugiperda cDNA clone Sf2M08502-3-1, mRNA sequence
TTTTTTTTTTTTTTTTTTTTTTTTTTTTTTTTTTTTTTTCCCATCAATCAGCATTTTTAATAAAAGGAAA
GCAATTAAAGCATATTATTTACATTACATGATTTGTATGGAACAAATATTAATTAATTTAATGATTGCTC
TTTTTGATGTTGTCACGGATGAATCTAGCGCCCGTCTTGATACCTTCCCAGGTTTCAAAACCAGCTTGTT
CGATAAACCCAGGGTCCACAAAAAAACCGAATCCTCCGATACCAAATCTATGTCCAGGCAGTTCATAGGT
GTAGGAGTATGGTACACCAACAGATTGGGCATAATCGCTAGCAGTGCCAAAAGCGTCATACAAAACCATA
GCAGTGTTACCAACAATATAGTTGGGATTCCAGCTCATTTTAACAGCATCAATGGACTCTGCCATCCTCA
CTCCCAGTAAATGGATCATGAGGCCATTTGGAGGGAGAACTCCCTTTCCATATCCATATAAAATCATGCT
TCCAAAACTGTGGATGTCCAAAAACAATCCGATTCTGTCGATGTATTGGTCAAAAACGGATTTGATGGCA
AAAGCTTCTGGTTCAAAGAAGGGACCTCTTCCGTGGTAATTGTCAAGGCAAGGAACATTGCTGGACGCTT
CTGACCAGTTGATGTCGAAATTCCTGTTCAGGTCCACCCCCATGCAGCCCACACCAAGGTTGGTGTTGCG
ATTTCTTA

>FP375547.1 FP375547 Spodoptera frugiperda cDNA library, induced midguts Spodoptera frugiperda cDNA clone Sf2M10714-5-1, mRNA sequence
GAAAACAAAATCTTGAGTAACGTTGTCAGTTGTCACTGCGACAAAATTCCCTGTGATTTCATTATTTACT
AATATCCAAACGTAAATATGTCCGAAGCCTTCTTTGACGAGTACGACTACTACAACTTCGACCACGACAA
GCACATCTTCTCTGGACACAGCGGCAAGCAGCGCACCAAGAAGGAGGTCAACGAGCACACCAACCACTTC
GACCCCTCGGGCCACTCCAGGAAGATCGTCACCAAGCTGATGAACACAGAGAACAACAAGAAGTCGAACA
AACACTAAATGGAGCACTGACTTGAAGACTATGGCTAGCAAACGGATTATCGAGATGCCGAGCGAAAGGA
GGACATTATGGCGGATACCGGAGGAGAGCTCCGGCCGCTACTCGTCTCAGAGATCAATGGAGCATCCAAG
GCGGTTCCTGCTGACGCAGGGCTTCTACCTGGCACACCACACCAGCAGGCTACGGTGCAGAGCGAGGGCG
CAGCGCCCCCGGTGAGCGACGAGCTCCGACACTTGGACTAACACCGTTCCACCACTGATCTCAACTCTTA
TTATTATTTGAGCTTGTTGTAAAGCTCACAACTGCTGTGTTATTATTCCTAGTTAGATTATTATGATTCT
GTATCTTTCCGAAGGTAGGTACTTGAAGGACTGTAATAATTTAAGGCAAATAAAATTATAGTTTAAGATT
AAAAAAAAAAAAAAAAAAAAA

>FP375546.1 FP375546 Spodoptera frugiperda cDNA library, induced midguts Spodoptera frugiperda cDNA clone Sf2M09822-5-1, mRNA sequence
CAGCGACCGCACATTTAAAATAAATAACTTGGAGCTTTTTAAAAAGTTGTGTCAGTGATTATATCGTCCC
TTCGACGTAAATCTTTACAGGACCTAATTTCATGATGAAGGTCTTACTATTATGCCTGGCCTTCGCGGCT
GTGACTCTGGCAATGCCAGTAGCCGAAGAGAAACCTGAAGTGGCTGCACCAGTTCCAGCAGTTGCGGCAA
AACCTGAAGAGGTCAACAACGATCAACCAGCTCCAGCAGAAGAAAAGAAAGTTGAGGAAGCTCCCCAATC
AAAGGAAGCCGAAAAGGAACCTGAAGCCAAGAATGTACCCGTAGAAGAAAAGAAACCCGAAGTCAAAGAC
GAGCCTGAAAAGGCTCCAGAACCTCAAGTAAAGGAAGTTGTGCCAGAACCAAAATCCGCAGAACCTGAAC
CTGAAAAGAAACCTGAATCCAAATCTGAAGAGAAAGCTGCAGAGCCGGAATCTAAACCAGTTGAAGAGCC
TAAGCCTGCTGAGGAGCCTAAACCAGTTGAGGAGCCCAAAGCTGCTGAAGTACCAGCCATAGTAAATGAA
GTACCCAAGGACGCTTCTGCCAAGGCAGCTGCGTTGCCCGAGGAAAATATTGACGTTGTCACTGCTGTGA
AAAATGACGCTGGTATCGCTGATGACGTCATGATGCCCGACGTTTTGATCCCAACTCCAGTAAAGAAATT
GACCTGCCTGAAGTACGGCCCCTGTCGCTGAGCCTGAACCAAAAAATCTGAACC

>FP375545.1 FP375545 Spodoptera frugiperda cDNA library, induced midguts Spodoptera frugiperda cDNA clone Sf2M08316-3-1, mRNA sequence
TTTTTTTTTTTTTTTTTTTAGGTACTTAAACTATTTTATTATATTTACATAATAATTAATTATAAAGAAC
ACAAGAAACTTATATTATTACACAGTTTTTCCCATGTTAATGACAGTTATATTTTATGTGTTAACCGAAG
GACACAATTTGTTAATACCACAAATATACTTTTTTTATATTGAAATTGCTTTGGCGTTCAAAAGCGCCTT
CCCGGCCCATTTGAAATAAATAATTTTAACTTTGACTTTGTGTATGGGAAAAACTGCTATAATACAATTT
CAAATTATCTTTAACACTCAATTAAACCATGAATTCTTACATTATATGAGTATGCTCGTCCTACCTGGGA
TTGAAAAAGGAATTTTACAAAATTTCTATTAAGACCTCCGTCAATAAGACTCACAGTTGAATTCACTGGT
GTTCCGACTTCAGAAACGTGAATTGAAGTTATCTTCGAATATGAAACTGTACGAATTAATACCTCTTGCC
TTTGCACCACGTAAACCGCTGCTTCCACTGCGTGGTTCGTATTGGATAGCAGCCTGTTATCAGGTCCGAT
GCTCCCCAAGGAAAATCCACTACGCACCGCACTTTCAACACTAGGCTCAACTTCTGACGCGGATGTGTAG
CCAACTGCCACACAACCTGCCAACAGCACAATGACGAATATGCTCTGCATCTTTGCGGTTACTAAACTGA
ACTCCTAAATGTG

>FP375544.1 FP375544 Spodoptera frugiperda cDNA library, induced midguts Spodoptera frugiperda cDNA clone Sf2M05842-5-1, mRNA sequence
CGTCGTGCTATGGCATCAGATGAACAAGAACTAAGCTTCGTACACTTCAGCTGAACAAAGTTAAACTGAA
TTATTAATTTAATAATTTTGTTACTAGCTATGTAGATAAATCTCAAATATAAGTGATAGAAAATAAAAAA
AAAAAAAAAAAAAAAAAAAAAA

>FP375543.1 FP375543 Spodoptera frugiperda cDNA library, induced midguts Spodoptera frugiperda cDNA clone Sf2M12043-3-1, mRNA sequence
TTTTTTTTTTTTTTTTTTTTTTTTTTTTTTTTTTTTTTTTTTTTTTTTTTTTTTTTTTTAAATAAAAAAA
AAATTTATTATTTAAAAAAAAAAATTAAATTAATTACAAAAAATTATAAATTTATTCAACCCTGTAA

>FP375542.1 FP375542 Spodoptera frugiperda cDNA library, induced midguts Spodoptera frugiperda cDNA clone Sf2M10114-5-1, mRNA sequence
AAAATTAATTAATTAATTTTTTATTTAAATAATATTATATTTTAAGGGATAAGCTTTAATTTAAATTTAT
ATAAATTTTATTTTAATTTAATTAAAATTTTTATAATTTATATTGTTAATAAATTTTAATTTATTATAAA
TAATTTTATTTAAAATAAAATTTAATTTAAATTTTATATTATTTATAAAAAAAAAATTAAAATTTTATAA
AATTTGATATAATGATAAAATTAGTATATAATAAGATATTAAAATTATAAAATTATTTTAGTTAATAAAA
AGGAATTCGGCAAATATATATATTCACTTGTTTATCAAAAACATGTCTTTTTGAATTTAATATAAAGTCT
AATCTGCCCACTGATATTATAATATATTAAAGGGCTGCAGTATATTGACTGTACAAAGGTAGCATAATCA
TTAGTCATTTAATTGATGACTTGTATGAAAGATTGGATGAAATATAAGCTGTCTCTTTATTATTTTATAG
AATTTAATTTTTTAATTAAAAAGTTAAAATAAATTAAAAAGACGAGAAGACCCTATAGAGTTTTATATTT
AAAATAATTGAGATTATTTATAAATTTTTTAATTAAAATTATTTTAATTATTTTGTTGGGGTGACAAAAA
AATATGAAAAACTTTTTTTATTATTTAACATAGATAAGTGAGTATATGATCCAATCTTATTGATTATAAG
AAA

>FP375541.1 FP375541 Spodoptera frugiperda cDNA library, induced midguts Spodoptera frugiperda cDNA clone Sf2M09944-5-1, mRNA sequence
TAACCTACCAAAATGTCTTTCCTAGGCAAGGAATACAAATTTGAGAGGCAGGAGAACTTTGAGGAATTCG
TGAACTCTTTGGGTCTTCCCGCAGAGCAGACTCAAGGGTACCTCAACTACAACCCTGTACTGAAGTACAC
CAAGAATGGAGACATGTACACCCTGACTTCCGTCACTGCTCAGGGCACGAAGGAGGTCTCCTTCAAGTCT
GGAGTCGCCTTCGATGAGACTGTTGCTGGCAAGAAGGTCAACACCACTTACACCGTTGACGGTGACACCA
TCACACAGGTCCAGAAGTCTGATGATGGAGTCCTCACCATCACCAGGACTTTCTCTGGAAATGAGTTGGT
TGTGACCCTGAAGACCAACAAATGGGACGGTGTTGCTACTAGATACTACAAAGTTGTTTAATTTATTTTA
TTGTACCTCAAAAGTATTATTATATTTATTACTTGAATTTATTACTGTTATTAAAATTATTTAATTTTAC
TTAAAAAAAAAAAAAAAA

>FP375540.1 FP375540 Spodoptera frugiperda cDNA library, induced midguts Spodoptera frugiperda cDNA clone Sf2M10029-5-1, mRNA sequence
CGGACGCGTGGGCGGACGCGTGGGTGATGAAGAAGGTACTGGTTTTCTTAGCCCTGGTGGCAATAGTGTC
TTCAGCTCCTCAACCCAGGAAGCTGTTCCACGAACATGTCGAGGATTTCATAGACATTATCGACGAGTCA
AGTGAGGAATTTGCTCGCCTGATGGAAATTTACTCCGAGTTTGATGAGTTCTGGAAGTCCATTGATTACA
TGAAGACGAACAATTTCAAGGAGATTATTTACGAAATGGAATCTTTGCCTGAATTTGTTGCTGTAATTGA
TTTCTTGGAGAACGATAACATCGATGTACATTTCTTCATTGACATGCTGAACGGCATTCTTGAAAACGTA
GATGTAGATACAAAAGCGCTAGCTCGTCAGTCCGTCAGTGGCCGCGATCTCACATCATTCACCAGGGATT
GCATTGCCGTCTTCCCTAAAGAGAAACTGGCTGCTCTTTTCGACCAGAAAATGGCTGAAGATGAAGAGTT
CAGGACTGCTATTGAGAACCTGGAAAGCGAAGAATGGGAATCTGTCTTCTCAGCGCTCTGGGAAAGCGAA
GTGTTCCAAGCTGAAGTTGCTGCTCTCTCCGAAAATGGAATCGAAATTAGCGTCCTCTTCGAACAACTCC
TGGCGATTTTTGGTCAGAACTAGTCAAACCTTCCATGTTTAATGTTGAAGAAAGTTAAGTTGAAAGAAAT
ATTTAATAAATCTATTTTATTATGCTAAAAAAAAAAAAAAAAAAAAAAA

>FP375539.1 FP375539 Spodoptera frugiperda cDNA library, induced midguts Spodoptera frugiperda cDNA clone Sf2M10848-5-1, mRNA sequence
TAATTTTTTTTTTTTTTTTTTTATTTGTATTTTTAATTTTTAATATTATAAATTATTATATTTTTAATAA
AAAAAGATTAAAATCAAATAAAAATATAAATTTAAAATTAAAAAATTTTAATTGAAAATGATAAGTAATT
TATTTTCAATTTTTGATCCATCAACAAATTTATTTAACATTTCATTTAATTGAATTAGAACTATCTTAGG
AATTATATTTATTCCTTATTCATTTTGATTAATCCCTAATCGTCATTTCTTACTCTGAAATTTTATTTTA
TTAAAACTTCACAATGAATTTAAAACTTTATTAAAAAATAACTACTTTCAAGGATCAACTTTTATTTTCA
TTTCAATATTCTCATTTATTTTATTTAATAATTTTTTAGGTTTATTCCCCTATATTTTTACTAGAACAAG
ACATTTAACATTATCATTATCAATTTCATTACCTTTATGATTAAGATTTATAATTTATGGTTGATTAAAT
AACTCTCAACATATATTTATTCATATAATTCCTCAAGGAACACCAACTATCTTAATACCTTTTATAGTAT
TAATTGAAACAATTAGAAACATTATTCGACCTGGAACTTTAGCAGTACGATTAACAGCTAATATAATTGC
AGGACATTTATTAATAACTTTATTAAGAGGAACTGGACCTTCAATGCCAAGATATTTTATTATAATTTTA
GTTATAATTCAAATTTTATTATTAATCTTAAAATCAGCAGTGGCTGGAATTCAATCTTAT

>FP375538.1 FP375538 Spodoptera frugiperda cDNA library, induced midguts Spodoptera frugiperda cDNA clone Sf2M06266-5-1, mRNA sequence
TCCTTATTATTTATTTAGATAGAATTACCTGTTTGAGTGACTAGTTTTATTAGATAGGTGAAGGTGATTT
GATAAAATGAAAGTATATACACAATTATTTAAAAGAGGGTTAGTGAAACGAGACAAAGAGAAATTACAAA
GTTATTGATGGAGTGTGAAAAAACTATTGATTACAATACATACCAATGTGTGATGATCCGTAATGTTAAT
AGGGTTAGTACTCACAGCACGAATTATGGAAGTGTTAGTACTGAATGTTAGTAACACAAAATTAACTTCA
CTGTTTGTTGGAGGGTTTACGAGACGCAAGTTTTGTTTCACTGGACACTTTGGGAAATTTCATCAGCAAT
GAACCGAGCTCCTCCTGGGTTGTAATCTTGTGCCGGCAGCCGTCTGAGGTCCTGATGACGATAACTCCTT
CTTGTGTCCAGCATGACCGCATACCAAAATGCAGCCGTGCCTTACTGAACACAGACTGTCTAGTCTTGGT
CAGGAACTCTTTGATGGCAATTGAAGAGCCCTTGAGTCCCGGCTTAGCCCTCCAGACAGCAGACTTTAAT
TCGGATTTCGAGAACCTCACCAGGATGGGCCTAGTACGGCCCTCACTAGCTGCTCCGAGTCGATGACACT
GTGTAATATCATCCACTGTGATATCCTTCAAAGATAATTTCGTGTGAAGTGTGTCCAATATCT

>FP375537.1 FP375537 Spodoptera frugiperda cDNA library, induced midguts Spodoptera frugiperda cDNA clone Sf2M08041-3-1, mRNA sequence
TTTTTTTTTTTTTTTTTTTTTTTAATTAAATATAAATTAATTATATATTTAAAATAAATTAATAATATTC
ATTATTTAATAAATTTAATTTAAATATTTGATCCTTTCGTACTAAAATATTTTATATTTATTAAAAGATA
GAAACCAACCTGGCTTACACCGGTTTGAACTCAGATCATGTAAGATTTTAATGATCGAACAGATCAAAAT
TTTAAACTTCTACATTTAAATTTTATCTTAATCCAACATCGAGGTCGCAAACTCTTTTTTTTATTCGAAC
TAAAAAAAAAAATTACGCTGTTATCCCTAAGGTAATTTTTTCTTATAATCAATAAGATTGGATCATATAC
TCACTTATCTATGTTAAATAATAAAAAAAGTTTTTCATATTTTTTTGTCACCCCAACAAAATAATTAAAA
TAATTTTAATTAAAAAATTTATAAATAATCTCAATTATTTTAAATATAAAACTCTATAGGGTCTTCTCGT
CTTTTTAATTTATTTTAACTTTTTAATTAAAAAATTAAATTCTATAAAATAATAAAGAGACAGCTTATAT
TTCATCCAATCTTTCATACAAGTCATCAATTAAATGACTAATGATTATGCTACCTTTGTACAGTCAATAT
ACTGCAGCCCTTTAATATATTATAATATCAGTGGGCAGATTAGACTTTATATTAAATTCAAAAAGACATG
TTTTTGATAAACAAGTGAATATATATATTTGCCGAATTCCTTTTTATTAACTAAAATAATTTTATAATTT
TAATATCTTATTATATACTAATTTTATCATTATATCCAATTTTATAAA

>FP375536.1 FP375536 Spodoptera frugiperda cDNA library, induced midguts Spodoptera frugiperda cDNA clone Sf2M11976-3-1, mRNA sequence
TTTTTTTTTTTTTTTTTTTTTTTTTTTTTTTTTTTTCAACATCAATACCTTTACTTCAAGAAAAACTAAC
CAATGTAGTACCTACAATAATAAAATATATTATGTACAATTTATAGCATTCATTCATTTGTAATACTTAT
GCACAATAATTTCTGTTACTCAATTTGATACATTGATTTATGTTGGAACCACTTGATACTTAAATTATTA
TAAACCATTCACATTATAAGCAATGCGGGGCAGTCCCGACATTGATAACGACAAATTCAGTTGCTAACTC
GTCAATTTGTTACAATATAATTTCAACCTTATTAGTTTGTAATAAAGCTGAATATTTATTCATACAAATT
TCGACTGAGCTTCCGGGGCCTGTTGTAAACAAAGGAGA

>FP375535.1 FP375535 Spodoptera frugiperda cDNA library, induced midguts Spodoptera frugiperda cDNA clone Sf2M10126-5-1, mRNA sequence
ACAAAATGCGTGTCCTCGCTTGCTTGGCCCTTCTCTTAGCTGTGGTAGCAGCCGTCCCCTCCAATCCCCA
GAGGATTGTGGGTGGTTCGGTCACCACCATTGACCGGTACCCCACCATTGCATCTCTGCTGTACTCGTGG
AACTTGAGCTCCTACTGGCAGGCATGCGGTGGTTCCATCTTGAACAACCGTGCCATCCTTACTGCTGCCC
ACTGCACAGTTGGTGACGCCGCTAACAGATGGAGAATCCGTCTCGGCTCCACCTGGGCCAACAGCGGTGG
TGTCGTTCACAACGTCAACACCAACATCGTCCACCCATCATACAACTCCGCAACTTTGAACAACGACATC
GCTATCCTCCGCTCCGCCACCACCTTCTCCTTCAACAACAATGTTCAGGCTGCCTCCATCGCTGGTGCCA
ACTACTTGCCCGGTGACAACACCGCCGCCTGGGCCGCTGGATGGGGAACTACCTCTGCTGGTGGCTCTAG
CTCTGAGCAGCTTCGTCACGTTGAGCTGCGCATCATCAACCAGGCTACTTGCAGAAACAACTACGCTACC
CGCGGCATCACCATCACCGACAACATGTTGTGCTCTGGCTGGCCCAACGGTGGTCGCGACCAGTGCCAGG
GTGACTCTGGTGGTCCTCTCTACCACAACGGCATCGTTGTTGGTGTCTGCTCTTTCNGTATTGGCTGTGC
TCAGGCTGCCTTCCCCGGTGT

>FP375534.1 FP375534 Spodoptera frugiperda cDNA library, induced midguts Spodoptera frugiperda cDNA clone Sf2M05958-5-1, mRNA sequence
CCCACGCGTCCGGCCAGAGTCAAAATGAAGTACTTACTAGTGGTGGTCTGTTTGTTTTACGGCGTCTTAG
CCAAACATGAACTCTATGAGGGGCATGCTGTTTACGAGATCGATGTCCAATCTGTAGAACAAACGAAACT
GGTCCATGACTTTGAAAATGATTTACATCTGGATATCTGGTCTCACGCTGTGCCTGGTCATCCAGGAAAG
GTCCTCGTCCCTAAAGACAAGAGAGACATTTTCGAAAACTTCCTAGTGGAAAACCGTGTGCAATTCAAAA
TCGAAACAGAAAATGTTAAAGAGCAATTGGACAAAGAAGATGAACTACTAGCAGCTGCTGCAGCGAGAAG
CAATAGTTCACGCATTGGCTTTGAAAGAATCCACACTTACGAAGAGGTTGATGCCTATTTAGACGAATTG
GCAAGAGATTACCCAAATGTTGTCTCCGTGGTCCTCGGAGGAAGAAGTGTTGAAGGTAGACCCATCAGGT
ATCTCAAGATTTCCACCACTAACTTCCAGGATACCAGTAAACCAGTTGTGATGATGCAGTCACTTCTCCA
CAGTCGAGAATGGGTGACCCTGCCAGCAACTCTTTACGCTATCAGAAAGTTGGTTGTAGATGTCACAGAA
TCCGATCTTGTCCAGAACATTGACTGGATCATTCTGCCTGTTGCCAATCCTGATGGATACGTCTTTACAC
TCACCGATCGCTACTGGAGGAAGAACCGTGCTACTCGCTACATGATTGCCAACCG

>FP375533.1 FP375533 Spodoptera frugiperda cDNA library, induced midguts Spodoptera frugiperda cDNA clone Sf2M10275-5-1, mRNA sequence
CTAGTTCATTCATTCGTTGCCGTGTGAGTGTGCACGCACGTTGCTGTCACGACTTCACGTATTCATTTTC
GTCATTAAAAAAGTCCAAATTGTGGTGAGCGAACGTCGCGGTAATCTTACTTAACTCAAAAAACACAAAA
ACCAAACATGGGTATCCCCGCAGGAAACGCTGAAAACGGCAAGAAAATCTTTGTCCAAAGATGTGCCCAG
TGCCACACTGTTGAAGCTGGTGGCAAACACAAAGTAGGTCCCAACCTACACGGTTTCTGGGGTCGCAAGA
CTGGCCAGGCCGCCGGCTTCTCATACTCAGATGCCAACAAGTCCAAAGGTATCTCATGGGGTGAGGACAC
CCTCTTCGAGTACTTGGAGAACCCCAAGAAGTACATCCCTGGTACCAAGATGGTGTTCGCCGGTCTGAAG
AAGCCCAATGAACGCGCAGACCTCATCGCCTACCTAAAAGAAGCTACTAAGTAAATTTACCAAGACATAG
GACAAATTTCGTTTAAAATAAGAGGCATTTTCCAGTTTATTTGGGAATATGCTTCTTATTTTTTAGCCCA
ATCAGTATCATCAATCGTATTTAGCAATATTAAGTTGCGTGATACACTTAGTATATAGTTCACATGTCAT
ATTCTTAGCTGTTATCTACAATTATGTGAGTACAAGTTACAGTGTGGAGTGTATTACAATCTGTATACTC
TTTGATGTTATGAGTGGATTACTGTTATTAAATTATTAACTAGACTCCCCCTAAAGCTTTTCAATTGTGA
ATGTGTCACGAATCACTATTTATTTTCTTCAAATC

>FP375532.1 FP375532 Spodoptera frugiperda cDNA library, induced midguts Spodoptera frugiperda cDNA clone Sf2M11429-5-1, mRNA sequence
CTCGGTCGCCCAGCCAGTTACAAGCCCCTAAGAATTTCAGAATAAACAATATGCCGAAGTACGTGGTCCA
CTATTTCAATGGGAAGGGGTTGGGCGAACCCATTCGTCTCTTGCTGGCTTATGGAGGCGAGGGCTTTGAA
GACCATCGCATCGCTGGCAAGGATTGGCCAGAATTCAAGAAAAATACTCCCTTTGGACAAATGCCTTATA
TAGAATTTGACGGCAAGACGTACGCCCAGAGCACTTCCATCTGCCGTTACCTTGGCAACAAGTACGGGCT
GGCTGGAGACACCCCAGAGGAAGCTCTGGAGATCGACCAGCTCGTGGATCTCCTCGTCGATTTCCGTCTC
AAGGCTGCAGCCGTAACTTATGAAAAGGATGAGAAACTGAAAGAGCAGAGGTTTGAAGAATATAGTAAAG
ACGTGTTCCCTGAACATTTGGACAGATTCAAAAACCTCATTGAGAAGAACAACGGACACTTTGCTCTTGG
AAAGTTAACATGGGCTGATTTCTACTTTGCTGGATTTTTCGCCTCTTTAAAGTTCATGGTGAGGATTCCT
GACTTGGAAAAGAAGTACCCAGCGTTCCAGAAAATTCTAGACCACGTCTACTCGATCCCTAAGGTCAAGG
CATACGCTGATGCCGTAAGTCCT

>FP375531.1 FP375531 Spodoptera frugiperda cDNA library, induced midguts Spodoptera frugiperda cDNA clone Sf2M09225-5-1, mRNA sequence
GCAAGATGGCGGTGTTGGCTTTGGCTGTTCTTTTCATTGCAGGTCTCGCCTGCTCATCAGCAGAGGAGGG
GAAATTAACCTCGATTGAGGAGTACCCCAGCCTGGTGCAGGTGGAGAACCGCGCAGGCCTGCTGTGGCTG
CAGTTCTGTGCTGGTAGCGTGCTGACTTCCTACCACATTCTCTCAACGGCAAGATGCTTCTCTGGACCCA
ACTACACAGACCGCAACCGCCGCATCAGAGCTGGTACCTCCTACCGTGGATCTGAAGGTATTATCCGTGA
AGTCTCCAGAGCCTACCTGCACCCAACCTTCGGTCTGTTGGCCAACGATGGAGACGTGTCCGTCGTCCGC
CTGGAAACCCCAATGACCTTGGGTAGCACTATCGCCCAGGCTCCCATTCTGGGTGAGGGCATCTACCTGC
CTTATGGTCTGCAGCTGCAGCTTGTCGGTTGGGGTACTACTAGTGAGGGTGGAAACCGCGGCGACAGCAA
CCTCTACTAGTTGGACATCTACACAGTTTCCAACGACGACTGCTTAGAAACATATTTGGGGCGCGAAGAC
TTAATCAACAACACCATCACAAAAAACATGATCTGCACCGT

>FP375530.1 FP375530 Spodoptera frugiperda cDNA library, induced midguts Spodoptera frugiperda cDNA clone Sf2M10909-5-1, mRNA sequence
ATTTAATATCAAGCTTATTATTTAATAAATATATTAATCGATTTTTATTAGAAGGTCAAATAATTGAATT
AATTTGAACTATTTTACCAGCAATTACATTAATTTTTATTGCATTACCTTCCCTACGATTATTATATTTA
TTAGATGAACTTAATAATCCTTTAATTACATTAAAATCAATTGGTCATCAATGATATTGAAGTTATGAAT
ATTCAGATTTTCATAATATTGAATTTGATTCTTATATAATTTCTACAAATGATATATCAAATAATAATTT
CCGTTTATTAGATGTTGATAATCGAATTATTTTACCTATAAATAATCAAATTCGAATTATAGTTACTGCT
ACTGATGTAATTCACTCATGAACCGTACCCTCCTTAGGAGTTAAGGTAGATGCAAATCCGGGTCGACTAA
ATCAAACAAACTTTTTCATTAATCGCCCTGGAATTTTTTATGGTCAATGTTCAGAAATTTGTGGAGCTAA
TCATAGTTTTATACCAATTGTAATTGAAAGAATTTCAATTAAAAATTTTATTAATTGAATTAATAATTAT
TCTTAAAAAAAAAAAAAAAAAAAAAAAAAAAAA

>FP375529.1 FP375529 Spodoptera frugiperda cDNA library, induced midguts Spodoptera frugiperda cDNA clone Sf2M06104-5-1, mRNA sequence
CCCACGCGTCCGCTGGGTCGCTGCTGTGTTGGTTCTTGGTGCTGCGGTAGTTTCTGCCTACCCTGCCAAC
GACCCCGTCATCGGCAAATGGTCCGAGGGTCTCCGATACGACTACCTGGAGGATGATGCTGGTAAAGTCC
ACCTGGTGGACAACTGGATGAAGATCAGTGACTTCGACAGGCTCGCCAGATACAACCCTGACGCTTCCAA
CAAATACCATCTCTTCACCAGGACGAACCCCACCATCAGCCAGCCCATAGTCCTGAACAATGCTGCCACG
GTCCACAACTCCAACTTCGACGCCCGACGCCGAACCATCGTGATGATGCACGGCTTTGCTGGATCCATCA
CCTCTGGGTTCAACACTGTTCTACTGCCAGCTTTCCTGGCTGCCGGAGACGTAAACGTCATCATCTTGGA
CTGGAGCGCTGGATCTTCCTGGGGACCCCGTGCCATCCAGGCTGGCCAAGCTGCCGGTAGATTCATCAAC
TGGCTGAACTCGATCACGGGCGCCAACCCTCAGAACTACCACGTGATCGGATACAGCGTGGGCGGGCACG
GAGCTGGTATCATCGCCCGGACTATTAACGGCAATGTCGGTTACGTTACCGGTCTGGACCCTGCAGACCG
TTGGGACACCGCCTGGCTGTTCAGGCCTAACAATGGAATCTACACGGAAGTGATGCACACCAACGG

>FP375528.1 FP375528 Spodoptera frugiperda cDNA library, induced midguts Spodoptera frugiperda cDNA clone Sf2M11468-5-1, mRNA sequence
CGTGAGGAGGTGCCCGGACGTCGTGGTTTCCCAGGTTACATGTACACCGATTTGGCCACCATCTACGAGC
GTGCCGGCCGTGTGGAGGGCAGGAACGGCTCCATCACCCAGATCCCCATCCTTACTATGCCCAACGACGA
CATCACCCATCCCATTCCTGACTTGACGGGTTATATTACTGAGGGACAGATCTACGTAGACCGTCAGCTC
CACAACAGACAGATCTACCCGCCAGTGAACGTGCTGCCCTCTCTGTCACGTTTGATGAAGTCTGCCATCG
GTGAGGGCATGACCCGCAAGGACCACTCTGATGTCTCCAACCAGCTGTACGCTTGCTACGCCATCGGTAA
GGACGTGCAGGCAATGAAGGCCGTCGTCGGTGAGGAGGCGCTCACCCCTGATGACTTGCTCTACCTCGAG
TTCCTCACCAAGTTCGAGAAGAACTTCATCTCTCAGGGTAACTACGAGAACCGCACAGTGTTCGAGTCCC
TGGACATCGGTTGGCAGCTGCTGCGTATCTTCCCGAAGGAGATGTTGAAGCGTATCCCCGCGTCCATCCT
CGCCGAGTTCTACCCGCGCGACTCCCGCCACTAGGACCCTCACTACACACCACACGAGTCAACGCCTCTC
GTGTAAACTGCCGCCGACCGATGCGCACCGCCGTGCCCGCTGCGACCGTATTCTTGTAAGATAATACTGT
TTAATAATAAGTTGTTAATAGTTTATTATAATGTGTATTACATACATGTATTATGATCATGTGCAAAATT
ATATAAACACGTTTAAATCTTAAG

>FP375527.1 FP375527 Spodoptera frugiperda cDNA library, induced midguts Spodoptera frugiperda cDNA clone Sf2M06126-5-1, mRNA sequence
CTAATCTTAATTTACAAAATAGAGCATCTCCTTTAATAGAACAAATTATTTTCTTTCATGATCATACTTT
AATTATTTTAATTATAATTACAATTCTAGTAGGATATTTAATATCAAGCTTATTATTTAATAAATATATT
AATCGATTTTTATTAGAAGGTCAAATAATTGAATTAATTTGAACTATTTTACCAGCAATTACATTAATTT
TTATTGCATTACCTTCCCTACGATTATTATATTTATTAGATGAACTTAATAATCCTTTAATTACATTAAA
ATCAATTGGTCATCAATGATATTGAAGTTATGAATATTCAGATTTTCATAATATTGAATTTGATTCTTAT
ATAATTTCTACAAATGATATATCAAATAATAATTTCCGTTTATTAGATGTTGATAATCGAATTATTTTAC
CTATAAATAATCAAATTCGAATTATAGTTACTGCTACTGATGTAATTCACTCATGAACCGTACCCTCCTT
AGGAGTTAAGGTAGATGCAAATCCGGGTCGACTAAATCAAACAAACTTTTTCATTAATCGCCCTGGAATT
TTTTATGGTCAATGTTCAGAAATTTGTGGAGCTAATCATAGTTTTATACCAATTGTAAATGAAAGAATTT
CAATTAATAATTTTATTAATTGAATTA

>FP375526.1 FP375526 Spodoptera frugiperda cDNA library, induced midguts Spodoptera frugiperda cDNA clone Sf2M06934-5-1, mRNA sequence
CCTTGTTTTAGAGATTTTTCAATCGTTTTAGTTTTAAGTGAAATTGCGTATTTATCTGTACACGAACTAT
AATCGATTAATGCGTTAAACTTGCATTATGCAGGCTATTAAAGCTTTGGGGGCTGCGGCTCCTTCTACGA
TGTTGTCTGTAGTAAAGAAGGGAGCTTTTGCGCCCGTTGTAGAAAAAATAAGGCAGGTCCATTTGCCTGC
TCCCAAGCCTAATGAAACAAGGCCTTACTCGCCGTTTCAAGATGCTACTAACATGGCTGAAATGGCAGTA
GCCAGGCTTGACGACTTATTGAACTGGGGAAGGAAAGGTTCAATGTGGCCCATGACCTTTGGTTTGGCTT
GTTGTGCCGTGGAGATGATGCACATCGCCGCACCTCGATACGACATGGACAGGTATGGTGTGGTGTTCCG
TGCATCTCCCCGTCAGTCAGATGTTATGATCGTAGCTGGTACTTTGACCAACAAGATGGCACCAGCTTTG
AGAAAAGTCTATGATCAGATGCCGGACCCAAGATGGGTTATATCTATGGGCAGCTGTGCAAACGGTGGTG
GTTACTACCATTACTCTTACTCTGTTGTAAGGGGTTGTGACCGTATAGTACCCGTTGATATCTATGTACC
TGGATGCCCACCCACAGCTGAAGCTTTGCTCTACGGAGTACTTCAATTACAGAAGAAAGTGAAGAGAAAG

>FP375525.1 FP375525 Spodoptera frugiperda cDNA library, induced midguts Spodoptera frugiperda cDNA clone Sf2M11548-3-1, mRNA sequence
TTTTTTTTTTTTTTTTTTTTTTTTTTTTTTTTTTTTTTTTTAGGCACAACAATTAATTAAGTTTATTAAT
TAATAATATAAATAAAATAACGTAAGTAAACTCATCACGTACAATTTACAACAAACCGAATTCAATGAAG
CTCTCAATAACACCAGGGATCTTCTTTTTGATACGTTCCATAGTTTCCACTTGCAAATTTTTCATCGGAT
CCATAGAGTCTTCAATACTTTCATTTTCCATGGACTCCTTAAACTTAGCTGCTTCTTCGGGCTTGGCTGA
AAGCACACTGCATAAAAGCAATGAGCAACCGAACTGCAGTTTACCGTACCTCTTCAAATCCGCATCCAAT
TGATCCCTTGGGTAAACGTAGTTGGCTTTCAAACCATAGTTTGACAAGGATTTGTCTAACTCCGAATGGG
AGTAGTCCAACCAGTTGTAGAAGTTCTTCAGTCGGATCTCAGGGGCGGGGCAGTTGAAGATCATGTATAG
AAGGGCATTTGC

>FP375524.1 FP375524 Spodoptera frugiperda cDNA library, induced midguts Spodoptera frugiperda cDNA clone Sf2M12500-3-1, mRNA sequence
TTTTTTTTTTTTTTTAGATATATATATATATATATAATTAAATATAAATTAATTATATATTTAAAATAAA
TTAATAATATTCATTATTTAATAAATTTAATTTAAATATTTGATCCTTTCGTACTAAAATATTTTATATT
TATTAAAAGATAGAAACCAACCTGGCTTACACCGGTTTGAACTCAGATCATGTAAGATTTTAATGATCGA
ACAGATCAAAATTTTAAACTTCTACATTTAAATTTTATCTTAATCCAACATCGAGGTCGCAAACTCTTTT
TTTTATTCGAACTAAAAAAAAAAATTACGCTGTTATCCCTAAGGTAATTTTTTCTTATAATCAATAAGAT
TGGATCATATACTCACTTATCTATGTTAAATAATAAAAAAAGTTTTTCATATTTTTTTGTCACCCCAACA
AAATAATTAAAATAATTTTAATTAAAAAATTTATAAATAATCTCAATTATTTTAAATATAAAACTCTATA
GGGTCTTCTCGTCTTTTTAATTTATTTTAACTTTTTAATTAAAAAATTAAATTCTATAAAATAATAAAGA
GACAGCTTATATTTCATCCAATCTTTCATACAAGTCATCAATTAAATGACTAATGATTATGCTACCTTTG
TACAGTCAATATACTGCAGCCCTTTAATATATTATAATATCAGTGGGCAGATTAGACTTTATATTAAATT
CAAAAAGACATGTTTTTGATAAACAAGTGAATATATATATTTGCCGAATTCCTTTTTATTAACTAAAATA
ATTTTATAATTTTAATATCTTATTATATACTAATTTTATCATTATATCAAATTTTATAAAATTTTAATTT
TTTTTTTTATAAATAATATAAAAATTTAAATTAAATTTTATTTTAAATAAAA

>FP375523.1 FP375523 Spodoptera frugiperda cDNA library, induced midguts Spodoptera frugiperda cDNA clone Sf2M05413-5-1, mRNA sequence
ATTCTTTATGGCTACGGGGATGGTGTGCTACCACCCCATGCCTTGCACCTGAATTTTGTCGGCGTCCAAA
TGGCCCAAGCCATCGACAGAGTCAAGTGGCCTTCCAACAAGAATTACATTGTTGGAAACATTCTCCACGT
TCTCTATGCCGCTTCTGGTGGTGCTAGCGACTACGCAATGAGTGTCGCCGCTCCTTACTCTTACACCTAT
GAGTTACCAGCATACAGGAACAGTATTTGGTTCGATGGTTTCCTGGTAGATCCAGAATTTATTGAGCAGG
CTGGGTTTGAGACATGGGAAGGTATCAAGGTAGGCGCGAGGGCTGCGGCTGCTGCGTTCAGGAATGGCAA
GGCTGTGTAAAAATATAGTTTTATAACCGACGACTGATATTATGATATTTATTTATAGATGAAATAAAAT
ATAAAAAAAAAAAAAAAAAAAAAAAAAAAAAAAAAAAAAAAAA

>FP375522.1 FP375522 Spodoptera frugiperda cDNA library, induced midguts Spodoptera frugiperda cDNA clone Sf2M09838-5-1, mRNA sequence
GAAGAAGAGTCAATAAGCCAAAATGTCTTTCCTCAACAAGAACTTCAAATTCGTAAAGCAGGAGAACTTC
GATGGATTTCTCCGTGCTGTCGGTTTACCCGAGGAGAAGATTGCTCAGATCCTGAAGTACTCTCCAGACC
AGAAGTTGGTGCAGGATGGTGACAGCTACACCTACATCACCAACGGTCCCGAGGGTGTCAAGGAGATCAA
GTTCAAGTCCGGTGTCGAATTCGAAGATGTTATTGGCACTGACAAAGTTCCCATCAAGACCACGTACACA
GTCGACGGCAACGTAGTGACACAGAACATCTCAGCTCCCCAAGGCACAGCCGTCTTCAAGAGGGAATACA
ATGGCGATGAACTCACAGTGGTCATCACCGGTGACAAATTCGACGGTGTTGCCAAGAGGTACTACAAGGC
TGAATAAACTCATAGCTATTAGTAATTACGTTAATTTATTTTTATAAATAATAAATATTATTATTAATTA
AAAAAAAAAAAAAAAAAAAAAAAAAAAAAAAAAAAAAAAAAAAG

>FP375521.1 FP375521 Spodoptera frugiperda cDNA library, induced midguts Spodoptera frugiperda cDNA clone Sf2M06974-5-1, mRNA sequence
AAGTGACTGGCATCAACTTTGACCAGCGCGTCGTACCAAATGATGATGCAGTTGTTTTAGATCCTTCAGG
AAATCTAGAGCTAAAGGATTTTAAGCCGCAAGAAGAAGTTGGAGCTTAGAATTTTTAAAGAGAAATGAAT
AAGGTTCAAGATTGAACTTCTGGAAAAACCGCAACTGATTTTCGTTTCATTAAAATCTGTTTTGTCTTAG
TTGCTTTTTAAATTAAAATCTGGTCACTTTCTGCTATAGCTCAATCAGAAGTTTAAACCGATCTGCCTCA
GTGTTGTCGCCTAAAACGAAAACAGCGCAATAAGTAAAAGTATTTTCAGATTTCTTAAAATTTTAATGTT
CAATTTTAGTCGTTATCTTTATTTTGATAACGACTTTGCTAAATTACTAAGTTCCAAATAAATTCCATCT
ACATAATAATAATAAAAAAAAAAAAAAAAAAA

>FP375520.1 FP375520 Spodoptera frugiperda cDNA library, induced midguts Spodoptera frugiperda cDNA clone Sf2M05329-5-1, mRNA sequence
GGGGGCAGCTCTATACGACTCACTATAGGGAAAGCTGGTACGCCTGCAGGTACCGGTCCGGAATTCCCGG
GTCGACAACTGGCCGGGTGACGTCCATGGCCTGACCGGCCCGGTGCTGATGGAGCGCATGAAAGAGCACG
CCGAGCGTTTCGAAACCGAAATCGTGTTTGATCACATCAACGCGGTCGACCCACGCGTCCGCAAGGGTGT
CAACGTACCCTGCCTTGGACGTGATGTCACCTGGGAATTCAACCCCTTGAATGTTAAGGTCGGCTCCCAC
ATCACCGGAGGAGACTTGTACGGTATCGTACACGAGAACACATTGGTTAAGCACAAGATGTTGATCCCAC
CCAAGGCCAAGGGTACCGTCACCTACGTCGCGCCCTCCGGCAACTACAAAGTCACTGACGTAGTGTTGGA
GACGGAGTTCGACGGCGAGAAGGAGAAGTACACCATGTTGCAAGTATGGCCGGTGCGCCAGCCCCGCCCC
GTCACTGAGAAGCTGCCCGCCAACCACCCCCTGCTCACCGGACAGAGAGTGCTCGACTCTCTCTTCCCTT
GTGTCCAGGGTGGTACCACGGCCATCCCCGGCGCCTTCGGTTGTGGCAAGACTGTCGTCTCACAGGCTCT
GTCCAAGTACTCCAACTCTGACGTCATCATCTACGTCGGATGCGGTGAACGTGGTAACGAGATGTCTGAG
GTACTGCGTGACTTCCCCGAGCTGACGGTGGAGATCGAGGGCATGACCGAGTCCATCATGAAGCGTACCG
CGCTCGTCGCCAACACCTCCAACATGCCTGTAGCCGCCCGAGAGGCTTCCATCTACACCGGTATCACCCT
CTCCGAGTACTTCCGTGACATGGGTTACAACGTGTCCATGATGGCTGACTCCACCTCCCGTTGGGCCGAG
GCTCTTCGTGAGATCTCAG

>FP375519.1 FP375519 Spodoptera frugiperda cDNA library, induced midguts Spodoptera frugiperda cDNA clone Sf2M09747-5-1, mRNA sequence
CCCACGCGTCCGATAGAGCATCTCCTTTAATAGAACAAATTATTTTCTTTCATGATCATACTTTAATTAT
TTTAATTATAATTACAATTCTAGTAGGATATTTAATATCAAGCTTATTATTTAATAAATATATTAATCGA
TTTTTATTAGAAGGTCAAATAATTGAATTAATTTGAACTATTTTACCAGCAATTACATTAATTTTTATTG
CATTACCTTCCCTACGATTATTATATTTATTAGATGAACTTAATAATCCTTTAATTACATTAAAATCAAT
TGGTCATCAATGATATTGAAGTTATGAATATTCAGATTTTCATAATATTGAATTTGATTCTTATATAATT
TCTACAAATGATATATCAAATAATAATTTCCGTTTATTAGATGTTGATAATCGAATTATTTTACCTATAA
ATAATCAAATTCGAATTATAGTTACTGCTACTGATGTAATTCACTCATGAACCGTACCCTCCTTAGGAGT
TAAGGTAGATGCAAATCCGGGTCGACTAAATCAAACAAACTTTTTCATTAATCGCCCTGGAATTTTTTAT
GGTCAATGTTCAGAAATTTGTGGAGCTAATCATAGTTTTATACCAATTGTAATTGAAAGAATTTCAATTA
AAAATTTTATTAATTGAATTAATAATTATTCTTAAAAAAAAAAAAAAAAAAAAAAAAAA

>FP375518.1 FP375518 Spodoptera frugiperda cDNA library, induced midguts Spodoptera frugiperda cDNA clone Sf2M07952-3-1, mRNA sequence
TTTTTTTTTTTTTTTTTTTTATATAAAAAGTATACTATGTTATATTTGTGATCAGTCGTGGTATTTAAAG
GTACTGGCGGATGAAACTGTCGAAGCTGGTGACTCGAGCGAAGGCTGATGGGAAACCAAGCTGGCATCCG
TCCCGAGCGACGAAAGAGCTGACACCAATCAAAGTAGGTACGCCGTTCTGGTTGTAGACTAGAGGACCGC
CGGAGTCTCCGCCGCAGATGCCGACTCCTCCAGCGCCGTTGGTGCAGATCGTGCTCGGAACCACAAACAC
GCTGCCGAACACAGCCTGACAGGCTTGCACGCTGATAACTTGCAAGTTTACGTGACTTACAATCGTGGAT
GCACCCGCTTGCTGGTCACTGGTTCTGCCGAATCCTGCAGCAACCGCCCAGTTTCCTACAAAAGTGCCTG
ACCAGCTGGGCGGAAGGGCAATAGGTTGAATGCCGGTGGTAAATAGAACGTTGGTGGGCAGTCTGATCAT
GGCGATGTCGTTGTTGAGGTTAGCGGTAGAGTATTGTGGGTGCATGATGACGTCGGTGGTAGCAATGCGA
ACCCCACCAGAGAATAGGAGATTGGAGCCGAGGATGACGAGGAACTGCCAGGCCTGGTTCCACCCATCGG
TCCAGCAGTGAGCGGCTGTCACTAGACGGTTGGCAGACAGGAAAGAGGAACCGCATACCGATTGACCAG

>FP375517.1 FP375517 Spodoptera frugiperda cDNA library, induced midguts Spodoptera frugiperda cDNA clone Sf2M07268-3-1, mRNA sequence
TTTTTTTTTTTTTTTTTATAATAAAAATAATAATTGTATTTATCGTAACATAACGTATAACTAATTAACT
AATCCTAATAATAAACAGTCATGGTATTTAGCCTAGAAGAGTGAAGGGGTAGTCGACTGGGAGTGCACTG
ACCACCTCTTTAGATAGTTCTTTGTATGCTATCGACATTTTCTCGTGGATTTTGTTGATGAGGTCCGGGA
CGTCATCCATCGTGAGTCCAGTGGTGGGCACTGGCTCTAGGCACTGGATAATCACGTGACCTTTATTGAA
AATGTATTTCTCCTTATTAATGAAGTAATAGGGTGAGAACACGACGGGGATGATGGGGACCTGTGCTGCC
ACGGCTATGTTGAACGCACCCTTTTTGAAAGGCTGCAGCTTCGTATAATCTTTGTTCCGTGTTCCTTCGG
GGAACAACCAAATCTTTGTCTTATTTTTTACCATGACTTCGGACGTCATTTTGAGTTGTTTGTAGGCTCC
CTTCGCATTACTCCGGTCAATGAACACGACTCCGGCGAGGTAGGCCGACAGACCAAACGGCCAAATGTAG
AACAATTCTTTCTTGGCAATCGCCGCTAACTTATCGACGACGTCCCATATATTGAACATTCCTAATATAT
CAAGAGAGCTCTGGTGATTTGAGATGATGACGGCTCCTCGATCTTCGGCCAAGATCTCCCCGTCTCGGAG
AAGCCATTCCAAGTCATATAAT

>FP375516.1 FP375516 Spodoptera frugiperda cDNA library, induced midguts Spodoptera frugiperda cDNA clone Sf2M12921-3-1, mRNA sequence
TTTTTTTTTTTTTTTTTTTTTTTTTTTTTTTTTTTTTTAAACAATTTGTTATCAATTTTTATTCTATTGT
TATTTATTTAAAGGTTTTGGTTAATCCAGCTGATGAAAGAGGTGACTCGAGCGAAGGCAGCAGGGTTACC
GCTCTGGCAACCGTCCCAGTGTCCGAAAGAGGTCACACCGATCAAGATACGCCTGTTGTTGCTGGTGACG
ACAAGAGGACCACCAAAGTCACCATGGCACACGCTTCTTCCGCCAGCGCCGCTGGTGCAAACGTTAGAAT
CCTGGACGTACCAAAACAAACTGTTACTGCATACAGCGTTCGTGATCACGGGCAAGTCGACATGGTTCAG
GGTCGGGCTCACACTTCCACCGTCTCTGGTGTAACCGAAACCGGATGCTGTACCAGTAAAGCCAGCGAAG
TTGTTGTTGAGCTCATTTCCAGATGGCAAAACGATAGGAGAAAGGTTGTTTGAGGTAAACACAGCATTAG
GCAAGGTGATCATAGCAACGTCATTTCGGACTAGACTTGGAGTCCAGTTGGGATGCATGACAACATTGGA
AGAAGACACTCTTGTACCACCGCTGTAGAGATTGATTGAACCAAGGACCACAGTGAAACTTATGGCCTGA
GATTGACCATCGAACCAGCAGTGAGCAGCAGTAATCACTTTCCTTGTGTTGAGCAAGGAACCACCGCAAG
CACTACTCCAGAAT

>FP375515.1 FP375515 Spodoptera frugiperda cDNA library, induced midguts Spodoptera frugiperda cDNA clone Sf2M06825-5-1, mRNA sequence
GAAGAAGAGTCAATAAGCCAAAATGTCTTTCCTCAACAAGAACTTCAAATTCGTAAAGCAGGAGAACTTC
GATGGATTTCTCCGTGCTGTCGGTTTACCCGAGGAGAAGATTGCTCAGATCCTGAAGTACTCTCCAGACC
AGAAGTTGGTGCAGGATGGTGACAGCTACACCTACATCACCAACGGTCCCGAGGGTGTCAAGGAGATCAA
GTTCAAGTCCGGTGTCGAATTCGAAGATGTTATTGGCACTGACAAAGTTCCCATCAAGACCACGTACACA
GTCGACGGCAACGTAGTGACACAGAACATCTCAGCTCCCCAAGGCACAGCCGTCTTCAAGAGGGAATACA
ATGGCGATGAACTCACAGTGGTCATCACCGGTGACAAATTCGACGGTGTTGCCAAGAGGTACTACAAGGC
TGAATAAACTCATAGCTATTAGTAATTACGTTAATTTATTTTTATAAATAATAAATATTATTATTAATTA
AAAAAAAAAAAAAAAAAAAAA

>FP375514.1 FP375514 Spodoptera frugiperda cDNA library, induced midguts Spodoptera frugiperda cDNA clone Sf2M11790-3-1, mRNA sequence
TTTTTTTTTTTTTTTTAGTTACTTAAAATAGGCAATTCATTATATGAATGTTCAGCTGGTGGTAAATTTT
GATATCATTCAATTGAAGAAGATAAATTTAAAGTAAATAAAGAAATTCGTTGATTAATTATAGATTCTCA
AATAATAATTAATATAAATATGATTGCTAATAATGAAATATATGATCCTAATGATGAAATAATATTTCAT
GAAATATAAGAATCAGGATAATCAGAATATCGACGAGGTATACCTGCTAACCCTAAAAAATGTTGTGGGA
AGAAAGTTAAATTTACTCCGATAAATATAATAAAAAATTGAATTTTTAATAAATAAGGATTTAAAGATAA
CCCAGTAAATAATGGGTATCAATGAATAAATCCCCCTAAAATAGCAAATACAGCTCCTATTGATAAAACA
TAATGGAAATGAGCAACTACATAGTAAGTATCATGTAAAGTAATATCAATAGAAGAATTAGAACTAGCGG
ACGCGTGGGCGGACGCGTGGG

>FP375513.1 FP375513 Spodoptera frugiperda cDNA library, induced midguts Spodoptera frugiperda cDNA clone Sf2M05075-5-1, mRNA sequence
GTCAAACAAATCGGAAACATGGCTGAGGTCGATGAAACTCTCAAGAAGAAACGTACCTTCAGGAAGTTTA
CCTTCCGAGGTGTCGATCTCGACCAGCTTCTTGATATGCCCAATGAGCAACTCATGGAGCTCATGCACGC
CCGCGCTCGCAGGCGATTCGCCCGTGGCCTGAAGCGCAAGCCAATGGCCCTGGTGAAGAAACTGCGTCGC
GCAAAGAAGGAGGCCCCACCAAATGAGAAGCCCGAAATTGTGAAGACACATTTGAGAAACATGATCATTG
TCCCCGAGATGGTTGGATCCATCGTCGGTATCTATAACGGCAAGACTTTTAACCAGGTTGAAATCAAACC
TGAGATGATCGGCCACTACCTCGGCGAATTCTCAGTCACATACAAGCCTGTAAAGCACGGTAGGCCCGGT
ATTGGTGCCACCCACAGCTCCAGGTTCATCCCACTCAAGTAGTGTGCTGACCAACACCTAGGCTTAAGTC
TAAAACAAAAATGTGCACAGGACTACAATAAATGTATCTTGTGTAGCANAAAAAAAAAAAAAAAAAAAAA
AAAAAAAAAAAAAAAAAAAAAAAAAAAAAA

>FP375512.1 FP375512 Spodoptera frugiperda cDNA library, induced midguts Spodoptera frugiperda cDNA clone Sf2M10282-5-1, mRNA sequence
CAATGTCGTTCTCGGGCAAGAAATTCAGAAGAGTGCGATCGGAAAATATTGAAGAAATAGTTAATGCTAC
CAGTACAGATGAAAGAGTAATACATATGTTGACGAGCAACGCGCCGATCTTCTCCTTCACTCGTATCGAC
GAGGACCGCTTCAACTTCACACTGCACATGCCCAACAGGACCATGACACACGACTTCAAGCTGGGGGAGG
AACATGAGATGGAGAGGCGAGATGGATCCAAGGTTAGAGTAACATACACGTTAGAAGGTGACAACGTTTT
AAAACAAGTCATCATACCTAAAGATGGAAGAGTCGCATACTTCAGGCGAGATTTCGGAGAAAAAGAAGCT
AAAATGACAATCACAATGGAAGGCACAGATATAAAAGCGACAGTGTACTACGAACAGATTGAATAGCGTT
TACTACAGCATCATGTATCATAATTAATTAACTTATAAACATATTAATTACTACTTAATAAGGAGTCTGA
AATTGTGCCCAGTATAAGACAATAGGCTCACCCCCTATTACATGGAACTTGTAACACAAATGGTGAAAAG
TGAGTGTACATTGTATAGCAGCATTACGTGTCGTAATGTGAACCTCTGCCTAAACTAGCGGGAATAAAAG
GCGTGACGTTGTAACTCGAAAATATAGTTTTAATTTGATACTCCTTATTAAATAGTATTATAGCATTAAA
TGCGTATTCTTAATATTTAAGGTCCTAAATTAAATAAATATAATTTGCATTAAAAAAAAAAAAAAAAAAA
AAAAAA

>FP375511.1 FP375511 Spodoptera frugiperda cDNA library, induced midguts Spodoptera frugiperda cDNA clone Sf2M13540-3-1, mRNA sequence
TTTTTTTTTTTTTTTTTTTTTTTGTATTTCACAGTTTATTAAAATCAGTCAATTGATGTACAATATCGGA
TTGGTCTAAGTCAACTACCAATTGATTAGAAACTAATTATTTACAACCTCTACTAACGTGAAAAATATTA
CCTAAAGTCTATTGCCTAACTACGTTTTGCCTTTTTAGGTTTACTGGTCACAGTACTAGTCACCGTACTT
CCAAATACCATTTTGTACAGAGATCGGAGAATAACAAATAATACTGAAATTACTGCTAATAGTCCTAATA
GTAAAGTGAACACTAATTCTAGTTCGAGGTACTCTGCCCACGACATGTTGGCTGCAGGTCCACGCAGATG
TCTCGCGCCGCCGTGACGCAGCACGTGCTCCGTCCACCACACGGCGCGCTCTAGAGGTGACATTGGTTCA
TCTTGTATCAAGGTACGTAGTTTTACCATGTTCTCCCGATAACTTTTATCATTAATAACAGTATTAATAG
CATTAGTAAAGTCTTCAACAGTCAACTTCTCCATGGATAGTTTTTTGCCAATCTTGAAGTATTCGTATCT
CTCAGCATTGAACGACTGGTCCCCAAACATGGGGATGGCAACCAGAGGTACTCCTGCTGTTATGGCCTCA
TCTGTGGACTGTAGGCCAGCTTGCGTGATGAACAGCTTCAGTTTTGGATGAATGAGAAGATC

>FP375510.1 FP375510 Spodoptera frugiperda cDNA library, induced midguts Spodoptera frugiperda cDNA clone Sf2M07088-5-1, mRNA sequence
CCCACGCGTCCGCCGTGATCAAGATGAAAGCTTTTATTGTGGTCTGCCTGGCTTTGGCCAGTTTCGCCTG
TGCGGAAGAAGTCAGGTACCCAGGTAACAGCGCATATGGTTACCTGGTAAAGTATGGTATACCTGAGGCC
GAGAGGATCAAGGCAGCTGAGGAGAAACTCAGTCAATCCAGAATTGTTGGAGGCGTTCCCGCTGGACAAG
GACAATACCCATACCAGGCTGGTCTTCTCATCTCTATCATCGGTTTCGATGGATCCGGTGTTTGCGGTGG
TTCCCTCATCAGCGCTGCCAGGGTTGTGACTGCTGCTCACTGCTGGTTCGATGGTATGCACCAAGCATGG
AGGGTCACCGTTGTCCTCGGCTCCACCACTCTCTTCACTGGTGGCACCAGGATTGAGACCAGTGTGATGG
CCATGCACCCCGACTGGAGCCCAGCTCTTATCCGTAATGACGTTGGTGTTCTCTACTTGCCCCAAGCTGT
GCAGTTATCCGCTAACATCCAACCCATTGCTATTGCCACCGGATCCTCAGACTTCGTTGGTGTATCAGCT
ATCGCATCTGGTTATGGTTTGACAAGCTCTGAGGGAAGCATCAGCGCCAACCAGGTTCTTAGCCACGTTC
GCCTGAATGTCATCGCTAACAGCGCTTGCAGCTACGCCTTCCCCTTAATTGTCCAGCCTTCTAACCTCTG
CACCAGTGGTATCGGAGGTGTTGG

>FP375509.1 FP375509 Spodoptera frugiperda cDNA library, induced midguts Spodoptera frugiperda cDNA clone Sf2M07520-3-1, mRNA sequence
TTTTTTTTTTTTTTTTTTTTTTTTTTTTAAATTCATATAACCATATAATTTAATTTCCCATTCAGTTTTT
TTACCAAACACCGGAGACTAGAAATGTGATTAGTTTTGTTTATCGTCAACTTGCCAAAGATCACCGTGCA
TGGGGATAACTATATTGAAACGCTGTCGAGTGAACGTCTGCGAGTTATCGGTATGTCTCACCATAGACAT
CAGTTCATATGTCCCACTCATCGATTCTGGTGGGTGAAGGAATTCGATGCCGCAAGTAGTAAAAGGCTGG
GCAGCTGGAGAGAAGGAGACAGGGCCATTTGGTAGCCTGTCAATAGGGTACACTTCATGGGTAAATCCGT
TGGGGAAGGTGACGTGACAAGTTTGGAGAACGTCAACCCACAATTTGGGAATCGCTATACCGAAACCAAT
GAGCGGGTTCGATATGTGGTTGCGAGTTTGGTCTGGCAGTGTGACTTGAGTGACCTGTGATTGAGCTCCG
GTCAGAGCTGCCACAACCACTAGCAAAGTTAATAGCTTCG

>FP375508.1 FP375508 Spodoptera frugiperda cDNA library, induced midguts Spodoptera frugiperda cDNA clone Sf2M05656-5-1, mRNA sequence
AATAATTTTTATAATTCCTTTATGTTTTATAAAAAATATATTTTGAATGGTTCAAATAATATTAATATTA
ATAATATTTATATTTATAAATTTAGGTGTAAAATTAAATTTATTTTGTAATTTAAGTTATATAATATCTT
GTGATATTATATCTTATGGATTAATTTTATTAAGAATTTGAATTTCTATTTTAATAATTATAGCTAGTGA
AAATTTATATAAAATAGATTATTATGTTAATTTTTTTTTATTTAATGTTATTTTTTTATTAATTATATTA
TATTTAACTTTTAGAACTCTTAATATGTTTATATTTTATCTTTTTTTTGAGGGTAGATTAATTCCTACTT
TATTATTAATTATTGGTTGAGGTTATCAACCTGAACGTATTCAGGCAGGTATATATTTATTATTTTATAC
TTTATTTGTTTCTTTACCTTTATTAATTGGTATTTTTTATATAAATAATGAAATAAATTGTATAATTATT
TATTTTTTAAAATTTTTTAATTTAAATAATTATTTATTGTATATTTCTATAATTTTAGCTTTTTTAGTAA
AAATACCTATGTATTTTGTTCATTTATGATTACCAAAAGCTCATGTTGAAGCTCCAGTTTCTGGTTCTAT
AATTTTAGCTGGTATTATACTAAAATTGGGTGGTTATGGTTTATTACGTTTAATAATTTTTTTACAGGAA
ATTAATATAAAATTAAATTATATTTGAATTGTAATTAGATTATTGGGAGGTTTTTATATTAA

>FP375507.1 FP375507 Spodoptera frugiperda cDNA library, induced midguts Spodoptera frugiperda cDNA clone Sf2M09152-5-1, mRNA sequence
GTGCGAGTCCCGCGCTCCGTGCCTCTGCTGTGTTTACGTAGTGTGTGTGACTGATTGCTCAGTGATAACG
TGCCGACAGTGCCGGTGTACACAACAGCTTATCAAGTGTTAGTGTCTCAGCAAGAATGGCGGACGTAAAA
GAAAATGTAGAAGCTGGTAACAAACTTGCGGACAAACATAATACAGATGGTGACAACGATAGTGGTGTCG
ATGAATCTACGCAAGGCAATGATGTCAATGGATCTCCTGGTTCGCCCAATAAGAAAATCCCAAGCAAGCT
CCCTATGAAGGAGAAGTCAAGTAACAGTTTGAAAACTAGCCTGTCACGGTCATCAAGCAAAAGTGCTACT
GCTAAAACGCCGGAAAATCCACCACCAAATGAGAAAAAAAAGGTACCGATGAACAAAGTACAAGTTGGCA
ACGCTCCGTCGCCTAACATTAAAGCAGTAAAATCGAAAATTGGCTCATTAGATAATGCGACGTACAAGCC
TGGCGGTGGAAAAGTTAAGATTGAAAACAGGAAATTAGAGTTTGGTAACGTAACGCCTAAAATTGCTGCT
AAAAATGAAGCTTACACTCCAAGTGGTGGAGTCAAAAAGATTGTGTCCACGAAATTAGAATGGAATGCAA
AATCGAAGATTGGATCGCTGCAAAACACTGCGTACAAACCAGGTGGCGGGGACAAGAAGATTGAAACTGT
CAAATTGG

>FP375506.1 FP375506 Spodoptera frugiperda cDNA library, induced midguts Spodoptera frugiperda cDNA clone Sf2M13384-3-1, mRNA sequence
TTTTTTTTTTTTTTTTAATTTTTACAGTTTTAATTATCCGTCCACAAAAGAAAATCATTTTACAGCATGT
ATTGGTAAATTACAGGTATTTGTTTACAACTTTACATTCATTATATGAATTCTTAAACTGACATGGTCAC
TAACATTATCATTAGAACATAAGAAGGAATATTTACCATGTTTATTTATGTCTACGAGTTTAGATAATTC
GGCACTGTTGCAAGCGCCATGATCACGGATGAACTGATTTACACTCATTATTTAGGAGACCTTTTAATAG
GATTGGTGATGTTTACTTGAATTGAGCTATTGAAGTGAGGAGTTTTGGTGTTTAATCAAAAGATTCCGAC
GAGGAACTGGTTTCAGAGGAGCTTGAAGAACTGGATGATGAGGAAGAACTAGAATCAGATGAATCGGCAG
ATTCTGAAGATTCCGAAGACTCTGGAGCCAAGGTAGTTGTTCCGTTACTTGGTGGCTCGGCGGTGGTGAC
ATCAGGGAATTCGGTAGTGGTGACATCAGGCTGGGTGGTGTTTGACACCTCCCAGTCGAAGTTGACTCCG
GAAACCTGAGTGAACCAGTCGTGGTAGAAGCCTGGGCGGAAGAAACCAGCTGGGAAGTCGGTGTGGCATC
CACTGCTAGACACGAAGGAGGCCA

>FP375505.1 FP375505 Spodoptera frugiperda cDNA library, induced midguts Spodoptera frugiperda cDNA clone Sf2M12857-3-1, mRNA sequence
TTTTTTTTTTTTTTTTTTTTTTTAAATTCATATAACCATATAATTTAATTTCCCATTCAGTTTTTTGACC
AAACACCGGAGACTTGTTGAGAAATGTGACTAGTTTTGTTGATCGTCAACTTGCCAAAGATCACCGTGCA
TGGTGATAACTATATTGAAACGCTGTCGAGTGAACGTCTGCGAGTTATCGGTATGTTTCACCATAGACAA
CAGTTCATATGTCCCACTCATCGATTCTGGTGGGTGGAGGAATTCGATGCCACAAGTAGTAAAAGGCTGG
GCAGCTGGAGAGAAGGAGACAGGGCCATTTGGCAGCCTGTCAATAGGGTACACTTCATGGGTAAATCCGT
TGGGGAAGGTGACGTGACAAGTTTGGAGAACGTCAACCCACAATTTGGGAATCGCTATACCGAAACCAAT
GAGCGGGTTCGATATGTGGTTGCGAGTTTGGTCTGGCAGTGTGACTTGAGTGACCTGTGATTGAGCTCCG
GTCAGAGCTGCCACAACCACTAGCAAAGTTAATAGCTTCGCCGCC

>FP375504.1 FP375504 Spodoptera frugiperda cDNA library, induced midguts Spodoptera frugiperda cDNA clone Sf2M13156-3-1, mRNA sequence
TTTTTTTTTTTTTTTTTTTTTTTTTTTTTTTTAAAAGAACTGTATATTTAATGAAAAACTGTAATAAGAT
TTATACATATTTGAGCAGATACAATAAATATCGCAGTAAATCTCATGCTGTTATAAAAATATAAATATAC
ATAATTTGGGTAATTTCATTGATTGTTGATAAATTCATACAACATAGTAAATAATTTCAGTATAATCTAT
ATATTTATCATGTTAGCTGTATCAACTCAATCAGTGCTGGAAGAACGAAGTCGAAAAGTGTATTAGGTAT
AATTATACCTACACTATATAAAAATTGTGTTCCTATTCAACATCACCATTTGAGTCAATCCACTTCTTTC
CACTATCTGAGTATTTGTAAGATTTCAATACTCAGTACGCAATTTAATATGGCTTCAATCAGTCTCAAAT
ATTAATCACACCAATGTAAAACAGGCACTTTTGACCCAAAAAGCTTTTATCGTATTGTGAGCTTGTTGAA
TAATTGGATAAAACTAAATATGGATTGAGATATTGACACAATATCTCATCAAGTTATTAATCAGCATCAG
CAAATGCCATAAGTGCTTGAAGAAAATTCTTTAAAAT

>FP375503.1 FP375503 Spodoptera frugiperda cDNA library, induced midguts Spodoptera frugiperda cDNA clone Sf2M11170-5-1, mRNA sequence
AGCACTGAAAACATGGCAGGTACATACCGTTGGGTCCCAGCATGCTTGAGCCAGCGCTCCATCCCACCCG
GCGCTCTGCGCGTGGGCACTGACGTGGATGGTGACGAGATCTACGCCGGCAGAGCCCCGCATGAGGGTGA
CATCCTTCCCGCAAAGGTCATCCCCAACAAGAACGCCTGCTACGTCTGCTGGGGTGGCGAGGAAATCGTG
AAAGATCAATTTGAGGTGCTGGTCCCCGCGATGTTCTCCTGGCAGTTCTCGACTGGTGGCGAGGTTCCCC
CCGGCGCAGTAGCCGCAGGAGTCACTGCCGACGGAGAGAAGCTGTACTACGGCAGAGTCACACACGACGG
GTGCACCACGCCTGGCAAGATCCAGCCAAGCCACGGCACATGCTACTATCCCTTCGATGGTGAAGAAAGG
AGCTCAGCAGAATACGAAGTCCTCGTACTCATGTGAATTAAGAACATCACTATTTATTACTTTATTACAA
ATACATATTTAATACAAGAAACACAAAACAGGAAAGTGTTGTATTTTTAATTACAACATTTTAGATTAAA
CCTACTTTTATTACAAATACAATCTGCATTATTACTTTTATCGAGTAGGTAAATTATAATTACTAATTAT
ACATGTAATGGAATGGCCTACTTATAATTATTTAAAACATAGTT

>FP375502.1 FP375502 Spodoptera frugiperda cDNA library, induced midguts Spodoptera frugiperda cDNA clone Sf2M13543-3-1, mRNA sequence
TTTTTTTTTTTTTTTTTTTTTTTTTAGATTAGAATTATCTGATATAATTACCGAAAATTGCCGTCCAAAC
TTTTTTATTCTCATATTAAGTATTGAATTGTCGTCATATTAAAAATTAGGAGTACATTTTCCATATTGAT
TTCATTCTACACAAACTAGTATGGACGTGCTGTGAAACATATGTAGGTAATACTTATTTAAAGAGCCTTA
AGGACTATTTCACATACTCCGGTTGCCGGGAATCCGGTGTCCAGCAGCAGCAGACTTAGCAGACTAAGGC
CCCAGTACTTAGCGGTGAAGTTTATAGCCAAAGCCAATAGCCGAAATGAATAAACGATCTCAATTCGAAA
TCTTTGAATTAGAAACACTTTTTGAAGTTCTGACAAAATATCAGTACCGGTTTTGTTTAACTTAATCTTG
AATCATTGTATTCATTCCCGTAAAACTGTCCCAGTAACCAGACAATGTGAAAAAGTACTACGGTCACAGG
TTTATAGCATAAGGGTAGTAGGGACAGCAACCGTGATCGAAAATACACCCTCGTATGTTCATCTTAAAGT
TAATTATTGCTCATCATCAAGCCACTATTGTCAAGACTATATTAAAAATCTTCGGACGCGTGGG

>FP375501.1 FP375501 Spodoptera frugiperda cDNA library, induced midguts Spodoptera frugiperda cDNA clone Sf2M08662-3-1, mRNA sequence
TTTTTTTTTTTTTTTTTTTTTTTTTTTTTTTTTTTAATCAGGAACTAATATCTTATAATCAATTAAAAAT
ATATTTTGCAAGTGGTTGTGTAGATGGTACCTCTGGTGCACAGTTCCTCTAAAATATAATAGTCCATTTA
GTGTTCCTCAACGGGTTCGACGACCTGAGGAGTGGGGAGGACTGGGGTTCCAATCTCAACGGGGGCGATA
TCTACAACATGCACGGGTTCAGGGGCAGATTCAATGACCTGGACGGGCTCAGGAGCAGCCTCAACAACGT
GCACGGGGCTGGGGACCATAGCCTCACCAGGCAAGCTGGTGGGAGCCTTTTTTACTTGGGAAACACC

>FP375500.1 FP375500 Spodoptera frugiperda cDNA library, induced midguts Spodoptera frugiperda cDNA clone Sf2M11656-3-1, mRNA sequence
TTTTTTTTTTTTTTTTTTTGTTGAAGACAGTTATTTATTTTAGATCGGTTAACAGATTTAATTTAATATT
TATGTAAACGCCATCATTATTCACTTAGTATGGATAATTGCTGCCAGTGTTGACTCTGAATATTCCAGTT
AGAGATTTGTTGAGATCGCTATTGCCCATGGGGTGTAAGTCACCATGACATCTATCGCGATTAGCGTCCC
TTAGACTGTTGCATTCGTTGGCAAGAAGGTGATTGTATTTCACGGAGCTGGCCATGTATTTATAGGAACG
GCTGTGGGAACATGAGATTCCAATAGCCCAGCAGCCAGGCATGTTAGAGCCTCCGTTGGGGTAAAAGTCA
GCATCACCCAATGGATCACCCCATCCTAGTACAGTAGTTTCAGTATGCATCACTTCTACATACTGACCAT
CAGTACGCGCTAGACGGCTGCGGTCTGTGCCCCAAAGGGGAGCAGCGGCGTCCAAAGCTGTAATTCTCTT
CACTCTGGAACCAGTTTCCCTTCCGGCGTTTCCTACAAGGTGACCACCAAGACTGAATCCTACCAAGTGA
ACTCTTTCGTATGACAATCCCAATTCGGCGAGCCAGTTTACAAAGCGACCGAGTCCTCTACCAACTTCGG
AAGTTCCGCGCTTTGCTGTAGTGTAGCCCCTGTTTGCTAAACGACTCCAGTCGAGGACGATAACGTTGAC
GTCATCGTTCTGCAGAAATGCTTCCGTGAGCAGTTTGGTTCTAATGTTTCCACCA

>FP375499.1 FP375499 Spodoptera frugiperda cDNA library, induced midguts Spodoptera frugiperda cDNA clone Sf2M07959-3-1, mRNA sequence
TTTTTTTTTTTTTTTTTTTTTTTTTTAAAAAAAAGTATATTTAAACATTTTCTCTTATATCAGTACATTA
CAATAACATACCATCTTAACAGACTTTTAAAACACTACGAATACAATGTGTACTGTACAAATGGTGATGG
ATTATAACGGCTTACAACTTATAGCGAGCAGGGTGCAATTTAAGAATTAGTGAGAGGGAGCGGGAGCATC
AGAACTGAAGTAGTTGAGGACAACGTTGAACCAGGACTGGATGGTAGAGAACATGCCAGGTTCTGCAGGC
CCATTGTACTGCACCTGGACGAGCCCATCATTGTACACCTCACCATTGTATGGGGCGGCTACTGGAGCCT
CTTCGACTACAGGAGCTACTGGGCTGGGCATCACTACTGGTTCAGGAATGGCAACTTCGGGAGCTACAGG
GGATGGCATGACTACTGGTTCAGGCACAACTACCTCAGGAGCCACAGGGGATGGCATCACAACTGGTTCA
GGAATGGCAACTTCGGGAGCTACTGGACTGGGCATTACCACTGGTTCAGGAATGGCAACTTCGGGAGCTA
CTGGGCTGGGCATGACTACTGGTTCAGGCACTACAACTTCGGGAGCTACTGGACTGGGCATGACTACTGG
TTCAGGCACCACTACTTCGGGAGCAACAGGGGATGGCATAACCACTGGTTCAGGCACAACCACCTCAGGA
GCTACAGGGGCGGGCAGGACAACGGCTTCTGGCACATGCTGTACATCAAGTACTTTCACATTATCAACAA
ACTCTACTTCTGAGTTGGCTTCA

>FP375498.1 FP375498 Spodoptera frugiperda cDNA library, induced midguts Spodoptera frugiperda cDNA clone Sf2M08587-3-1, mRNA sequence
TTTTTTTTTTTTTTTTTTTTTTTTTTTTTTTTTTGAAATTAACAATAAATAATTTTATTACAATGAGAAT
TTTCTTAAGGTTTCACTTATATTCCTAAATACAATATTAATACCAATTGTTTTTAATACTAATTAATTTC
ATATCATTAGGTCATTAAGGCGGTCTATCGATGGCTATTGGTCTTAACGACCCCAGATCTCAACACGGTA
GTAGTAACCGTAGCCTCTTTGGGAAGTCAGCCTGATGGTAGCGTGGTTGAAGTTGACACCACCAGCCCTG
AGGGATGGGATACCCCACTGGGTGTAGCCGACCTCAGTGGCTTGGATGTAGGAAATCCTGGTGCTGGCGT
TGCCACGGTAGGTGATGTCCTGGTACTGCACAGCGTTGGTGATGGGATTTTTGTAGTAGTAGTTGCTGTG
GAACAATCTGTCTCCGGGTCTGATGCCTCCCTGGTACATGTTAGCCCTGAAGGCACCGTTTTGAAAAATA
ACTGCATCATTGAAAACAGCTAGGGCGGCGAAGACCGCAACCAGA

>FP375497.1 FP375497 Spodoptera frugiperda cDNA library, induced midguts Spodoptera frugiperda cDNA clone Sf2M10028-5-1, mRNA sequence
AGTGACGATGGTGCAAGTTAAAGTAAATGAAGGGGTATTGGAGGGGGAGGTGGTTAAGAACGAGTATGGT
GGCTCCTACTGCAGCTTCAAGGGGATCCCGTACGCACAACCTCCGCTAGGAGAATTAAGGTTCAAGGCCC
CTCAACCACCAAAGCCATGGCAAGATGTCCGCAGCGCGAAACAGTTCGGTTCAAAATGCTACCAATACGA
TGCGTTCTTTGAAATAGGCAAAGTGGAAGGTAGTGAAGACTGCCTCTATCTCAACGTGTACACACCAAAC
ATCAAACCTGACAAGCCTTATCCAGTTATGTTCTACATCCATGGAGGAGGTCTGGTGTCTGGTGCTGGTG
ACGACGACCTATACGGTCCCAAGTTCTTAGTTAGACAAGATGTTATCCTTGTCACTTTCAATTACCGACT
TGAAGTACTTGGTTTCTTGTGTTTAGACACTGAAGATGTGCCTGGAAATGCTGGTATGAAGGATCAGGTA
GCAGCCCTCAGGTGGGTGAAGAAAAATATCGCCAGCTTCGGTGGAGACCCAGACAATATAACTATATTCG
GTGAGAGCGCTGGTGGTGCCAGTGTCACTTATCACTTGATATCACCGATGTCCAAAGGACTATTTCGGAG
AGCAATAGCTCAGAGTGGTGTCTGTGTCTCGTACTGGGCACAAGCGTACAAACCTCGTGAAAGAGGATTT
GCGTTAACGAGGAAATTAGGATTATATACCGATGACCCTAATGCAGT

>FP375496.1 FP375496 Spodoptera frugiperda cDNA library, induced midguts Spodoptera frugiperda cDNA clone Sf2M08704-3-1, mRNA sequence
TTTTTTTTTTTTTTTTTTTTTTTTTTTTATGAATGCATCATAAATTTTTATTACCATTCCATAATACAAT
ACTTAAAATTAAACTTTACTCGAATATTCTGTTTAGTTCAGTTCTTCGGGGAGGGCGACGACGGCTTCAG
GGAGGATGGGGACTCCGATGACGACGGGCTCAGCGGGAACAGGGGCGGTTTCGACGACCTGGACGGGCTC
GGGGGCGGTCTCGACAACCTGGACGGGCTCAGGGGCGACCTCCACAACGTGGACGGGCTCAGGGGCAGAC
TCCACAACGTGGACGGGCTCAGGGGCAGACTCCACAACGTGCACGGGCTCAGGGGCAGCATCCACCACGT
GGACGGGGGTGGGCACGACAGCGGGGCTAGCGGCAGCCGAAGCGTGGTTGATGTTCAAGATGATCTGAAC
GAGGGGAGTGCCTGAAGCAACCTCAGTGGACACGGGACCGGGGATAACAGCCACGGGAGAGGGCTCAACG
GGGGCAACGGCAGCACCACCGTCGGGCAGGGGGAAGTCAATCCATGCGGGTCCGACAGCAACGGGCTCTG
GGCTCTCAATGATGGCGGGTCCGATGGCGACGGGCTCGGGGGCGTCAACCCAAGCAGGTCCGACAGCAAT
GGGTTCAGGGTTCTCAATGATAGCGGGTCCAATGGCAATAGGTTCAGCGGCCACTACGGCGGGCCCTTCA

>FP375495.1 FP375495 Spodoptera frugiperda cDNA library, induced midguts Spodoptera frugiperda cDNA clone Sf2M09873-5-1, mRNA sequence
CAACAACGACTTCGTCAACTGGAACGCTATCGCTTCCGGATACGGTCTTACCGCTGATGGTGCTAACATC
GGTACTACCCAACGCGTCAGCTCTGTGGTACTCCCCGTGATCTCCAACGCCCAGTGCGCCACCGTCTTCG
GCCCGTGGGTGCACAACAGCAACATCTGCACCAGCGGAGCTGGAGGCAAGGGTACCTGCAGCGGTGACTC
CGGCGGCCCTCTCGCCGTTGACAGCAACAACAGGAGAGTCTTGATCGGAGTTACTTCCTACGGTGCCGCC
GCCGGTTGCCAGATTGGTCTGCCCGCTGCCTTCGCCAGAACCACCTCATACGTCTCCTGGCTCCAGTCCC
AGTAATCTCTTACCTACCGAACCCTGTGATGGCATCATTAAATTATTACTAATTATTCCAAAAAAAAAAA
AAAAAAA

>FP375494.1 FP375494 Spodoptera frugiperda cDNA library, induced midguts Spodoptera frugiperda cDNA clone Sf2M12217-3-1, mRNA sequence
TTTTTTTTTTTTTTTTTTTTTTTTTTTTTTAGGATGGAAGTTACATTTTATTACAAAAAAATATTGTTAG
CACCAAGTAACATCTTATGCGTTGGAAGAGATCCAGGCGGTGTAGCGGGATACACGAGCGTTGACACCGG
GGAAGGCAGCCTGAGCACAGCCAATACCGAAAGAGCAGACACCAACAACGATGCCGTTGTGGTAGAGAGG
ACCACCAGAGTCACCCTGGCACTGGTCGCGACCACCGTTGGGCCAGCCAGAGCACAACATGTTGTCGGTG
ATGGTGATGCCGCGGGTAGCGTAATTGTTTCTGCAAGTAGCCTGGTTGATGATGCGCAGCTCAACGTGAC
GAAGCTGCTCAGAGCTAGAGCCACCAGCAGAGGTAGTTCCCCATCCAGCGGCCCAGGCGGCGGTGTTGTC
ACCGGGCAAGTAGTTGGCACCAGCGATGGAGGCAGCCTGAACATTGTTGTTGAAGGAGAAGGTGGTGGCG
GAACGGAAGAAAGCGATGTCGTTGTTCAAAGTTGCGGAATTGTATGATGGGTGGAGGATGTTGGTGTTGA
C

>FP375493.1 FP375493 Spodoptera frugiperda cDNA library, induced midguts Spodoptera frugiperda cDNA clone Sf2M06028-5-1, mRNA sequence
GTTTTATCAATAGGAGCTGTATTTGCTATTTTAGGGGGATTTATTCATTGATACCCATTATTTACTGGGT
TATCTTTAAATCCTTATTTATTAAAAATTCAATTTTTTATTATATTTATCGGAGTAAATTTAACTTTCTT
CCCACAACATTTTTTAGGGTTAGCAGGTATACCTCGTCGATATTCTGATTATCCTGATTCTTATATTTCA
TGAAATATTATTTCATCATTAGGATCATATATTTCATTATTAGCAATCATATTTATATTAATTATTATTT
GAGAATCTATAATTAATCAACGAATTTCTTTATTTACTTTAAATTTATCTTCTTCAATTGAATGATATCA
AAATTTACCACCAGCTGAACATTCATATAATGAATTGCCTATTTTAAGTAACTAAAAAAAAAAAAAAAAA
AAAAAAAAAAAAAAAAAAA

>FP375492.1 FP375492 Spodoptera frugiperda cDNA library, induced midguts Spodoptera frugiperda cDNA clone Sf2M09451-5-1, mRNA sequence
GCCAGGATCCCTCAAACTACACTCTCATGTTGGGCACCACATCCACTCTCGGAGGTCTTATGGGATACAG
GTATTACAACAGCAGGAAGTTCATGCCAGCCGGTCTTGTGTTCTGTATGTCCGTCGGTATGCTTGCAAAA
ATAGTATTCAAACATGTCAGCGCTCCGTCCGCTATAGCTTCGAAGGGCTAACAAAATCCTGTGAGTGAAC
CTTTTTACTCCCTATAACTCAAAAGTTTAAAGGTAAGCGTCTACAGGCCCGCATCGTACGCAACGGATTT
TAGTTTGTCTTGTATAGAAACTTATACAACTGCATCCACTAATCCGCATCGTACGGACCGCATCATCGGC
AATGCCGACATGCGATGCGTACCGATGACGTCATACGGATTCGTAGCGATGCGTACGATGCGGGTCGGGA
CGCTTATCTTTATACAAGTGTTGTCCAACATCTTGAGTGTAAAAAGGTTCTTATTTTTAAGAGAAACCAT
GTAATAAGTTCTATTTATTACAGTGCGAGGTGATAAATATTGCACGTCGGGTTTTGGTAAGAGACAATGT
GTCAAGTAGTGGCGTACACTTATTGTTAATGTTTATGAACCGCTAAAACTAGTCTAGTTTCTGTTAGCAT
CACAAAGAGATTGTACAAATAAATGACCGTAATATTACCTCTTTCCACAAGTCAATGTGCAATATTTATC
ACCAGCTACTGTACTGTGTTTTTGGTTCAAGAATGTTGTATTTTTTTTTCATTTGATAATTGATGTGTAC
CTAATGACTGATTTTCATAATGTGCATTGAGTCCATGTG

>FP375491.1 FP375491 Spodoptera frugiperda cDNA library, induced midguts Spodoptera frugiperda cDNA clone Sf2M08580-3-1, mRNA sequence
TTTTTTTTTTTTTTTTTTTTTTTTTTTGCTTACTCTAAATTAAATTTATATTTAAAATATAACGATTATA
GGTACATCAAAATATATACATAATCCATCTTGAGTGTTGGTCAAACGTGTTCGTCCAATATGTGTGACAA
ATATTTGATCCAACACTCAACACTTTGATCAATCAAATATTGGTTCAATAATTCCATCGTTATCTTGAAT
TATTGAACCAATCACATAACAATACAATGATTTTCGTGATTCTTTTTACCAATCACACTCAGTCTTGCGT
CCTCTGTAAAAGACGGAATATTTTTGGTAAAAAAATATAAAAAATAACACAATCGCTTTATACAATAACG
TTTTGGTCCTACATTTTTGTATAACAAGTAATAAAATATGATATAACGTAACAATATCTTGTTACAAAAA
TAACGATCATCGTTACACGAATAACGGTAACCGTTTCACGTTCCGTTATCGAAGTAATTGTGTTACCAAC
GACTTGCTAACTGGTTGTAGATTATAAAAAGCGTCTGTATACAGTTCATTCATTTTTCACATCTTTCCTA
ACATCACATCACGAAAACGTTCAGACTAATAAACTTTAAATGCATAGCCCTGACCTGCCAGCTTAACTGG
AAGACTTGATACATTAAATTAACGATAACAATATTATCACGAGCTGGTG

>FP375490.1 FP375490 Spodoptera frugiperda cDNA library, induced midguts Spodoptera frugiperda cDNA clone Sf2M12917-3-1, mRNA sequence
TTTTTTTTTTTTTTTTTTTGATTTTAGGACATAATTTATTTGTTTCTATACACCTATCAGTTACATTATA
TGGTATGAATCCAAGGTACGAACGAAGTGACTCTTGAGAAGCCTGATGGCAAGCCAGCTTGGCAGCCTGC
AGTCGCTGTGAACGAGCCGATACCGATCAGAATCCTCCTATTATTGAAAGTGGTAACAAGTGGTCCACCA
GTGTCTCCACCACAGATGCCCACTCCTCCAGCACCACTGGTACAGAGGTGGTGGTTCTGGATGACATGGC
CGTAACTGTTCCCGCACTCCGCGTTGGAGATCACTTGCAAATTCACTGAGCTGATCGTTTGGAGTAGGTT
GACGCTGTCACCGTCTCTAGTTATTCCATAGCCGGAGGCGAGAGCAGTGTTTCCGACGAAATTCGAGTTG
AGTTCGCTACCCGATGGCAGGATAATTGGTTGGATTTGCAATGAGAAATTAACTTTGTCAATCCGCAACA
CAGCAACATCATTAGCTGCAATCCAAGGGTTGTATCCAGGGAAAATGGCGATGCTGGTGGTATCTATCCT
GGTACCACCAGAGAACAAGAAGTTGGATCCGAGGATGACTTGGAAACTCTGAGCGACGTTGTTACCGTCG
TTGTAGCAGTGAGCTGCTGTGAGCACCCTGATGTCAGATATCAAAGCACCTCCACATACTGAATTGGATA
TGATATTTATCCTTATGATGATACCAGCCTGGTATGGTACTGAGAGAGTAGTTGTTGAGGATCCA

>FP375489.1 FP375489 Spodoptera frugiperda cDNA library, induced midguts Spodoptera frugiperda cDNA clone Sf2M12118-3-1, mRNA sequence
TTTTTTTTTTTTTTTTTTTTTTTTCTTATTCCAAATTATAATTCATTTAATATTTATTTAATTAGGTACA
TTGTTATCGTTATCTTAGTAGGAATACGACAGTTAGGTACATTTTCAATGCGAATTGGCTAGTGAGTTTT
AGGGGTTCATGGCTTCAAGTTCTCTAACAACATCCTTAACGCTGGCGTTAATAGAATCGATTTCACTTTG
TACTGCGTTACGAATGTTGATCTCCACAACCTTGATGATGATAGTGTCGAAGATTCTGAGGAACGTGTTG
ATCACGGGGTTGATCAGCCAGTCAGTCAGAATGTTGCCAGTTAAACGAACGCCAAGGCGGCCAATGTCAG
TAAGTCTGAACTGTTGCAGTTGAACCCAATC

>FP375488.1 FP375488 Spodoptera frugiperda cDNA library, induced midguts Spodoptera frugiperda cDNA clone Sf2M08370-3-1, mRNA sequence
TTTTTTTTTTTTTTTTTTTTTTTGGTCTTAACGCTAGCTGTCTTTATTTTCCATTTCCTTATAGAAAATA
CTTTTACGAAAAACAGTATAGGGCCGCTTGCGTGGCCGGCCACACTCGCGGGGCGCTGACTAGTGCCGTT
TGCCGGCCCAACCAATCCGACATCCAATCAATTCTTACATGAAAACGATAAATAATACAAAAAATACTGA
TAACACGAGATCGTTAACCGATTTACAGTGTCTTCTCAATTTTGATCAGTTCAGCGATGCCATCGTACAT
CTCCTTGACGGCGTCGTACTCGGTGAGTCCCATGCGCCTCTTGTTGGAGATGTCGTAGACTCCACCCTCA
GCCTCAGTGTGCTCGCCGCGGGTACCGCGCACCTGCAGGTGGTACTTGGAAGCGATCTCCTCCAGCTTCG
CCTTGTCGGCAGCCAGCTTGGGCAGCTTGATGTGCACTGAGGCACGGACAGTTGTTCCCAAGTTGGTGGG
GCAGAAAGTGAGGAAACCAAGCCTGTCATCGTGGGAGAAAGGAATGCGCTTCTCAATGTCGTTGACAGCG
GTCACCAGCCTCTTGTACACCTGCTTCAGGTCACCACCCATCTGCATGGAGATAAGACGGAGATGGTCCT
CCTCATTGCACCATACCAAGAAGGTCTTGTTCTCGTTGTGGTAGATACCACGGCCAGAGGGCCAGAAGCG
GCAAGCGTTGGCAGCCTGGAGGAAACCGTCACCC

>FP375487.1 FP375487 Spodoptera frugiperda cDNA library, induced midguts Spodoptera frugiperda cDNA clone Sf2M08322-3-1, mRNA sequence
TTTTTTTTTTTTTTTTTTTTTTTTTTTTTTTGGAATTTATAGATTTTATTTTGGATAAAAATACCTCTAC
CTCTCCTTCTTGGTGTCGGTCTTTCCACCACGGATTCTTCCGGTCCTGCGGGCGGCGATAAGACCGACCT
TGCGACCAGCGGATGTTCCTCTCTTGACAGTCGAGGCCTTACCAATATGTTGGTGGTTACCACCTCCGTG
AGGATGCTCAACGGGGTTCATAGCCACACCACGAACGTATGGCCAGCAGTTACCCTTAACCTTGTACTTG
TGGTAGGCACGTCCAGCCTTCAGGATGGGCTTGTCAATACGACCACCTCCGGCAACGATACCAACCATGC
CTCTGTTGCTGGATGGCAGAACTTTCTTGGCACCAGATGGCAGCTTAACCCTAGTACGCTTGGCATCAGG
GTTGTGGCCGATGACAGTGGCGAAGTTTCCAGAGGCACGAGCCAGCCGACCTCGGTCACCCATTTTCTCC
TCTAGGTTGCATACAATGGTACCCTCAGGCATAGCACCGACGGGCATGACATTTCCAACTTCAAGGGTAG
CCTTCTTGCCGCAGTAGACAAACTGGCCGGTGTACAGACCCTCGGGAGCAATGAACAGTTCCTTGCGAGT
CTTGAACTTGTAGGGGTCACGGAAGTGAACAACTGCCAAGGGGGCACCACGACCAGGGGCATGGATGATG
TCCTTTACCACACCCTTGATGTAACCATGACGTT

>FP375486.1 FP375486 Spodoptera frugiperda cDNA library, induced midguts Spodoptera frugiperda cDNA clone Sf2M05270-5-1, mRNA sequence
CGGACGCGTGGGTGCGGAGCGTGCGTACTAACTCTTTACCTCTCGTGTCAAACATTATAAACTGTGTACA
AAATGGTAGCCTTTGCGTTAAACAACCCAGCAGTGCAGTCCTACATTCTGTATTCTGCTATTCTAGCTCT
TAAACTGTTAGTCCTGTCGCCGATGACAGGTGTGACGCGAGTCATCCGCGGTGTGTTCGCCAATCCAGAG
GATGCTAAGACAATTAAGGGAGGCAAAGTGAAGTTCGATGACCCCGTGGTGGAGAGGATAAGGAGGGCGC
ATCTCAACGACTTGGAGAACATTCCTGCATTCTGGGTGCTGGGCGCGCTGTACGTGACTACTGGCCCGGT
GGCTGCCTGGGCCACGCTGCTGTTCCGCGCCTACACGCTGGGCAGGATCCTGCACACCATCGTGTACGCC
GTGGTGCCGCTCCCGCAGCCGGCGCGAGCCATCGCCTTCGTCGTCCCCGCCTTCATCTCATTCTACATGG
GCCTCCAAGTTATATTATATTACATCACTGCATTGTAAATTAAACTCATTGCTCATCCAAGTGCTCAATT
GTTCTTACTCCTTTATTGTTAATAGATAATATTTTGATACTGAAAAAAAAAAAAAAA

>FP375485.1 FP375485 Spodoptera frugiperda cDNA library, induced midguts Spodoptera frugiperda cDNA clone Sf2M13919-3-1, mRNA sequence
TTTTTTTTTTTTTTTTTTTTTTTTTTTTTTTTTTATACCGGTATATAAATTATCTTTTATTACAAATGTT
CAGGTTAGTAACGATTTATAAATAAATAAAAATCTTTGTCAAAAATACGAAATCGACAATGTTTCGCATT
CGTCATTACGTAATATGCATATTACGATACCTTACAGCCTATTTTAAATACTGAACTTAAATAAAAGATC
ACAAGCGTAATTTGAGCCGCCCATTCAGGGGCTTGGTGTAGGGCATCATAAATTAGGAATAGTCTTACTT
GCCGCTTAAAAGCACTTCCTGTGGACGATGGAGGGGCCAGACTCATCGTACTCCTGTTTCGAGATCCACA
TCTGTTGGAAGGTCGAGAGGGAAGCCAGGATAAATCCTCCGATCCATACGGAGTACTTCCTCTCTGGGGG
CGCGATGATCTTGATCTTCATTGTGGATGGAGCCAGAGCAGTGATCTCCTTCTGCATACGGTCAGCGATA
CCAGGGTACATGGTGGTACCTCCGGACAGGACTGTGTTGGCGTACAAGTCCTTACGGATGTCAACATCCC
ACTTCATGAAGGAGTTGTAAGTGGTCTCGTGGATGCCGTTGGCTTCCATACCCAAGAATGAGGGCTGGAA
AAAAGCCTCAGGGCAACCGAATCGTTCGTTACCGATGGTGATGACTTGTCCGTCGGGAAATTCATAAGAA
CTCC

>FP375484.1 FP375484 Spodoptera frugiperda cDNA library, induced midguts Spodoptera frugiperda cDNA clone Sf2M04998-5-1, mRNA sequence
GTATTATTCACGAAACTGCTCGATATTTAAACTAAAATGGATAAGCCAAACGTTCTTGCTCGCGTCGTTA
AGGTTTTGGGCCGTACCGGATCCCAGGGACAATGTACCCAGGTCAAGGTAGAGTTCATCGGAGAAACTAG
CCGTCAGATCATCAGGAATGTGAAAGGACCAGTGCGTGATGGTGACATCCTCACACTCCTCGAGTCTGAG
CGTGAAGCCAGAAGACTGCGATAAACGGTCATGGCTGGCTGTTGATTAGGTTAAGGCTCTTACCATCTAT
CCAATTATTATGTTAACTTAAAGAAACCGTCAAAGATGACCATCTCATTTACTGACACATAATAAATAAC
TTACCGGTGTAAAAAAAAAAAAAAAAAAAAAAAAAAAAAAAAAAAAAAAAAAAAAAAAA

>FP375483.1 FP375483 Spodoptera frugiperda cDNA library, induced midguts Spodoptera frugiperda cDNA clone Sf2M06414-5-1, mRNA sequence
GATTAATTTCTTTTTTTTTTTTTTATTTGTATTTTTAATTTTTAATATTATAAATTATTATATTTTTAAT
AAAAAAAGATTAAAATCAAATAAAAATATAAATTTAAAATTAAAAAATTTTAATTGAAAATGATAAGTAA
TTTATTTTCAATTTTTGATCCATCAACAAATTTATTTAACATTTCATTTAATTGAATTAGAACTATCTTA
GGAATTATATTTATTCCTTATTCATTTTGATTAATCCCTAATCGTCATTTCTTACTCTGAAATTTTATTT
TATTAAAACTTCACAATGAATTTAAAACTTTATTAAAAAATAACTACTTTCAAGGATCAACTTTTATTTT
CATTTCAATATTCTCATTTATTTTATTTAATAATTTTTTAGGTTTATTCCCCTATATTTTTACTAGAACA
AGACATTTAACATTATCATTATCAATTTCATTACCTTTATGATTAAGATTTATAATTTATGGTTGATTAA
ATAACTCTCAACATATATTTATTCATATAATTCCTCAAGGAACACCAACTATCTTAATACCTTTTATAGT
ATTAATTGAAACAATTAGAAACATTATTCGACCTGGAACTTTAGCAGTACGATTAACAGCTAATATAATT
GCAGGACATTTATTAATAACTTTATTAAGAGGGACTGGACC

>FP375482.1 FP375482 Spodoptera frugiperda cDNA library, induced midguts Spodoptera frugiperda cDNA clone Sf2M06520-5-1, mRNA sequence
GTCTACGAACATGTCGCATAGAAAGTTTTCGGCGCCCCGTCATGGGTCCATGGGATTCTACCCCAAGAAG
AGGTCCCGCCGTCATCGTGGTAAAGTAAAGGCATTCCCCAAAGATGATGCTAGCAAGCCAGTCCACCTTA
CCGCCTTCATCGGCTACAAGGCCGGTATGACCCACGTGGTTCGTGAACCCGACCGTCCTGGATCAAAGAT
CAACAAGAAGGAGATCGTAGAGGCTGTGACCATCATCGAGACGCCACCAATGGTGTGCGTTGGTGTGGTT
GGTTACATCGAAACTCCTCACGGTCTCCGCGCTCTGCTCACTGTTTGGGCCGAGCACATGTCCGAGGACT
GCCGTCGTCGGTTCTACAAGAACTGGTACAAATGCAAGAAGAAGGCATTCACTAAGGCCAGTAAGAAATG
GCAAGATGAGCTTGGACGCAAGTCCATTGAGAAGGACTTCAAGAAAATGATCCGCTACTGCAGCGTGGTC
AGGGTGATCGCTCACACCCAAATGAAGCTGTTGAAACAGCGTCAAAAGAAAGCTCACATCATGGAGATCC
AAGTCAATGGTGGAACTATTGAAGACAAAGTCAAATGGGCTAGGGAACACCTAGAAAAGCCCATTCCTGT
GGACTCTGTGTTTGCTCAGGATGAGATGATTGACTGCATTGGTGTCACCAAGGGTAAAGGATACAAAGGT
GTGACCTCCCGTTGGCACACAAAGAAGCTGCCCCGCAAGACGCACAAGGGTCTGCGTAAGGTAGCTTGTA
TTGGAGCATGGCATCCTTCCAGAGTGTCATTCACC

>FP375481.1 FP375481 Spodoptera frugiperda cDNA library, induced midguts Spodoptera frugiperda cDNA clone Sf2M12250-3-1, mRNA sequence
TTTTTTTTTTTTTTTTTTTTTTTTTTTTTAGAAATGAAAATATATTACAGACGTTGATTAATCCAGTTAA
TGTAGTGTGTAACTCTAGCGTATCCAGAAGGAGAATTGCCTTCGCATCCACCGCGCCCGAACGAAACAAC
ACCAATCAAGATATAGTTTCCATTTCTGTTTATAGCAAGAGGACCACCAGAGTCGCCACTGCAAATGTTC
TTGCCAGGTACACTGCCAGTGCAGATAATGCCATTGTAAATGAAAGATCCGTAAGTTCCGGCGCATTGAT
TGTTCGTAATTATAGGTAAGTCCACAAAGCTGAACGGCTGGTTTGCAAGCATACCACCAATGCCAGGATT
AAATCCATAACCAGAGGCGATGGCAACTTGACCAACAAAATTTTCTCCGAGCTGAGATCCAGAAGGCAGG
GCGATGGGAGCGAGGATATTTGAAAACTGAACAGAAGATGGCAAGTTGATGATAGCAATGTCACTTCTAA
CTATGGAAATGTCATAATTTTCGTGTATAACATAGTTGCCAGTAGTTTGTCTAACACCACCAGTCATTAT
AGTAGTAGTTCCAAGGACAACAGTCACAGTCGGGACATTTGAAAAACCATCGTTTATGTTGTGTGCAGCA
GTCAGTATTCTGTTGTGGGAGATCAGAGATGCACTGGCGTAACCAGTTCTTGTAGGGTAATTCAATAGTA
GGCCGGCCTGGTACGGGAATTGTCCAAGAGAGGCTAAAGAACCACCGACGATTCT

>FP375480.1 FP375480 Spodoptera frugiperda cDNA library, induced midguts Spodoptera frugiperda cDNA clone Sf2M05371-5-1, mRNA sequence
CGACAACCTCACACCATGGAGAAGAGCTTAGCTAACAAAGTTGTGGTCATCACCGGCGGAGCCGAAGGTA
TCGGCTACGAGGTCGCCGACAGGTACCTGTCTAAAGGCGCCAAGTTCGTTTTCCTTCTCGACATCAACGA
GAAACTTGGAAACGAAGCCGCTAAAAAATTAACCGCCAAACATGGAGCCAACAAGGTTGCATTCATGAAA
TGCGACGTCACCACAGACTTAGTACCTGTAACGAAAAAGATTTTCGAAAACTACAAGGTCGACGTCCTTC
TCAACAACGCTGGAATCCTCAATGACCGCTTGCTGAAGAAGACCATCGACATCAACGTGACTGCAGTATG
TGAATGGGGCTTAACCTTCTGGGACCATATGAGGAAGGACAAGGGTGGAAACGGAGGCACCATCCTTAAC
CTTGCCTCTATCTACGGCTACAGAGTTGACCAATACTTACCTGTTTATCAAGCTTCGAAGTTCGCCGTTA
TGGGTTTCACAAAGTCTTTGGGACACAAGGCCAACTACGACAGGAGCGGTGTGCGAGTATTGGCGATGTG
CCCTGGATTCACTGAGACTAAACTGACTGCGGCACCACAAGGCTGGGACATGGGACAGGACAAAGAATTC
GAACAATTCGTCAAAGCACAGGCTTGGCAGAAGGTGGAGTCGGTGGGCCAGGCCGCTGTGGATATCTTCG
AAAATGGTGACAGTGGCACTGCCTGGCTGATTGAGGGAGCAAAACCTATTGTTGAAGTTGCTAATGCTAA
GTAATTCAACATTGGGAGGTTTTTGCGCACGAATACATTCTGGTAATTATAATTA

>FP375479.1 FP375479 Spodoptera frugiperda cDNA library, induced midguts Spodoptera frugiperda cDNA clone Sf2M09960-5-1, mRNA sequence
ATCTGTGATATTATTGTGGACTGTAAGATGGCGCCCGAATTGAAGGCAGTAACAGCTCCAGTGACGCTGG
GCGAGGGTCCGCACTGGGACCACGAGGAGCAGGCGCTCTACTTCGTCAGCATCTTCGACTACACCGTCAA
CAAGTACGTGCCCGAGACTGGCAAGCACACCAAGGCTAAACTAGAGGGCATGCCGACCTTCATAATCCCG
ATAGAAGGCAAGAAACACCACTTCGCCATCAGCCTGAACCGCAAGGTGGTGGAGATCCAGTGGGACGGCG
AGGAGAACACCGCCAAGGTGGTGCGGACCATCGCTGAAGTAGACCAGGACGTGCCCAACAACAGGTTCAA
TGATGCCAAGGCTGATCCTAGGGGGCGGCTTTTTGCTGGTACAATGGGCCACGAGTACGCGCCCGGAAAG
TTCGACCTGAAGAAGGGTTCCCTGTACCGCATCGACCCTGACGGCAGCACCCACAAGCTGGCCACCGACA
TCGACATCTCCAACGGCCTGTGCTGGGACCTGGACGAGAAGGCGTTCTACTTCGCCGACTCTTTCGAGTA
CACCATCAGAAGATACGACTATGATGTGGACACTGGCAATATTTCGAACCCTCGCACCGTGTTCGCGTAC
AAGGACCACCAGCTGGAGGGCATCGTGGACGGCATGACCATCGACACCGACGGCAACCTCTGGGTCGCC

>FP375478.1 FP375478 Spodoptera frugiperda cDNA library, induced midguts Spodoptera frugiperda cDNA clone Sf2M06577-5-1, mRNA sequence
CGTAAGGTGAGCCAAGATGCAGATTTTCGTCAAAACCCTCACGGGTAAGACCATCACTCTTGAGGTCGAG
CCCTCTGATACCATCGAGAATGTGAAAGCCAAGATCCAGGATAAGGAGGGAATCCCTCCAGACCAGCAGA
GGTTGATCTTCGCGGGTAAACAACTGGAAGATGGCCGCACCCTCTCAGACTACAACATCCAGAAGGAGTC
CACGCTCCACTTGGTGCTCCGCCTGCGTGGTGGTGCCAAGAAGCGCAAGAAGAAGAATTACTCTACTCCC
AAGAAGATCAAGCACAAGAAGAAGAAGGTCAAGCTAGCCGTACTTCGATTCTACAAGGTTGACGAGAACG
GCAAGATCCACCGTTTGAGGCGAGAGTGCACGGGCGAGCAGTGCGGCGCCGGTGTGTTCATGGCCGTGAT
GGAGGACCGTCACTACTGCGGCAAGTGCCACAGTACCATGGTCTTCAAGGACGACGATAGACCTTAAGCT
AGAATAAGACCTTAATGCTCAGACTGCTGTGTATGATGGATTTGTAATAAATCTTGACACAGTGTCCGAG
TTAAAAAAAAAAAACAAAAAAAAAAAAAATAAAAAAAAAAAAAACAAATGAAAAAAAAAAAAATAAG

>FP375477.1 FP375477 Spodoptera frugiperda cDNA library, induced midguts Spodoptera frugiperda cDNA clone Sf2M14074-3-1, mRNA sequence
TTTTTTTTTTTTTTTTTTTTTTTTTTTTTTAGTTGGTAAATTTAATTTATTGTATCACATGGTTACATTT
ATTTAATGGCGTGCCATGACGGGGACAGGCTTGACGGGCTTGACACCGACGGGGTTCACGGCGATGGGAG
CAACGGGAGCCACACCGATGGGGTTGACGGCAATAGGAGCAATGGGAGCGACCTCAGGAGCCACCACACC
GATGGGGTTCACTGCAATAGGAGCAATGGGAGCGCCTTCAGGAGCCACAACGCCCATGGGGTTGACGGCA
ATGGGAGGAATGGGAGAGCCTTCAGGAGCCACAACGCCGATGGGGTTGACGGCAATGGGAGGAATGGGGG
CCTCAATCTCTACAACATGTACGGGAGTAGGGACGATTTCCTCAGCAACGACAGCGGGGCCAACAGCGAC
GGGGCTAACGTCAGCGGCGGCCTGGTTGATGTTCAGGATGATCTGGACCAGGGGAGCGGCGGCAGCGACG
GGTGTGACCTCGTCCACCGGAGCGGGGGCAACAATAACGGGGGTGGGTACAATGGGCTCCCCACCCACAA
CCCCA

>FP375476.1 FP375476 Spodoptera frugiperda cDNA library, induced midguts Spodoptera frugiperda cDNA clone Sf2M12712-3-1, mRNA sequence
TTTTTTTTTTTTTTTTGTTTTTTTTTTTTTTTTTTTTTTTTTTTTTTTTTTTTTTAATCTTAATCAGCAT
ATTATTTAATTTCCCTATCATTTATATTGGAATCATGTCAACCGCCATTCCGACAGGAACATTGCAAACA
GAGGTAATGTACGGTTTCACAAAATTCAAAAATTTTACAATCCCTTTCTTTTTTAACCAAGTTACTAAAA
CAAAGGGCTTAATACGAGTTTGTTTTACGTTCAATGAAATCGAAACGAGAGTGGGTTCGGCGCTCTGATT
GGCCGGCACG

>FP375475.1 FP375475 Spodoptera frugiperda cDNA library, induced midguts Spodoptera frugiperda cDNA clone Sf2M08379-3-1, mRNA sequence
TTTTTTTTTTTTTTTTTTTTTTTTTTTAATTTTTATTAACTTTTACTGAGTACTGATTTGTTTTGCGATA
TTGCAATAATTTTATAAACGTGATACATTATTACACGTATAACATCACTTTCAAAGTGGTTAAATAATAA
TTTAGACTTGAACGCTATACTTAAGCTTAAATTATAAAAGTCGATATCGTCGACAAAATCATATTCATAA
ACATTCATAACAACATTTATCTCTACAATGCAATCTAACATTTAATCCTTGGTCTGGATGTACTTGATGA
GATCGATAACGCGGTTGGAGTAACCGTACTCGTTGTCATACCAGCTGATGAGCTTGACGAAGTTGTCGTT
CAAAGAGATACCGGCAGCAGCATCGAAGATAGATGAGTGGTTGTCACCGATGAAGTCGGATGACACGACC
TGTTCCTCGGTGTAGTCAAGAATGCCCTTCAGGGGTCCTTGGGCGGCCTCCTTGACCTTCTGCTTGATAG
CATCGTAGCTGGCGGGCTTGCCAAGACGAACAGTCAGGTCGACGACCGAGACGTTAGCAACGGGAACACG
GAAAGCCATACCAGTCAGCTTTCCATTCAGAACAGGAATGACTTTGCCTACGGCTTTAGCAACCCCGGTG
GCGGCGGGAAAGAAGT

>FP375474.1 FP375474 Spodoptera frugiperda cDNA library, induced midguts Spodoptera frugiperda cDNA clone Sf2M12739-3-1, mRNA sequence
TTTTTTTTTTTTTTTTTTTTAATTAATAATAATATTTATTATTTATAAAAATAAATTAACGTAATTACTA
ATAGCTATGAGTTTATTCAGCCTTGTAGTACCTCTTGGCAACACCGTCGAATTTGTCACCGGTGATGACC
ACTGTGAGTTCATCGCCATTGTATTCCCTCTTGAAGACGGCTGTGCCTTGGGGAGCTGAGATGTTCTGTG
TCACTACGTTGCCGTCGACTGTGTACGTGGTCTTGATGGGAACTTTGTCAGTGCCAATAACATCTTCGAA
TTCGACACCGGACTTGAACTTGATCTCCTTGACACCCTCGGGACCGTTGGTGATGTAGGTGTAGCTGTCA
CCATCCTGCACCAACTTCTGGTCTGGAGAGTACTTCAGGATCTGAGCAATCTTCTCCTCGGGTAAACCGA
CAGCACGGAGAAATCCATCGAAGTTCTCCTGCTTTACGAATTTGAAGTTCTTGTTGAGAAAAGACATTTT
GGCTTATTGACTCTTCT

>FP375473.1 FP375473 Spodoptera frugiperda cDNA library, induced midguts Spodoptera frugiperda cDNA clone Sf2M10895-5-1, mRNA sequence
GATTCACCCTGTGGTGTTATTTCAAATAGTAGATGCTTACGAGAGGCGAAATGCAGATTCACACAGAGTT
ATTGGTACTTTGTTGGGTACCTGCGACAAGGGGGTCGTGGAAGTGACAAACTGCTTCTGTGTACCACACA
AGGAACATGCTGACCAAGTCGAGGCCGAACTCAACTACGCCATGGACGTGTACGAGTTAAACAGGAGAGT
GAATGCATCAGAGAATATTGTCGGGTGGTGGGCGACGGGCGCGGAGGTGACGAACCACTCGTCGGTGATC
CACGAGTACTACTCGCGCGAGTGCCGCGAGCCCGTGCACGTGACGCTGGACACGTCGCTGCAGGGCGCGC
GCATGGGACTGCGCGCCTACGTCTGCGTGGCGCTGGGCGTGCCGCGCGGCAAGCAGGGCTGCATGTTCAC
GCCCATCGATGTCGGCCTCACGTGTTACGAGCCAGAGATCGTAGGCCTGAACCTGTGCCAGAAGACGATG
GGCGCGGCCGGGCGGTCGCGGCAGGTGGCGCCGATGCTGGACCTGGCGCAGGTGGCGGAGGCGGCGGCGT
CGCTGTCGGCGCTGCTGGAGCAGGTGCTGGCGCACGTGGAGGACGTGCTGGCGGACCGCGCCGCGGCCAA
CAA

>FP375472.1 FP375472 Spodoptera frugiperda cDNA library, induced midguts Spodoptera frugiperda cDNA clone Sf2M11936-3-1, mRNA sequence
TTTTTTTTTTTTTTTTTTTTTGTTATAATAGCAGTTTATTAAGAATATGCAAACATTTTCTTGTCAGTAA
TGAGTAATAATTCGTGTTTTATTGCAGATTGTTTACAATTGACCGTTGATCCAGCTCATGAAGGAGGTGA
CCCTGGCGAAAGCAGCGGGGGAACCGACCTGGCAACCGCGGGCAGATCCGAAGGAGGTGATACCGATCAA
GAGGGGTCTGCCGCTTCTGGTGACAACAAGAGGGCCACCGGAGTCACCCTGGCATGTGCTCCTGCCACCA
GCTCCGCTGGTGCAGATGTTGGAGTCCTGGATGATCAGAGGGAAGGAAGATCTGCAGACTGCGTTGGTGA
TCACGGGCAGAGTGACGTGGCTCAAGAACTGGTTGGTAGTGATAGCACCACCAGCACCATCACTGGTGCG
ACCGAATCCAGATGCGACGGCGTTTTCACCGGCGAAGTTTTCGTTGAGCTGGCTACCGCTGGGCAGAGCG
ATGAGGGCAATGGTGTTTGAAAGACCAACGTTGGAGTTCAGTCTGATCATGG

>FP375471.1 FP375471 Spodoptera frugiperda cDNA library, induced midguts Spodoptera frugiperda cDNA clone Sf2M10018-5-1, mRNA sequence
ATTCTTTACCTCATTTCGTTCACATTCTTGCAGTATTTTTATTATAATTAACTAGCGGCCCGCCCCAGCT
TCGCATGGGGGCAATGGTAATATATTATGCATCTATTATACACATAAACCTTCCTCTTGAATCACTCTAT
CTATTGAAACCGCATCAAAATCCGTTGCATAGTTTTAAATATTTAAGCATACAAAGGGGCATAGGGACAG
AGAAAGCGACTTTGTTTTATACTATGTTGCGAGAGTGATTCATGAAAATTTTAGTTTCTTTGAAAATTGC
TTGCTTTTAATTTATGAGGTATTTCATTGTAACGAGTTTCCTATGTTGAATATCATCATAATATTTGTTA
AAATTTAGCATAATCTAAGTTATCGATTACTTTTTTTTTCGTTCTTAAAAACATATAAATTCTAATGTCA
ACTAAATAAAAGAAATTTAAAAATAAAAAAAAAAAAAAAAAAAAAAAAAAAAAAAAAAAAAGAAAGAAAG
AATAAAAAAAAACCAAGCAAACGAAGGCGTGCAGGCGACGTCAT

>FP375470.1 FP375470 Spodoptera frugiperda cDNA library, induced midguts Spodoptera frugiperda cDNA clone Sf2M09657-5-1, mRNA sequence
AAATAGAGCATCTCCTTTAATAGAACAAATTATTTTCTTTCATGATCATACTTTAATTATTTTAATTATA
ATTACAATTCTAGTAGGATATTTAATATCAAGCTTATTATTTAATAAATATATTAATCGATTTTTATTAG
AAGGTCAAATAATTGAATTAATTTGAACTATTTTACCAGCAATTACATTAATTTTTATTGCATTACCTTC
CCTACGATTATTATATTTATTAGATGAACTTAATAATCCTTTAATTACATTAAAATCAATTGGTCATCAA
TGATATTGAAGTTATGAATATTCAGATTTTCATAATATTGAATTTGATTCTTATATAATTTCTACAAATG
ATATATCAAATAATAATTTCCGTTTATTAGATGTTGATAATCGAATTATTTTACCTATAAATAATCAAAT
TCGAATTATAGTTACTGCTACTGATGTAATTCACTCATGAACCGTACCCTCCTTAGGAGTTAAGGTAGAT
GCAAATCCGGGTCGACTAAATCAAACAAACTTTTTCATTAATCGCCCTGGAATTTTTTATGGTCAATGTT
CAGAAATTTGTGGAGCTAATCATAGTTTTATACCAATTGTAATTGAAAGAATTTCAATTAAAAATTTTAT
TAATTGAATTAATAATTATTCTTANNAAAAAAAAAAAAAAAAAAAAAAAAAAAAAAAAAAAAAAAAAAAA
AAAAAAAG

>FP375469.1 FP375469 Spodoptera frugiperda cDNA library, induced midguts Spodoptera frugiperda cDNA clone Sf2M09093-5-1, mRNA sequence
GCGATACCGCGAATGGCTCAATATATCAGTTTTGGTTCCTTAGATCTTACTCAGTTACTTGGATAACTGT
GGTAATTCTAGAGCTAATACATGCAATCAGAACTCTGACCAGTGATGGGATGAGTGCTTTTATTAGATCA
AAACCAATCGACGGAGGGCCTCGCGTCCGAAGTCGTTAATTTTGATGAATCTGGATAACTTTTGCCGATC
GCATGGTCCAGTACCGGCGACGCATCTTTCAAATGTCTGCCTTATCAACTTTCGATGGTAGTTTCTGCGA
CTACCATGGTTGTCACGGGTAACGGGGAATCAGGGTTCGATTCCGGAGAGGGAGCCTGAGAAACGGCTAC
CACATCCAAGGAAGGCAGCAGGCGCGCAAATTACCCACTCCCGGCACGGGGAGGTAGTGACGAAAAATAA
CGATACGGGACTCTTACGAGGCCTCGTAATCGGAATGAGTACACTTTAAATATTTTAACGAGGAACAATT
GGAGGGCAAGTCTGGTGCCAGCAGCCGCGGTAATTCCAGCTCCAATAGCGTATACTAAAATTGTTGCGGT
TAAAAAGCTCGTAGTTGCATTTGTGCGCCGCGCTGTCGGTGCACCGCATCCGCGGTGATACTGACACGTC
TGCGGAGCATATCGTCGGTGAACCGTCGGTTAAACGTCAGTTCAATATCAAAATCCTATCGCGGTGCTCT
TCAATGAGTGTC

>FP375468.1 FP375468 Spodoptera frugiperda cDNA library, induced midguts Spodoptera frugiperda cDNA clone Sf2M09685-5-1, mRNA sequence
GGCATCTACGCCCTGAACTGTATACGCGTCCGGGAGCTTCATCCCGCAGCGACTTCGACGAACAGGATAA
GTTAAGCGAGCACAATGCCTTTCAAACCAGCAGATAACCCTAAGTGCCCAAAATGCGGCAAATCAGTATA
CGCAGCTGAGGAGAGAGTCGCCGGAGGACTCAAATGGCACAAAATGTGCTTCAAGTGCGGCCTGTGCCAG
AAGTTGCTGGACTCCACCAACTGCTCAGAACACGAAGGTGAACTGTACTGCAAAGTGTGCCATGCACGTA
AATTCGGACCAAAAGGCTACGGCTTCGGCGGTGGTGCTGGTTGCCTGTCCATGGACACTGGTGACCACCT
GAAGGCTGAGAATGCGAATTGAGCGAGCAGCCGTCCAGCAGAACTTGCGGGTCGCCGACACACATCTCGG
CCCTCCAGCGACGCCTCGCGAACGCACGCCATATACTGTACTTTAAATTACTCTAGTTAGGATTATTTAT
TCGCTATCGCTTAATTTAATTTGTTCATCGGTATTATTTATTATTTATAAAAAACACAAATAAATAAAAA
CAGTCGACTACCAAAAAAAAAAAAAAAAAAA

>FP375467.1 FP375467 Spodoptera frugiperda cDNA library, induced midguts Spodoptera frugiperda cDNA clone Sf2M08703-3-1, mRNA sequence
TTTTTTTTTTTTTTTTTTTTTTTTTTTTTTTTTTTTTTTTTCATGAAAAACGTTTGTATTAAATTCTTAA
CATAATGATCTCACAAGACAACAATACTGATCTCATACCAAACATTTTGAACCAACGTTAGCCTTACTTC
ACACTGTTTCACCTATAAACGAGTTGCAAAGTCACTGACATACGAACCGAGATCGTATTCAATACAAATA
ATTACAAAAAAAGCAAAATAAAACAAAATAAATGTTGAAAAATAAAAGCAAAATCTGAAAAAGGAAAGCA
ATATCTATTTCTACCACACAATGTTGCCAGACTACTGAGATTTTTACTTTATTTTCTACCAAAATGGTTA
TACAAAATTATTTGTGTATTCTTTTCAATTATAAATTATTTCAGTGTAGCAATAAAATTCTGGCAACATG
AAAAAGTATGCGAAATAATCAAGCATTGTACCCCTAACCATTTAGGTGCCATTCTTGTACAGAATTCATA
GAAAATAATAATAATAAAATTTGTTCTAGTGACATACAATTCTATAGGTGAAATCCATTCAATTGCGTGA
CAAAAGTCTAGATGTTCACATATTCCTAACTTACTTGAAAATGTATCGAAAAATATTACAATCATAATCT
TCGATTTTACTACGGTAAGTAAGAATATGCGTCATCTGTGTTAAGAAATGTGCGGCGCCAAAACATATGA
AGGCCCCCACA

>FP375466.1 FP375466 Spodoptera frugiperda cDNA library, induced midguts Spodoptera frugiperda cDNA clone Sf2M06396-5-1, mRNA sequence
CTAATCTTAATTTACAAAATAGAGCATCTCCTTTAATAGAACAAATTATTTTCTTTCATGATCATACTTT
AATTATTTTAATTATAATTACAATTCTAGTAGGATATTTAATATCAAGCTTATTATTTAATAAATATATT
AATCGATTTTTATTAGAAGGTCAAATAATTGAATTAATTTGAACTATTTTACCAGCAATTACATTAATTT
TTATTGCATTACCTTCCCTACGATTATTATATTTATTAGATGAACTTAATAATCCTTTAATTACATTAAA
ATCAATTGGTCATCAATGATATTGAAGTTATGAATATTCAGATTTTCATAATATTGAATTTGATTCTTAT
ATAATTTCTACAAATGATATATCAAATAATAATTTCCGTTTATTAGATGTTGATAATCGAATTATTTTAC
CTATAAATAATCAAATTCGAATTATAGTTACTGCTACTGATGTAATTCACTCATGAACCGTACCCTCCTT
AGGAGTTAAGGTAGATGCAAATCCGGGTCGACTAAATCAAACAAACTTTTTCATTAATCGCCCTGGAATT
TTTTATGGTCAATGTTCAGAAATTTGTGGAGCTAATCATAGTTTTATACCAATTGTAATTGAAAGAATTT
CAATTAAAAATTTTATTAATTGAATTAATAATTATTCTTAAAAAAAAAAAAAAAAAAAAAAAAAAAAAA

>FP375465.1 FP375465 Spodoptera frugiperda cDNA library, induced midguts Spodoptera frugiperda cDNA clone Sf2M09189-5-1, mRNA sequence
GTCTTTCTAAAGTTAGATAGTGAACATGGCGGTTGGTAAAAATAAAGGCCTGTCGAAAGGCGGTAAAAAG
GGTGTTAAGAAGAAGATCGTCGATCCCTTCACCCGTAAAGATTGGTACGATGTCAAGGCTCCGTCTATGT
TCACCAAGAGACAAGTGGGAACCACCCTTGTCAACCGTACTCAGGGCACCAAAATCGCTTCTGAGGGTTT
GAAGGGCCGTGTCTTTGAAGTATCGCTGGCCGATCTTCAAGCTGATACTGATGCTGAAAGGTCTTTCCGC
AAGTTCCGTTTGATCGCTGAAGATGTTCAGGGACGCAATGTGCTCTGCAACTTCCACGGCATGGACCTCA
CCACTGACAAGCTCAGATGGATGGTCAAGAAATGGCAGACCCTGGTCGAGGCCAACATTGACGTGAAGAC
CACCGACGGATACCTGCTCCGTGTCTTCTGCATCGGATTCACCAACAAGGACTCGCTCAGCCAGCGCAAG
ACCTGCTACGCTCAGCACACCCAGGTCCGTGCTATCAGGAAGAAGATGTGTGAAATCATCACCCGTGATG
TGACCAACTCTGAACTTCGTGAGGTTGTCAACAAACTCATTCCGGACTCCATCGCCAAGGATATCGAGAA
GGCGTGCCACGGCATCTACCCATTGAGGGATGTCTGCATTAGAAAGGTTAAGGTTCTGAAAAGGCCGCGT
TTCCAGATCTCCCAGCTTATGGAACTTCATGGAGAGGGTGG

>FP375464.1 FP375464 Spodoptera frugiperda cDNA library, induced midguts Spodoptera frugiperda cDNA clone Sf2M09358-5-1, mRNA sequence
AGCTTTGTAACACAAGGCCCAAAAATGACGAACTCCAAGGGTTATCGCCGCGGAACTAGGGATTTGTTCG
CCCGCAGATTCCGCACCCATGGAACCATCCCCCTTTCGACGTACATGAAAGTGTACAAAGTCGGAGACAT
CGTTGACATCAGGGGTAATGGTGCAGTCCAGAAAGGTATGCCCCACAAAGTCTACCACGGAAAGACTGGC
CGTGTCTACAATGTCACACAACACGCTCTGGGCATCATCGTGAACAAGCGTGTCCGCGGAAGGATCCTAC
CTAAGCGCATCAACGTCCGCATTGAGCACATCAAGCACTCCAAGTGCAGACAGGACTTCCTCAAGAGGGT
GAAGGAGAATGAGAGGCTCCTGAAGGAAGCTAAGGCTGCCGGCAAAATCGTCAACCTCAAGAGGCAACCA
GCTGGACCCAAGCCTGCTCATATTGTCAGTGGCACTGAGAAACCAGTGTTATTGGCTCCCATCCCCTATG
AGTTTGTAGCTTAAACAAAATAAATATTTTTAAGGAAAAAAAAAAAAAAAA

>FP375463.1 FP375463 Spodoptera frugiperda cDNA library, induced midguts Spodoptera frugiperda cDNA clone Sf2M05175-5-1, mRNA sequence
GAGAAAGGTTGTGGGCTAGTCAAATTAAAATCAGTACTCATTTTAAAGTGACTCTTGAAATCTATCATTG
TCATTAAACCACTGTTGAAATCAAAATGTCTCGCTACAGAGAATGGGACCTCTCTTGTAAGGTTTATGTC
GGCAATCTTGGAACAAATGCGTCTAAATACGAAATAGAAAAAGTATTCTCGAAATACGGAAACATTAGGA
ATGTGTGGGTGGCGAGGAATCCGCCAGGATTTGCGTTTGTAGAATTTGAAGACCCACGTGATGCTGAAGA
TTCCGTACGAGGCCTGGATGGCACACGATGCTGCGGCACTCGCATCCGTGTTGAAATGTCTAATGGTCGC
ACAAGAAGAGATCGCCGATACTCCAGATCCCGCAGTCGCAGTCCACGAAGGCGTTCGTACTCCCGAGGCA
GATCGGGATCGCCGCGCCGCTCCCCATCGGTCCGTCGCCGCTCGCCCTCAGTACGACGCTCTCGCTCCCG
TGACCGTCGCAGCCGCTCTGACAGCAAGAGCAGGTAGACATTGAAGATGAGACTATGGCTTCTAAAGAAA
AACTTGGACAAATACTGTAATATAAGTGATGTGATGTGAATAGAGCGATTGTGTGTATGAATCCAGTAGG
CTACTACAACTATATTTTTAATCCTTTATGGTACAAGCAGCTTCTGTCTATTGTAATTATAATTCGCTGT
AAGGTTGTATATTTTTACTCCAATTAGATGGG

>FP375462.1 FP375462 Spodoptera frugiperda cDNA library, induced midguts Spodoptera frugiperda cDNA clone Sf2M11358-5-1, mRNA sequence
CCCACGCGTCCGGCTACAGAAATCATTTCACTTTTCGGGGGCTCATTTTCCCCCTTTACGTTTAGCTCCA
ATATTACTGTAGTTACCAGAGTAAATCTTTAAATCCTAAATCTAATTTTGAAATGGCAGACTTAGATGAT
TTCTTTGCCAAGAAGGATCGCAAAAAGTCGAAGGCTATAAAGAAGTTCGCGACGGCTGATGAGTTAGCCA
AAAAATTGGACGACCCCAAACAAAAATCAGATGTAAGGCCAAAGAAAGAGCGGCCGGTCCAAGAAGGAGA
AGAAGGAGGCAGAGCTGGGGAGGAAGAGGAATGGAAGGAGTACGAAGAACCGGTGAAGGATTACACCGGG
CTGAAGATCCAGGTGCTGCAGGGCGGCAACGGACAGCCGGAGTCCGGCCGCGACTCCGCCTCGGAGGACG
CGGCGCCTGAGGGAGGCAAAGTCAAGGGACCGTGGAACAAGCCTCAACAGCCGGAAGCAGAGACGCCTGC
GCCGGCGCCGGTGGAGGAGCCGAAGCCGCGCGAGACCAAGCCCGCGGCCTACGTGCCGCCCTCCTCACGC
CAGCGACCCATCGAGAACGTGCGCAGGAGTACGAAGCACGCGCCAGACATCCACAACGACGACTACTTCC
CGGTGCTGGGCGCGAGCACGAAGCGCGGCGGCGGCGGCTGGAGCACGGCGGGCGGCGGCGCCGCGCGGGA
CCGCGACATCGCCGCGCCGAGACA

>FP375461.1 FP375461 Spodoptera frugiperda cDNA library, induced midguts Spodoptera frugiperda cDNA clone Sf2M05400-5-1, mRNA sequence
CGATGAAGTTCCTAGTTGCACTTTTTGTTTTTGGCGCTATCGTTCACGCTGAAGATGTACAGTTTTCTGG
GCTGAGTCCTGCTTACGGGTACATACAAAAAATAGGGATTCCAGAAGCTGAGAGGATTCGGAAGGCTGAA
CAATTAGGAGCATCAAGGATTATTGGAGGTGTGCCAGCTGCTCTTGGACAATACCCGTTCCAGGCTGGAA
TTCTTGGTGACGTCACAGTTGCGGGTAACCCAGCTACTAGTGTTTGCGGTGGATCCCTTATATCACCCAG
CCGGGTTCTAACAGCGGCTCACTGTTGGTTTGACGGTCAAGTACAAGCATGGCGACTTACAGTAGTTCTT
GGTTCCGTACTACTGTTCACCGGTGGTACCAGAATACAGACCAGTGCAGTTGCTTCTCATCCCAACTTCA
ACCCATCTCTAGCACGCAATGACGTTGCTGTTGTTTATTTCTCTAGCTCTGTACCTTTGTCAGCCAATAT
TGCACCGGTCGCTCTGCCCAGTGGATCTCAACTTTTCGAGGCCTTTGTGGGAGAAAGGGCTATTGCTGTT
GGATTTGGTATTACCAGTAATGATGGTAGTATTGGCTCAAACCAGAACCTAAACCACGTTAGTTTGAGTG
TGATTTCAAACAGTGAGTGCAACTGGGCCTTCCCTCTCGTTCTACACTCATCTAACATCTGCACCAATGG
ACTCGGCACTGTANGAATTTGTGGAGGCGATAGTGGTGGACCTCTTGTCATCAACAGGGATAACCAA

>FP375460.1 FP375460 Spodoptera frugiperda cDNA library, induced midguts Spodoptera frugiperda cDNA clone Sf2M11205-5-1, mRNA sequence
GCATCAAAGCTGTAACCATGCCGCTCGCAATTGATTTATTGCATCCTTCTCCCGCGTCGGAGAAAAGGAA
ACACAAGTTGAAGAGGCTGGTGCCACATCCGAACTCATACTTCATGGATGTCAAGTGCCCTGGCTGCTAC
AAAATCACAACCGTTTTCAGTCACGCGCAAAGGGTGGTCGTATGCGCAGGTTGCTCAACGATCCTTTGCC
AGCCCACCGGTGGTCGCGCTAGATTAACGGAGGGATGTTCGTTTAGGAGAAAACAACATTAATTTTCCTG
GAGAGAGAGCCCTATTAATTTAAGATTCTTTTATTTCCATTGTGATGAGAGATAATATTTTACAGTTTGT
TAAAATGAATCCAGTCAAGCACTACAAATAAAGGCTTTTTCAAAGGGAAAAAAAAAAAAAAAAAAAAAAA
AAAAAAAAAAA

>FP375459.1 FP375459 Spodoptera frugiperda cDNA library, induced midguts Spodoptera frugiperda cDNA clone Sf2M10873-5-1, mRNA sequence
AAAGCATCATAATGGCTGAAGAAAACTGGAATGATGATAGTGTCGAAGCGGGCAGCATGGCTATTGACAG
CGCGCCCCTGCCCCTTGCCGCCGACATTCCTGAAATCAAGCTGTTTGGAAGGTGGAGTTGCTATGATGTT
CAGGTGTCTGACATGTCCCTGCAGGATTACATCTCCGTCAAGGAGAAGTACGCGAAATACTTGCCCCACT
CCGCCGGCAGGTATGCACACAAGAGATTCCGTAAGGCTCAGTGCCCCATCGTCGAGCGTCTGACCAACTC
TCTGATGATGCACGGACGTAACAATGGCAAGAAACTTATGGCTGTCCGTATTGTGAAGCACGCATTTGAA
ATCATTCACCTTTTGACTGGTGAAAATCCTCTGCAAGTACTTGTGACAGCTATCATCAACTCCGGACCTC
GTGAAGACTCCACTAGGATCGGTCGTGCTGGTACAGTGCGTCGTCAGGCCGTGGATGTGTCCCCCCTGCG
CCGTGTAAACCAGGCAATCTGGTTGTTGTGCACTGGTGCCCGTGAAGCGGCATTCAGAAACATTAAAACT
ATTGCTGAGTGTGTTGCTGATGAACTTATCAACGCAGCGAAGGGTTCATCAAACTCTTATGCCATCAAGA
AGAAGGATGAGTTGGAGCGTGTTGCTAAGTCCAACCGTTAAAAACTTTATTTTAAGACTTGTCTCAATAA
AAAAAAAGTAAGAAAAAAAA

>FP375458.1 FP375458 Spodoptera frugiperda cDNA library, induced midguts Spodoptera frugiperda cDNA clone Sf2M10543-5-1, mRNA sequence
AACTTGGTCCGTAGTGCGAAAGCCATCTCGCCACGCATTTCGGCAAATAATTTATACGAAATGGCAGAAT
CAGCGACGGAGAACCTTATAAACATTGAAGAAGCAGTTAAGGAAACCGTAAAAAATGCTACAGACAAGCC
ACCGACGAGTATTGAAGGTATTGCGATTGCATACCTGAGTTTAGTGATTATGGCTGTGTTGCCGATATTC
TTCGGGGCTTTCCGATCTGTAAAATACCTGAAGGAGCAAAAGGAATCGGGCGAGCGAACTGAGACGATGT
CAAACAAGGATGCGCTGATGTTCCCCCTGATCGCGTCGGCGGCGCTCTTCGGCCTGTACATCTTCTTCCA
ATTCTTCTCCAAGGAGTACATCAACCTGCTGCTCACTGGATACTTCTTCTTCCTAGGAGTTCTTGCCTTG
AGCCATCTTCTTAGCCCAATAATCTCGTTCATGGTGCCGGCGTGCATCCCGAACGTGTCGTACCACATCC
ACTTCACGCGCGGCGAGGACGACACGCGCTCCGACATCGTCAACTACAAGTTTACGTCGTACGACATCAT
CTGTATATTCATCTCACTGGCCATGGGAGGCTGGTACATACTTAAGAAGCACTGGATCGCGAACAACCTG
TTCGGCATCGCGTTCGCGGTGAACGGAGTGGAGCTGCTACACCTGAACAACGTGGTCACCGGCTGCATCC
TGCTCTGTGGACTGTTCA

>FP375457.1 FP375457 Spodoptera frugiperda cDNA library, induced midguts Spodoptera frugiperda cDNA clone Sf2M10757-5-1, mRNA sequence
TGTTCCGATCCGATAATATTCATCCCGATTGTTTTATCATTCCGGGAACGAGGAAGTTAACGTGGTCGTG
TTGACGTGGCAGCAACCAACGGATAAAATGTTGAGATCACTGTTTGTTGCTTTGGCCGTGTCGGCTGTGT
TTGCCGGCGTGCCGACTCCTGAAGAAACAAAGAGGATTATGGACCGGCTATCGGAGGCCGAACACTTCAA
AAACGAGCACCATAATAAGCAGTTTGACCACGATGCCTTTTTAGGTGAAGATCAGGCCAAAACATTTGAT
CAGCTGCCTCCTGAGGAGAGCAAAAGGAGATTGGGAATCATCGTGGACAAGATTGACGGGGACAAGGACG
GGTTCGTGTCGCTGGTGGAACTAAAGGATTGGATCAGATACACGCAGAAACGGTACATCAATGAGGATGT
CGACCGCCACTGGAGACAGCACAACCCTAACAATGATGAAGTCATTCCTTGGGAGGCATACAGAAAGAAT
GTCTACGGCTTCATGGACGAGATGGACCCCAAGGAACTGAAGACTCCCAACAGCGAAGGTTTCACATACT
CCAACCTTCTGAAGAGAGATCGCAGGAGGTGGACTTACGCCGATGCGGACCAGAACGACGCGTTGAACCA
GACAGAGTTCGCGGCCTTCCTTCACCCGGAGGATCACTCGGAGATGAGAGACGTGGTCGTTTTGGAGACC
ATGGAGGACATTGATAAAGACCATGACGGCAAGGTGTCT

>FP375456.1 FP375456 Spodoptera frugiperda cDNA library, induced midguts Spodoptera frugiperda cDNA clone Sf2M12691-3-1, mRNA sequence
TTTTTTTTTTTTTTTTTTTTTTTGGTCTTAACGCTAGCTGTCTTTATTTTCCATTTCCTTATAGAAAATA
CTTTTACGAAAAACAGTATAGGGCCGCTTGCGTGGCCGGCCACACTCGCGGGGCGCTGACTAGTGCCGTT
TGCCGGCCCAACCAATCCGACATCCAATCAATTCTTACATGAAAACGATAAATAATACAAAAAATACTGA
TAACACGAGATCGTTAACCGATTTACAGTGTCTTCTCAATTTTGATCAGTTCAGCGATGCCATCGTACAT
CTCCTTGACGGCGTCGTACTCGGTGAGTCCCATGCGCCTCTTGTTGGAGATGTCGTAGACTCCACCCTCA
GCCTCGGTGTGCTCGCCGCGGGTACCGCGCACCTGCAGGTGGTACTTGGAAGCGATCTCCTCCAGCTTCG
CCTTGTCGGCAGCCAGCTTGGGCAGCTTGATGTGCACTGAGGCACGTACAGTTGTTCCCAAGTTGGTGGG
GCAGAAAGTGAGGAAACCAAGCCTGTCATCGTGGGAGAAAGGAATGCGCTTCTCAATGTCGTTGACAGCG
GTCACCAGCCTCTTGTACACCTGCTTCAGGTCACCACCCATCTGCATGGAGATAAGACGGAGATGGTCCT
CCTCATTGCACCATACCAAGAAGGTCTTGTTCTCGTTGTGGTAGATACCACGGCCCGAG

>FP375455.1 FP375455 Spodoptera frugiperda cDNA library, induced midguts Spodoptera frugiperda cDNA clone Sf2M08926-3-1, mRNA sequence
TTTTTTTTTTTTTTTTTTTTTAAAAACGAAATTAATTATTTATTTCAACAAATACAAGCACACAATAAGC
TGCATAGTGTCTGTACTGCACACTATTTCAAGCATACTTCTTTATTATTAGATACATGCAAAGATGTTTT
TTAAACTACACGTTTAAAAAAAGAAAAAAAATTAAACCGTCTTTTTTTGACATAATATACTTTTCTCGCT
TCCATGGAGTATGTAAGAGCGAGAGGAAAGTATTTAAAAATGGTTTTTTTCTTTTTTTAAACGTGTTGTA
GTAATTTACGTTTTGGAAAATGGCTTTAAGTCATGTTATTTGTAGAAAAATGTGTTTTTGTGAATTTAAT
GTTTTTCTTTGTGTAAATTTACTAATTTACTTAGTGTAAATTAATTACAAATAATGTGACTTAGAAATTA
TTGTTCGCAATTGGATAGGTTAAGTACCAAATTAAAATAATGTGATGTTTTAGATTTCTTTGTGATAAAC
TTAAAAATAGAACTCTAAAAAAGTATAATAAAAAATAAATGCCATAATGGATCTCAATTCGATTTAAAAA
TTTCAAAATAAATTGTGGAATGTAAAAAGTCTAAAAACAAAAATAATAACAACAGCCAATTAAATTTAAA
GATTTTAAGCAATTTTGGTATATAAAATTCACTTTAAAGTAAAAATAACAATTTGAAAATAGATTTTGAA
TTAAGTAGGCAACATTCTTATAAAGCCAACCATACATAGTCCATCTGATTATTATTTTTTTTATAAAATG
ACTAA

>FP375454.1 FP375454 Spodoptera frugiperda cDNA library, induced midguts Spodoptera frugiperda cDNA clone Sf2M09395-5-1, mRNA sequence
GTCCTTTCTCGGACGCCAGATTCCTAAATTGTTTTAGGAATAAATAAAAATGGGTTTCGTGAAAGTCGTG
AAGAACAAGCAATACTTCAAGAGGTACCAAGTTAAGTTCAAGAGGCGTCGTGAGGGAAAAACCGACTACT
ATGCCCGTAAACGCCTCGTTGTTCAAGACAAGAACAAATACAACACACCCAAGTACCGCCTGATCGTCCG
TCTGTCCAACAAGGATGTGACCTGCCAGGTGGCTTACTCCCGTATCGAGGGTGACCACATTGTGTGCGCC
GCCTACTCCCACGAACTGCCCCGCTACGGCGTCAAGGTTGGTTTGACAAACTATGCTGCAGCCTACTGTA
CTGGTTTGCTGCTTGCGAGAAGACTGCTTCAGAGACTCGGCCTTGACTCCTTATACAGCGGTGCCACTGA
GGTCACTGGTGATGAATACAATGTANAACCCGTAGATTTTGGACCAGGTGCCTTCAGGTGTTACCTTGAT
GTGGGTCTAGCACGCACCACCACTGGTGCTCGCGTGTTTGGAGCCATGAAAGGTGCAGTTGATGGTGGTC
TTAATGTCCCTCACTCCATCAAGAGGTTCCCAGGTTATGATGCTGAAGCAAAGAAATTCAATGCTGAAGT
ACACAGAGCACACATCTTCGGTCTGCATGTTGCTGAGTACATGCGCAGTCTTGAGGCTGATGATTAAGAC
TCCTT

>FP375453.1 FP375453 Spodoptera frugiperda cDNA library, induced midguts Spodoptera frugiperda cDNA clone Sf2M11919-3-1, mRNA sequence
TTTTTTTTTTTTTTTTTTTTTTTTTTATTTATGAATATTTATTGTTTTGATACAGGAATAATTACATGCC
TAAACCAAACAAAGAATTAGAATGTTGCAATATTTTCTCCTTAATGTGGTATGTAATATTATCATAACAC
AGTGTGAAAGTGCCAATAATTATAATAATCACCATTTAAGTATAACATAATACATCATCATTAAGCTAAA
CCTTAAAATTAAGCTTTACCATATGGTCAGATAAATCAACACAGTACATTTAAAATAATGAAAATATCAT
AGGAAAGAATTAATAATATCCATAAACATTTTCATCAGAAAATGCTATGTAGAGAAAGAAGTCTTCATCA
TGATGCTCTTGGTACAGAGATCCCATTGTGGCTGATGTTGGAGGAATGACATTGTTGACAAAGAAAAACA
AGGCGTCCTCCGGTCGAAGATGAATGCGTTTTCTGATCAAAAAGTAGAATTGTCCAACTGTTAAATCGGA
TGGTACCAAATATTTCTTCTTGTCGAGGTCTCCAAGCCTGGCCTTCGGGGCTTTCTCAACAATTACCGGA
ACACGATCAGGATACTTCCTGCGAATTTTTTCGCCTTCGGTCTTTCTCTTTTCAAAAAAATGTTCTTCTT
TATATTGGAATTTCATTTTTAGGTATTGCGCACTCCAAAATTTTTAAA

>FP375452.1 FP375452 Spodoptera frugiperda cDNA library, induced midguts Spodoptera frugiperda cDNA clone Sf2M13802-3-1, mRNA sequence
TTTTTTTTTTTTTTTTTTTAATAGTAAAAAATAGCTTTATTTATCGCATAGGTGTGCTAGTAACTTAGTT
GACGAACTTTACACTGTCAGCTTCCTCACTGCTGTCACTCTCAGAGGAGTTACTGTCCTCACTGTCGCCA
CTGTCCTCACCAGATGCTGGAGGGACGATAGCGTCACTGTCCCAGTCGAAGTCGATACCAGTGACCTCTG
TGAACCAGTCGTGGTACCAACCGGGGCGGACGAAACCTGATGGGAACGGGCTGTTGCATCCGGCAGTGGA
TCCGAAGCTGACGATACCGACTTGTGTGCGCTTGCCGTCAGCGTCCTCGATGGTCAGCGGGCCACCGCTG
TCACCCTGGC

>FP375451.1 FP375451 Spodoptera frugiperda cDNA library, induced midguts Spodoptera frugiperda cDNA clone Sf2M07631-3-1, mRNA sequence
TTTTTTTTTTTTTTTTTTTTTTTTTTTTTTTTAACTCGGACACTGTGTCAAGATTTATTACAAATCCATC
ATACACAGCAGTCTGAGCATTAAGGTCTTATTCTAGCTTAAGGTCTATCGTCGTCCTTGAAGACCATGGT
ACTGTGGCACTTGCCGCAGTAGTGACGGTCCTCCATCACGGCCATGAACACACCGGCGCCGCACTGCTCG
CCCGTGCACTCTCGCCTCAAACGGTGGATCTTGCCGTTCTCGTCAACCTTGTAGAATCGAAGTACGGCTA
GCTTGACCTTCTTCTTCTTGTGCTTGATCTTCTTGGGAGTAGAGTAATTCTTCTTCTTGCGCTTCTTGGC
ACCACCACGCAGGCGGAGCACCAAGTGGAGCGTGGACTCCTTCTGGATGTTGTAGTCTGAGAGGGTGCGG
CCATCTTCCAGTTGTTTACCCGCGAAGATCAACCTCTGCTGGTCTGGAGGGATTCCCTCCTTATCCTGGA
TCTTGGCTTTCACATTCTCGATGGTATCAGAGGGCTCGACCTCAAGAGTGATGGTCTTACCCGTGAGGGT
TTTGACGAAAATCTGCATCTTGGCTCACCTTACGCCGAC

>FP375450.1 FP375450 Spodoptera frugiperda cDNA library, induced midguts Spodoptera frugiperda cDNA clone Sf2M07492-3-1, mRNA sequence
TTTTTTTTTTTTTTTTTTTTTTTTTTTAATTAATTTCCTCATCAATAAATAGAAATATAAAGGAATAATC
ATACTACATCTACAAAATGTCAATATCAAGCTGCTGCTTCAAATCCGAAATGATGATTACTTGAAAAATG
ATTATTTAAATGACGAATCAGACAAATTAAAAGGAATAATGTACCAATAATAACGTGTAATCCATGGAAT
CCTGTTGCTATAAAAAATGTTGAACCATAAATTCTATCTGCAATGGTAAAAGGAGCTTCAAAATATTCAT
ATGCTTGAAGAATTGTGAAATAAATTCCTAAAATAATTGTAATAAATAGACCTTGAGTTATTTGAGAATT
ATTATTTTCTATAATTGCATGATGAGCTCAAGTAACTGATACTCCTGATCTAATTAAGATAATAGTATTT
AATAAAGGAATTTGAAATGGGTTAAATGGTGTAATACTAGTAGGAGGTCATATAGCCCCAATTTCAATAT
TAGGGGCTAATCTTCTATGAAAAAAAGGCTCAGAAAAAAGAGACAAAAAAAAAAATTTCTGATACAATAA
ATAAAATTATTCCTCAGCGAAGTCCTTTGGTTACTAAAATTGTATGTTTACCTTGATATGTTCCTTCACG
ACAAATATCTCGTCATCATTGATATATGGTTAAAATTACAATAAAATATCCTAAAATTAATAAATTTATA
TTAAAATTATGAAATCATTTTACTATTCCTCTAACTAAAACTATTACTCCA

>FP375449.1 FP375449 Spodoptera frugiperda cDNA library, induced midguts Spodoptera frugiperda cDNA clone Sf2M07886-3-1, mRNA sequence
TTTTTTTTTTTTTTTTTTTTTTTTTTTTTTTTTTTTTTTTAAGAATAATTATTAATTCAATTAATAAAAT
TTTTAATTGAAATTCTTTCAATTACAATTGGTATAAAACTATGATTAGCTCCACAAATTTCTGAACATTG
ACCATAAAAAATTCCAGGGCGATTAATGAAAAAGTTTGTTTGATTTAGTCGACCCGGATTTGCATCTACC
TTAACTCCTAAGGAGGGTACGGTTCATGAGTGAATTACATCAGTAGCAGTAACTATAATTCGAATTTGAT
TATTTATAGGTAAAATAATTCGATTATCAACATCTAATAAACGGAAATTATTATTTGATATATCATTTGT
AGAAATTATATAAGAATCAAATTCAATATTATGAAAATCTGAATATTCATAACTTCAATATCATTGATGA
CCAATTGATTTTAATGTAATTAAAGGATTATTAAGTTCATCTAATAAATATAATAATCGTAGGGAAGGTA
ATGCAATAAAAATTAATGTAATTGCTGGTAAAATAGTTCAAATTAATTCAATTATTTGACCTTCTAATAA
AAATCGATTAATATATTTATTAAATAATAAGCTTGATATTAAATATCCTACTAGAATTGTAATTATAATT
AAAATAATTAAAGTATGATCATGAAAGAAAATAATTTGTTCTATTAAAGGAGATGCTCTATTTTGTAAAT
TAAGATTAG

>FP375448.1 FP375448 Spodoptera frugiperda cDNA library, induced midguts Spodoptera frugiperda cDNA clone Sf2M05452-5-1, mRNA sequence
CGGACGCGTGGGCGAATTGATTACAGAAGTATTAAAACTTCTGCATCTGCAGAAAGATCAATATTCTAAT
TAGGAAACTATTAGTTATTGAGTGAATTGTTTTATATAGTAACTGCAGCTTTTGCTGTAGACAAAAGTAT
CAGAATGGCCACCATTTCATTCGCTAAAAGTTTGGTTAACCCAGCTGTCAAATTACTTCTCAAACAGAAC
AATTGCTCACATGTAAGGTGTACAACTGGACTAAATGGGCTTACTCCATTGAGTATTGTACTTAGAAGGA
ACTATGCGGAGAAGCAAGTATTTGAGCGAACCAAACCCCATTGTAATGTAGGTACCATTGGACATGTTGA
CCATGGAAAGACCACTCTCACAGCAGCAATCACTAAGTTTTTGGCCGACGTTAATCTTGCCCAGAAGAAA
GGTTATGCAGATATTGATAATGCACCAGAGGAGAAAGCCCGTGGTATCACTATTAATGTTGCTCACGTTG
AGTATCAGACAGAAGCCAGGCATTATGGACATACAGACTGTCCTGGTCACGCTGACTACATTAAGAACAT
GATCACTGGTACAGCTCAAATGGATGGTGCCATACTTGTGGTAGCTGCCACTGATGGAGTGATGCCACAG
ACACGAGAGCACTTGCTCCTTGCCAAGCAGATTGGTATCCAGCATGTAGTAGTGTTCATCAACAAAGTGG
ATGCTGCTGATGAGGAGATGGTAGAGCTTGTGGAAATGGAAATCAGGGAGCTTATGTCTGAGATGGGATA
TGATGGTGATA

>FP375447.1 FP375447 Spodoptera frugiperda cDNA library, induced midguts Spodoptera frugiperda cDNA clone Sf2M11288-5-1, mRNA sequence
GGTAGTTTATTTTATTGAACGAAAAATCTATAACCATCCAAAATGGTGAATTTCACCGTAGACGAGATCC
GTCAGATGATGGACAAGAAGCGGAACATCCGCAACATGTCCGTCATCGCTCACGTCGACCACGGCAAGTC
CACCCTGACGGACTCGCTGGTCTCCAAGGCCGGTATCATTGCTGGCGCCCGTGCCGGAGAGACACGCTTC
ACGGACACGCGCAAGGACGAGCAGGACAGATGCATCACCATCAAGTCGACCGCTATCTCTATGTTCTTCG
AGCTCGAAGAGAAAGACTTGGTATTCATCACCAACCCCGACCAGCGTGAGAAGAGTGAAAAGGGTTTCTT
GATTAACCTCATCGACTCACCTGGACACGTTGACTTCTCATCTGAAGTAACTGCTGCGCTCCGTGTAACT
GATGGTGCTCTTGTGGTCGTAGACTGCGTCTCAGGTGTGTGTGTACAAACCGAGACTGTACTGCGTCAGG
CTATTGCCGAGCGTATCAAGCCCATCCTGTTCATGAACAAGATGGACCGTGCTCTGCTGGAGTTGCAGCT
GGAAGCCGAAGAACTGTACCAGACCTTCCAGCGTATTGTTGAAAACGTGAACGTTATCATCGCCACCTAC
AACGACGATGGTGGTCCCATGGGTGAGGTCCGTGTTGACCCCAGCAAGGGTTCCGTCGGTTTCGGATCCG
GTCTCCACGGCTGGGCCTTCACCCTCAAGCAGTTCTCTGAGATGTACGCCGACAAGTTCAAGATCGACCT
CGTCAAGCTCATGAACAGACTGTGGGGAGAGAACTTCTTCCACGCCAAGACCAAGAAGTGGGCGAAACAA
AAGG

>FP375446.1 FP375446 Spodoptera frugiperda cDNA library, induced midguts Spodoptera frugiperda cDNA clone Sf2M06798-5-1, mRNA sequence
ATTCAAACACGAACATGGCAGTGCTGGCTCTTCTCACAGTCGCCTTCTTTGCAGGCGCGGCCTACTCCGC
CCCTCAGGCTTCTCGTATCGTGGGGGGAACCGAGACTACTATCGCCAACTTTCCCTCCATCGTCGCGGTA
GAATTCTTCGGAGTCTGGACTGGTGTCTGGTCTCAGTCTTGTGCCGCCAACATTCTGACTGCTCGTTACG
TTTTGTCTGCTGCACACTGTTTCGACGGCATCTTCTATCAACCAGAGAACCGTCGTATCAGGGCTGGATC
TTCCTACCGTAACACTGGTGGTATTGTGGTGGGCGTGGAGGTTGCATTCAACCACCCCAGCTTCGGTTTG
AACGGAGCTGATGGTGACATCACAGTAGTTCGTCTAAGTACTCCCTTGGAATACAGCCCCGTGGTCCAAC
AGGCTACCATTGTCTCGCAAGGATTCAAGATCCCCGACCACTTGCCTGTCAAGCATGCTGGATGGGGTGC
CAATTTCGCAAGGAGGACCTTTGTCTCGCGTGC

>FP375445.1 FP375445 Spodoptera frugiperda cDNA library, induced midguts Spodoptera frugiperda cDNA clone Sf2M05218-5-1, mRNA sequence
CCCACGCGTCCGCGGACGCGTGGGCCGCCGTGTCCAAGGAGGAAGACAATGCCGCGGTGGGCGAGCGCTA
CTGGCTCAACTCTGACGGCATGTACCTCTACGTCGCCCCTGAAGTACCTCTCTTCATCGACTACCACAAC
GAGCTGGACAACCACCTCTGCTTGATCGCTGAAGTCGCCGACCCCTACTCCACAAGGAGAACCGAAAATG
TCCTGAAATACGACCTCTGGTTCTTTGAGAACCCTAAGATCGCTCACCAACACGCCGTAGACAACTACCT
CGGCAAACCCTCTGGTGTTCCCGACTACAGGATGATCCAGTACCCCATCTGGTCTACCTGGGCTCGTTAC
TCCAGGGAAATCGACCAGGACAATCTCTGGGCCTTCGCCAACGAGATCAAGGACAGTGGTTTCCCTAACG
CTCAGTTTGAGATCGATGATCTTTGGGAAGTCTGCTACGGTTCTCTGTTCGTGGATGTAAGGAAGCTTCC
TGACCTCAAGCAGTTGGTGCAGGACATCAAGGGTCTTGGCTTCAGGGTCGCCATTTGGGTGCATCCCTTC
ATCAACAAAGACTGCGAGCCCTGGTACTCTGAGGCTTTAGGCAAGGGCTACCTGGTCCTGAACGAGGAAG
GCAGTCCAGACACGACCTGGTGGAACAACAACGGCTCCGTACCTGGCTACATCGACTTCACCAACCCTGC
GGCTGCTGACTGGTTCTCCGATAGAGTCCGCCACGTGATTGAGACCTACGACATTGATACTGGTAAGTTT

>FP375444.1 FP375444 Spodoptera frugiperda cDNA library, induced midguts Spodoptera frugiperda cDNA clone Sf2M08163-3-1, mRNA sequence
TTTTTTTTTTTTTTTTTTTTTTTTTTTTATTTATTATTGTTTTATAAAATTGCACAATTGGACTTAATGC
TAACAGCATTCTCTTACAGTCATTCCATCATTACTACATTGTAAAAAAAGCAAAATAATTTTATAACATG
TGTCTCTGTGTATGTGAATTGACCTCTCTACAAATTTATTATAAGTAAAGATTACTTTATGATATGTAAA
ACTATTATTAGTTATTGTTAGGAGGGTTGACTGGTGGGTTCACTGGTGGGTTGGACCTATTCCTGTGGAA
GGTGCGCGCGAGCCTGGCACTCTCGGCGATGCCGTGCCACGTCTCGTCGTTGATGTGGTTGATGTACTGC
GGCGGAACCACGAACCCGTGCCCGTAGCTTGGCAGCTCCAGCGTCAACGAGAACGGAATGCCAATAGACT
GAGCATAATCTTGGGCGCAGCCAGCGGTAGGGTACATCAAGATGCCACTGTTGCCCACTCTATAGAAATT
AGCCTCGGGCAATTTGTGCACGTCTATAGCTGACCCCATCACTGAAGACATCAGGTGCAGCTCTACCACA
TTCGGTGGCAACGTACCGTCGCCATAGCCATATGTTATATAATTGCCGAAACTGTGAACATCCATGAATA
ATTGGATCCTGTCCACATGTTCCAGCAAAACGTCTCGGACGTAAGCAGTCTCCACTTCAGAGAAGGGTTC
AGGTCCAGGGTAGGTAACATTACAGGGATCAACGCTAGCCCCAATCAC

>FP375443.1 FP375443 Spodoptera frugiperda cDNA library, induced midguts Spodoptera frugiperda cDNA clone Sf2M11256-5-1, mRNA sequence
CGCGTCTCTCTTCATCTGTGATATTTTGTTAAAAATAACAACATGAGAGCTTTGTTGCTTTTCTTCGTGT
TGGCGATCTTCGCCATGGCTTCGGCTCAGAGAGGCAAGGGCAACAACCCTGGGCAAGTTCACTTCGTGGA
CAATGCAAACCCTGGCCAAGTGAACTTTGTCAACAACGACCCTAGTAATCCAAGCGGCGTGAACTTTGTC
AACAACAACCCGAGTAATCCGAGCGGTGTGAACTTTGTCAACAACAACCCCAGTAATCCGTCTGGCGTGA
ACTTTGTGAACAACAACCCCAACGACCCGTCTGCTGTGAATTTCGTAGATGGCAACCCTGACCAAGTTGT
GATCACCAACCCCGACCCATTCTTCGGCCAGCCCTCATACCCTCAACGCCCTGAACGCCCTGACATCTCA
CCTGCTTTCGTCAACCGCCCCTACCCCGGCAAGCAATACAACGACCCTGCCCTTCGCGGCGGCAAATGAG
CGACGTAACAACAAAAGTCTTCCCAGAAACCCACTATTTTTTGTAAAATTTTCAAATTAAAATAAAGTTC
AACTTACTATTGCATCAGTGTAATGTATCTCAATAACTTTTCCGAATTTTTCATTGATATTCTTGTATTA
GCAGCCTTGTAATTATCTAAATTCTAAATAAACAGACAATTTATTATTTCAAAAAAAAAAAAAAAAAAAA
AAA

>FP375442.1 FP375442 Spodoptera frugiperda cDNA library, induced midguts Spodoptera frugiperda cDNA clone Sf2M09647-5-1, mRNA sequence
GCGAACCTCTGCTGCCCACTGCCAACTCCGTGATGCAGTCCTCATTCTCTCCCTTCCGCCCCACTGTAAT
AACTATCCATAACAGTGGCGATGCCGCTACAGGAAACTTCAATGCCTATGTTGTCTCCGCACACTTAGTG
GCTCAAGATGTCAACTTGATCGCTGTCGACTGGAGTGCCGGCTCTGGCATGTACTCCCAGGGTCTTGCTA
ACGCTGTGCAGTGCGGAGAGCGCATCGCATCCTTCATCAACCTGTTAATCAACATCGCCGCCTACGGTCC
AGAAAACTATCGTATTGTGGGTATTGGTCTCGGTGCACATATTGCCGGTATTGCTGCTTCGTTCGTCAGT
ACCGGTAACATTGGTCATATTGTTGCTATCGATCCTTCCTTGGTTGGCTGGACTCACCACCCTCACAAAT
TGAGCGCCGACAAAGCTTTAGTAACAGAGGTTCTCCACGTTACCGCTGGTAGCCTCGGCTACGACTACCC
CTTGGGAAAAATTGACTTTTACCCCAACGGTGGTGCCAATCAACCTAATTGCGCTACTGATGTCAGTTGC
TCCCAAAATATGGGTTACGTCTTCTATGCTGAGTCTCTAGCCGCGGGTGGTAGCCAATTTGTTGCTACAG
CTTGTGACAGTTACGACGAAGCCGTTGCTCAGACATGCTCAGGGGATAAGGGAGTAGTCTTCGGTGGTCT
CGCAGATAAGTCCGGTGTATCCGGTATCTATACGTTCCAGACTAACCGCGAGCCTCCATTTGCTCAAGGC

>FP375441.1 FP375441 Spodoptera frugiperda cDNA library, induced midguts Spodoptera frugiperda cDNA clone Sf2M12903-3-1, mRNA sequence
TTTTTTTTTTTTTTTAAGGCTTAAAATTATAATTTATTTTGTGAAACCCGTATTGTGTTTCAGTAGGTAG
TTGATTTGACATAACATTTATCAGACTTCTTATTTACATGGGATGACAAACAATGCCTACTTATTATTTA
GGCGTTCTGGGAGATCCATTGGGTGTATTGGGATACGCGAGCGTTGACACCAGGGTAGAAAGCATCAGCG
CACTGGAAGCCCCAGGAGACGACACCAACGATGACATTCTTGTTGTGAGCGAGGGGACCGCCAGAGTCTC
CCTGGCAGGCGTCCTTGCCTCCGACGTTTAAGATACCGGCGCACAGCATGTTGTCGGTGATGTCAGGCCA
GTTTTGGTAGCCGGGCTGGGTCTTCAGGTAGGCGTAGCGCTCAGCACACAGCTGCTGGTTGATGATGTTG
ATGTCCACGTGCTGCAGTTGCTCGGGGGCAGAGCCGCCGCTCGAGGTTGTTCCCCATCCGATGGTGGTGA
CGAGGGTGTTGTCAGGAAGATTGTAAGCGCTGCCGGCGACGCTAGCGGGCTGGACGCTGTTGGAGTATAC
GGCAGGGTTGGCCAGACGGACAATGGCGATATCATGGTCGAGGGTGTTGGGGTTGTACTGCTGGTGCAGG
ACCAGCTGGGACACTGTGTGCTCAGAGCCACCGCTGGACGCGAAGGAGGTTCCCAGGCGCACACGCCACT
CCGAAGCACTGTCACCGAAGTAGCAGTGAGCAGCAGAGAGTACGGAAGTTGTGGTCAGCAGAGATCCACC
GCAGGCCTGGAACCACCAAATGCCCC

>FP375440.1 FP375440 Spodoptera frugiperda cDNA library, induced midguts Spodoptera frugiperda cDNA clone Sf2M05500-5-1, mRNA sequence
TCAATGCTAGAATTTTGACAGTGAAGCAACGAAGTGTCAGTTTTATTGGAAGTGTTGTTCTTGATTGAAC
ACGAATTCTGTGTAATCGCAAATAAATAAAGTATCTATAAGAATGCCTCGACGTGGAAGATCCGCGAGCC
CACCGCCAGCTCCTCAAAGGAGGGCTGCACCTCCACCAGCTCCGAGCCGCGTCCCAGCTCATGCTCCTCC
ATCCACCCCAGCCCCGGCTATGGCCCAGCCCCAGCAGCCTTCTATGTTCGGGCAGATGGCAGCCACGGCT
GGAGGTGTCGCCGTCGGATCAGCAGTGGGTCATGTAGCTGGTAGTGCCCTCACTGGCTTGTTTAGTGGAG
GCAGCAGCAGTGAGCCTGCACAGCAGCACGCGCAAGCACAGCCACCAGCTCAGACTCTCAGCCAATACCA
AAACCAGACTCCTCAGGGACCTTGTGCTTGGGAGATCAAGCAGTTCATTGAATGTGCTCAACAACAGCAC
GACTTGACCCTCTGTGAGGGCTTTAATGAGGCTTTGCGTCAATGCAAGATTAACAACCACATGTAAATTA
ATTCTTCAAGGTGCCATTAGATAATAATTAAATTATTGTCATAATGATTTATTTTACCAAACATCTTTTT
ATGTTGTACAAGAGATTG

>FP375439.1 FP375439 Spodoptera frugiperda cDNA library, induced midguts Spodoptera frugiperda cDNA clone Sf2M11014-5-1, mRNA sequence
GTCTCAACAAATACTATCAAAATGAAATACTTCTTCGTCATCTCTCTGCTCGTCGCCGTGGCTTCGGCCC
GTATGGTCAAGCCTACAAACTCTGAGCTCGCCGAGCTTGAGGAGATCATCGCCGCCATCAACAGCCCCAG
CACCGACCCCGCCACCGCCGCCGCCCTCGAAGAGATGCTCCTCGATGTTCTGGGTATCAAGCCTGAGCCT
GTCCAAGTTGGACCCGCAGTCATTGACGCCACCCACCCCATCTCGATTGGCCCCGCTATCATCGACTACC
CTCTGCCCGAAGGTGCACTAGTTGAAGAGCCTATCGTCCCCACCCCCGTTATTGTTGCTCCCGCTCCCGC
TGAGGAAGCTCCCGTCGCTCCCGCTGCTCCCGCCGCACCTCTAGTCCAGATCATCCTGAACATCAACCAG
GCCGCCGCTGATGTTAGCCCCGTTGCTGTCGGTCCTGCTGTTACCCCTGTGCGTCCCACGCCCGTTGGCC
CAGTCCGTCCCACGCCTGAGGCTTCCCTGCCTGTTGGCCCTGCCATCGACCGTCCTGTGCCTGAGGTCAG
CTTACCTATTCACCCCGTCGGCGGCGTGAAGCCCACCCAACCCATCCTTGCTCCCCGTGCTTAAATAACA
TGTGACGTGATCAGTTTATTTTATCTATAAAATGTTATACATGATTGATACAATAAAAGAGACTTGCAAA
TTTTAAAAAAAAAAAAAAA

>FP375438.1 FP375438 Spodoptera frugiperda cDNA library, induced midguts Spodoptera frugiperda cDNA clone Sf2M06393-5-1, mRNA sequence
AGCAGACGCATTGCGCGAGCCCTGTGATACAGTGTCGTGTGATAAATAATTAAAGTTATTGTGAATTAAT
TTATTTTATTTTAATTAAAAAACATGTCGAAAATTTACAACTTTGGTGCCGGGCCGGCGAAGATGCCAGA
GGAGGTTTACGAAATTATGAGAAAAGAACTCACAAACTTCGATGGATCTGGCATAAGTTTACTTGAAACA
AGTCACAGGACCAAAGCATACATGCAATTTAATACAGAAGTTCAAAATGTGGTCAGAAGATTATTAGATG
TGCCGGCAAATTACAAAATTCTGTTCATGGCTGGTGGTGGTACCGGTGAATTCGCAGCGGTTCCACTTAA
CTTGATGTCTAGAACTGGAACAGCAGACTATGTCGTGACTGGTGACTGGTCAGCTAAAGCAGCCAAGGAG
GCCAAGAAATATGGCAAAGTGAACATGGTGCTTCCTCCTACAGATCGTTATGTTGGCATTCCTGACCAAT
CGGAGTGGAATCTTGATCCCAATGCCTCATATGTTCACATTTGCACCAATGAAACTATTCATGGTGTTGA
ATTCGACTTTATTCCCGACACAAAAGGAGTACCTCTATTAGCGGACATGTCTTCAATATTATGTCTAAGA
CAGTTGATGTC

>FP375437.1 FP375437 Spodoptera frugiperda cDNA library, induced midguts Spodoptera frugiperda cDNA clone Sf2M09545-5-1, mRNA sequence
ATAGACCATGACCTTTAACAGGAGCTATTGGAGTAATAGTTTTAGTTAGAGGAATAGTAAAATGATTTCA
TAATTTTAATATAAATTTATTAATTTTAGGATATTTTATTGTAATTTTAACCATATATCAATGATGACGA
GATATTTGTCGTGAAGGAACATATCAAGGTAAACATACAATTTTAGTAACCAAAGGACTTCGCTGAGGAA
TAATTTTATTTATTGTATCAGAAATTTTTTTTTTTGTCTCTTTTTTCTGAGCCTTTTTTCATAGAAGATT
AGCCCCTAATATTGAAATTGGGGCTATATGACCTCCTACTAGTATTACACCATTTAACCCATTTCAAATT
CCTTTATTAAATACTATTATCTTAATTAGATCAGGAGTATCAGTTACTTGAGCTCATCATGCAATTATAG
AAAATAATAATTCTCAAATAACTCAAGGTCTATTTATTACAATTATTTTAGGAATTTATTTCACAATTCT
TCAAGCATATGAATATTTTGAAGCTCCTTTTACCATTGCAGATAGAATTTATGGTTCAACATTTTTTATA
GCAACAGGATTCCATGGATTACACGTTATTATTGGTACATTATTCCTTTTAATTTGTCTGATTCGTCATT
TAAATAATCATTTTTCAAGTAATCATCATTTCGGATTTGAAGCAGCAGCTTGATATTGACATTTTGTAGA
TGTAGTATGATTATTCCTTTATATTTCTATTTATTGATGAGGAAATTAATTAAAAAAAAAAAAAAAAAAA

>FP375436.1 FP375436 Spodoptera frugiperda cDNA library, induced midguts Spodoptera frugiperda cDNA clone Sf2M09906-5-1, mRNA sequence
GAAGTGCTTATTGCTGCTCTTTTTCGTCATAACAGCATGTGCTGGAGGCGTCCTCAAAGACCCTGTTCAG
GGTTACAAAGAAAGTGACAGGTATATCCTCATGGCAGGAGATGGCGACGATTCTCTTCACCTTGTTGATA
CTGAGGAGCCAGCTGATACTAAATTTATTGAAGAATATACTAGAAATCCCGCTAACAATGCTTATTGGCT
TTTTACCAGGTCTAACCCTACTGTACGTCAACATTTAGTGCAGGGAAATACAGGTTCGGTAACGAACTCG
AATTTTCACTTTGGAAAGATCACGGTATTTCTCGCTCATGGCTGGAACGGCAACGGTGCAAACGAAATGA
ATAGACAGCTCACTCAAGCATTTTTACAGAACGCCGATGTCAATGTCATTGTTCTCGATTGGAGTCAATT
GGCCAACAGGGGTTATACCACAGCCAAGGGAGGTACTGCTGAAGTAGGAAGAGGACTCGGTCGATTTATA
ATCTGGCTTGCTGGATTGGGAATGTCATACGACAGAGTACACCTAGTAGGTTTCAGTCTTGGTGGTCACC
TTGTTGGTAACGCGGGCAGAGAAACAGGCTCTAGAGTCAGGAGGATCACAGCTTTGGATCCTGCTGGTCC
TCTTTGGGATAATGACCGCAACCGTATAGTGAGGACAGATGGCCGTTACGTAGAAGTAATCCACACAGAA
ACAACAATGACTGGATATGCCGGTTTGTGTGGTGACGCTGATTTTTACCCCAATGGAGGATCAAACATGC
CTGGCTGCTTGGCTACCGCACTTTCATGTTCCCATAACCGTGCCTACGAATATATGGCTAGCAGTGTAAG
ATACAACCGTCTCCTAGCCA

>FP375435.1 FP375435 Spodoptera frugiperda cDNA library, induced midguts Spodoptera frugiperda cDNA clone Sf2M07242-3-1, mRNA sequence
TTTTTTTTTTTTTTTTTTTTTTTTTTTTTTTTTTTTTTTTTTTTTTTTTTTTTTTATTTTTTAAAAAATT
TAATTAAGTATAGCTCACTTATAAAGTAAGTAAATCCATGATTAATGGGGGAAGAGTTAATTATTATATA
CAATTTGCAAATTAATGAATTTTTGATCGATATTTGTCGACGGGTTCCTCCCTTTATGAGTTTTAAAAAA
ATCTCGATAAAAGGGGGCGAGGAATTAGTTAGCAGGGGACATAAAACTTCTAAACGTTCATTAGTCTTTT
GTTTCAATATTAAAACAATTTATTATTCCCAAAATTGGTCCCCAATTATTATTGTTTAATCCCATATGCG
TTACAAGCAGTAGGGGAATCGCTCCCCCCCCCACTGTTCACTACCTAAGGGGTAGCCCACTAAGTCCCCC
CCCCCTAAAAAA

>FP375434.1 FP375434 Spodoptera frugiperda cDNA library, induced midguts Spodoptera frugiperda cDNA clone Sf2M11459-5-1, mRNA sequence
ATTCAACAAATCATAAAGATATTGGAACATTATATTTTATTTTTGGAATTTGAGCAGGGATAGTAGGTAC
TTCTTTAAGTTTATTAATTCGAGCTGAATTAGGGACTCCAGGATCTTTAATTGGAGATGATCAAATTTAT
AATACTATTGTAACAGCTCATGCTTTTATTATAATTTTTTTTATAGTTATACCTATTATAATTGGAGGAT
TTGGAAATTGACTTGTACCTTTAATATTAGGAGCCCCTGATATAGCTTTCCCACGTATAAATAATATAAG
TTTTTGACTTTTACCCCCATCTTTAACTTTATTAATTTCTAGTAGCATTGTAGAAAATGGAGCAGGAACT
GGATGAACAGTTTACCCCCCCCTCTCCTCTAATATTGCTCATGGTGGTAGTTCAGTAGATTTAGCTATTT
TCTCACTTCATTTAGCTGGAATTTCATCTATTTTAGGAGCTATTAACTTTATTACTACTATTATTAATAT
ACGATTAAATAATTTATCATTTGATCAAATACCTTTATTTATTTGAGCTGTAGGTATTACTGCATTCTTA
TTATTATTATCTTTACCTGTTTTAGCCGGAGCTATTACTATATTACTTACTGATCGAAATTTAAATACAT
CATTTTTCGATCCTGCAGGTGGAGGTGATCCTATTCTTTATCAACATTTATTTTGATTTTTTGGACATCC
TGAAGTATATATTTTAATTTTACCAGGATTTGGTATAATTTCTCATATTATTTCCCAAGAAAGAGGTAAA
AAGGAAACATTCGGGGTGTTTAGGTATAATTTACGCTATACTAGCAATTGGTTTATTAGGATTTATTGTT
TGA

>FP375433.1 FP375433 Spodoptera frugiperda cDNA library, induced midguts Spodoptera frugiperda cDNA clone Sf2M05457-5-1, mRNA sequence
GGGAAATAAGGCTTGAAAAGTATTTATTTGTGTTCCAAAGTATTAAACTGTCTGTAAAGGTTTTCTATAC
TAGTTTATTGTCTCAAAATAATGTACTGAGCTGTTGTAAAAACAATAAATAATACAACTTTGATAATAAT
AATAACTTTTGTCTTCGTAACAGTATTTATTCTCGCATTTATTATTAAACTTCGTAGGTAATGTGGGTAT
GTAATACATTAATAAACATTGTTGTATGTAATGTTAATTAAAGTACAGTTTTTCTAACATATTTGTGTAA
TTTTTACTACGAAATTTATAATTTTGTGGGTATTTTTGTTAAACGTAAAATGTGTATTTTGTTCTACATG
GTGCTTAGTACTCAAAACTAGGTATTAAAATATAGAATTTCTCAATAAAATTTAAATGACGTCAATAAAA
ACCGTTGACATGTAAAAATACCCACATAATTATTTGACATCTACCCTCCATAATTTTGCAGGAACAAAGT
TGTTTTTATTTATCTGTGTTTTAGATATAAGTGGAAAGTGACCTTGAGAGCACAATTATATATTACTTAT
TTTATATATTTATTATACGCATTCCTCGATGGCATTTACTATATTTTGAATATTGAAACCAAAACGAAAG
TGTCTAGTGTATCATTTGAGAAGTGCACTTTTTTGTGTAAAATGTAACTCTATGTAAATTGTTCGAATAT
TTATTGTTTGAAAAATTGTTGTCTATCAATAAAT

>FP375432.1 FP375432 Spodoptera frugiperda cDNA library, induced midguts Spodoptera frugiperda cDNA clone Sf2M05732-5-1, mRNA sequence
GCACTAAGGGGTAATAAGCGTAAGGATGTTTCGGCTCATCCTTTGCCTGGCGGCCGTGACTCTGGCACTG
GCCTACAAAAACCCTCACTATGCATCAGGCCGTACGACTATGGTTCACCTGTTTGAGTGGAAGTGGGATG
ACATCGCAAGAGAGTGCGAAACTTTCTTAGGACCCAGAGGATATGGTGGTATCCAGATCTCTCCTCCCAA
TGAGAACCTTGCCATCTGGTCTCGCCAACGCCCCTGGTGGGAACGTTACCAGCCCATCTCCTACCGCCTT
GTCACCCGCTCCGGTAACGAACAACAGTTCGCTAACATGGTGCGCAAATGTAACGACGCTGGTGTCAGAA
TCTACGTCGATGCCATCATCAACCACATGACAGGCACATGGAATGAGAACACTGGTACTGGTGGCAGCAC
CGCCGACTTCGGCAACTGGGGCTACCCTGGCGTGCCTTACGGCAGGAACGACTTCAACTGGCCCCACTGT
GTCATTCAAGGACACGACTACGGCTGCTGCGCTGATAGGGTACGTAACTGCGAGCTGTCTGGTCTGAAGG
ACTTGAACCAGGGCAATGAATACGTCCGTCAACAGATCGTAAACTACATGAACCACCTCATCAACTTGGG
TGTTGCTGGATTCAGAATTGACGCTGCCAAACACATGTGGCCCGGTGACCTGCGTGTCATCTACGACAGG
CTACACAACCTCAA

>FP375431.1 FP375431 Spodoptera frugiperda cDNA library, induced midguts Spodoptera frugiperda cDNA clone Sf2M05304-5-1, mRNA sequence
CGGACGCGTGGGTTAACTTTGCTAGTGGTTGTGGCAGCTCTGACCGGAGCTCAATCACAGGTCACTCAAG
TCACACTGCCAGACCAAACTCGCAACCACATATCGAACCCGCTCATTGGTTTCGGTATAGCGATTCCCAA
ATTGTGGGTTGACGTTCTCCAAACTTGTCACGTCACCTTCCCCAACGGATTTACCCATGAAGTGTACCCT
ATTGACAGGCTGCCAAATGGCCCTGTCTCCTTCTCTCCAGCTGCCCAGCCTTTTACTACTTGTGGCATCG
AATTCCTCCACCCACCAGAATCGATGAGTGGGACATATGAACTGTTGTCTATGGTGAAACATACCGATAA
CTCGCAGACGTTCACTCGACAGCGTTTCAATATAGTTATCACCATGCACGGTGATCTTTGGCAAGTTGAC
GATCAACAAAACTAGTCACATTTCTCAACAAGTCTCCGGTGTTTGGTCAAAAAACTGAATGGGAAATTAA
ATTATATGGTTATATGAATTTAAAAAAAAAAAAAAA

>FP375430.1 FP375430 Spodoptera frugiperda cDNA library, induced midguts Spodoptera frugiperda cDNA clone Sf2M05138-5-1, mRNA sequence
CCCACGCGTCCGAGCAGAGTGATCTAAGATTTGTGTTATTCTATTTTATTTTGAATACAATGAAGATATT
TTGCATTTTCGTGCTGGCGCTATGTGGTGCCGCCACAGCGAGCGTAGAACGTGTGACCGGAGGAAATATA
GCACAACCAAATCAATTCCCTTCTGCAGTGTCAATTCAACATACAATGCGGGCAGAACCATCTAGGTTAA
TCCAAGGCCATGTGTGTGGAGGTACATTAGTGACGCGCTTATATGTGTTGACAACTGGTACTTGCATAAT
GCAGACACAAGAGCCGGACTCTCTTCCCATTATTATGAATCAGTATAGAGTATATGCGGGAGGGGTAAAT
CTTCTGGAACACAATGTAGATCGGATTCGAATCCCAGTCAACATCACTCTGCACCGTGACTACATTGGAC
CCCCAGCATATGTCAATAATCTTGCTATTATTGGCCTTAACGCTCCGTTTGGAAACGATATAATTCCGGT
GGCTTTGCCAAGTGCAGGCTCCCAGCTTCCTACCATGACACAATGCTACGCCGCTGGATGGGGAGCCGAT
CACATTAACTTCACTGAAAGCTCTGTTCAACGATACGTTTCGAACTACATATATGACCAGCAAATTTGCA
CCATCCGGTACAATCTAAATTCTTGGATGAATATACTGCCCAGTATGTTATGTGCAGCGGTCTTGCGACA
TTGTGTCAGCTGGATGTACAGGTGACATCGGTAACGGTTTGATATGTAATGGAACA

>FP375429.1 FP375429 Spodoptera frugiperda cDNA library, induced midguts Spodoptera frugiperda cDNA clone Sf2M10679-5-1, mRNA sequence
GCGGGAGCATGGAGGTGTTGGTGTAGCGTCTCTGTTTATTTTAAATTACTTGTGTTTGTCGCATTACTTT
ATTGCATTAGTGAAAATTATTGACAATAGTGTTATTGTGAGTTTTCAAGATGTTGGTGCTATTCGAAACG
TCGGCGGGTTACGCTATTTTCAAGTTACTGGACGAGTCAAAGTTGTCACAGATTGATGACTTGTACCAGG
AGTTCAACACACCTGAGGGGGCTTCTTCAGTGGTGAAACTAAAGAATTTCATTAAATTTGAAGACACCGC
TGAAGCTCTTGCAGCTACCACAGCAGCTATTGAAGGCAAAGTGTCCAAACCACTGAAGAAAGCTCTCAAA
AAGTACATCAGCAAGGAAGTACAGAACCAGCTCCTCGTGGGTGATGCCAAGCTAGGAAGTGCCATCAGAG
AAAAGTTTGACTTGCAATGTGTGTCCAACAACAATGTTCAGGAGCTCCTCAGATGTATCCGCTCACAGAT
GGACAGCCTGCTGGCAGGTCTACCCAAGAAGGAAATGACGGCTATGGCTCTTGGTTTAGCTCATTCACTC
TCCAGATACAAGCTGAAATTCTCCCCGGACAAGATTGATACCATGATTGTTCAGGCACAGTGCTTACTCG
ACGATTTAGATAAGGAACTTAACAACTACGTCATGAGATGCAGAGAGTGGTACGGATGGCACTTCCCTGA
ACTGGGCAAGATTATCACTGACAACCCACTC

>FP375428.1 FP375428 Spodoptera frugiperda cDNA library, induced midguts Spodoptera frugiperda cDNA clone Sf2M06805-5-1, mRNA sequence
GTTTTATTTCTATTACTGTCGGGTGTCACAAATAAATAGTTTTAACATCATCCAAGTGTTGTAAAATTAG
AGGAAAAGTGGTGTAAAACAGTCAAGATGACGGATTCAAAGTACTTCACAACGACGAAGAAGGGAGAGAT
ATTCGAACTAAAATCGGAACTGAACAGTGATAAAAAGGAGAAAAAGAAGGAGGCAGTCAAAAAAGTCATA
GCATCAATGACAGTCGGCAAAGATGTGTCCGCATTATTCCCCGACGTTGTAAACTGCATGCAGACCGATA
ACTTGGAACTCAAGAAGCTGGTCTACCTGTACCTGATGAACTACGCCAAGTCTCAGCCGGATATGGCCAT
CATGGCCGTGAACACCTTCGTTAAGGACTGTGAGGACTCCAACCCACTGATCAGAGCCCTGGCTGTGCGG
ACCATGGGCTGCATCAGAGTGGACAAGATCACTGAGTACCTGTGTGAACCTCTCCGCAAGTGCTTGAAAG
ATGAGGATCCTTATGTCAGGAAGACCGCTGCGGTGTGCGTTGCTAAGCTATATGATATTTCTTCGAGCAT
GGTTGAAGATCAGGGTTTCCTAGACCAGCTGAAGGATCTGCTGAGCGACTCCAACCCCATGGTGGTGGCC
AACGCGGTCGCCGCGCTGTCGGAGATCAACGAGGCCAGTGTGTCCGGACAGCCTTTAGTGGAAATGAACG
CCCCAACAATAAACAAGTTGCTGACTGCCCTGAACGAGTGCACGGAGTGGGGCCAGGTGTTCATACTGGA
CGCGCTGTCCAACTACTCGCCCAGGGACGCCCGGGAGGCACACT

>FP375427.1 FP375427 Spodoptera frugiperda cDNA library, induced midguts Spodoptera frugiperda cDNA clone Sf2M11579-3-1, mRNA sequence
TTTTTTTTTTTTTTTTTTTTTTTTTTTGAACATTTAACATTTATTATCTTTTAATAAATTATTTACATAA
TATATATTGTACATTGATCACTCTGTAATCAGAATTGCTCTAAAAATTACAATTTTAATAAAAGATGTAT
AATAAAGCTTTTGTAAAAACCATTTTGTGTTCGAGAATATACTACAGACTACATAAAACAGAGTTCACAA
CAAGCTTACATCATTTATTAGCCTTTGCAGCGGCTGCAGCCTCCTTAACTTTAAAATCTTCTTCATATTT
TTTGTGCCAATCAAGGTTGTATTGGTGAACAGATTCTCCTCTTTTGGCTGCTGATTTTCCAGCCAGGATG
GCTCCAAAACTAGCAAGTGCTGTGAGTAACATGAGCACATTTGCAATCTTTATCCTAGCTTGACTGCGAG
ATTTGTCAATGATTTCAGCAGATACATAGGTTGGGACCTCTTCCTTCGATTTGTACTTTTTGGTCCAAAC
TAAAATGAACTTCTGGAAATCGGTTGGTTTGTATCTTGGAGCCATACTGGTAGGTCCTGAAGCGGAGCTC
GGCGGCGTATTTGGTGGTGGTGCGCAAAAATTCCTCTTTACAGAACACAGGCATGGTCGAAGTCCTAAGG
AAATTATTTTAA

>FP375426.1 FP375426 Spodoptera frugiperda cDNA library, induced midguts Spodoptera frugiperda cDNA clone Sf2M09269-5-1, mRNA sequence
CCCACGCGTCCGGTTGTTTGAAATTTTAAAATTAAATAATTTGCTTGGAAAGTAAAAAAATATTTTGAGA
AAATATCTTACAATTATAATAACAAAATGGGTGTCGATATTTTGAGCTTCGCTTACGCTGCTACTGTTGC
TGCTGGAGGCATCATGGGGTATGCCAAAGCAGGATCCGTACCTTCTTTGGGCGCTGGACTTATTTTCGGA
TCTATCCTAGGTGTTGGCGCTTACCAGCTGAGCCAGGATCCCTCAAACTACACTCTCATGTTGGGCACCA
CATCCACTCTCGGAGGTCTTATGGGATACAGGTATTACAACAGCAGGAAGTTCATGCCAGCCGGTCTTGT
GTTCTGTATGTCCGTCGGTATGCTTGCAAAAATAGTATTCAAACATGTCAGCGCTCCGTCCGCTATAGCT
TCGAAGGGCTAACAAAATCCTGTGAGTGAACCTTTTTACTCCCTATAACTCAAAAGTTTAAAGGTAAGCG
TCTACAGGCCCGCATCGTACGCAACGGATTTTAGTTTGTCTTGTATAGAAACTTATACAACTGCATCCAC
TAATCCGCATCGTACGGACCGCATCATCGGCAATGCCGACATGCGATGCGTACCGATGACGTCATACGGA
TTCGTAGCGATGCGTACGATGCGGGTCGGGACGCTTATCTTTATACAGTGTTGTCCAA

>FP375425.1 FP375425 Spodoptera frugiperda cDNA library, induced midguts Spodoptera frugiperda cDNA clone Sf2M05305-5-1, mRNA sequence
CGGACGCGTGGGCTGCCAGTAGTTATATGCTTGTCTCAAAGATTAAGCCATGCATGTCTCAGTGCAAGCC
GTATTAAGGCGATACCGCGAATGGCTCAATATATCAGTTTTGGTTCCTTAGATCTTACTCAGTTACTTGG
ATAACTGTGGTAATTCTAGAGCTAATACATGCAATCAGAACTCTGACCAGTGATGGGATGAGTGCTTTTA
TTAGATCAAAACCAATCGACGGAGGGCCTCGCGTCCGAAGTCGTTAATTTTGATGAATCTGGATAACTTT
TGCCGATCGCATGGTCCAGTACCGGCGACGCATCTTTCAAATGTCTGCCTTATCAACTTTCGATGGTAGT
TTCTGCGACTACCATGGTTGTCACGGGTAACGGGGAATCAGGGTTCGATTCCGGAGAGGGAGCCTGAGAA
ACGGCTACCACATCCAAGGAAGGCAGCAGGCGCGCAGATATAATGTAACAATTGTTACTACGAGCAGGCT
CATCGAGATCATCAACCCTGTGTAACATCTTTCTTGCTCGGTGTGAATTTTTTGGTGTGAAAAATTCACA
CTAAGAGTAAATTATAATCTAGAAAATAAATGTTAAATAAAATAAAAAAAAAAAAAAAAAAAAAAAAAAA
AAAAAAAAAAAAAAAAAAAAAAAAAAAAAAAAAAAAAAANNNANAAAAAAAAAAAA

>FP375424.1 FP375424 Spodoptera frugiperda cDNA library, induced midguts Spodoptera frugiperda cDNA clone Sf2M06111-5-1, mRNA sequence
ATGATACAAGTGGACAAAGTATACTACATAAGTCGGTGTCAGCTAAAAACTGCCAACAAACAGTATACTA
GTATTAAGAACGACTATGAGATGACGTTCACAGCTAACACCGTGGTTGCTGAATGTATGGAAGACTCGTC
CTCTGTGCCCAGTATTAAGTTCGAATTTGTCCCCATCAATGATATTGCTGCGAGAAATGTCGATACATTG
TTAGATGTGATTGGTGTATGTAAATCGGCAGCAGACCTTCAAGAGCTGACTGCTAAAAGTACCGGCAAGT
TATTGAAGAAGAGAGAACTGACCCTAGTTGATAACTCTGGTGGTGCGGTTGTATTGACACTTTGGGGTAA
GGAAGCCGAAAACTTTGAGACCAACTCAAACCCAGTAATAGCAGTAAAAGGCGCGCGTCTATCTGAGTTC
AACGGAAGCAAGTCACTATCCTGTCTGGCCAGTTCTATGATCAGGCAGAACCCTGATCTCCCGGAGGCAC
ACAAGTTAAGAGGCTGGTACGATAACGGTGGCGCCGACATGGAGATTGTCAACATTTCTGCCAGAGTTGG
AGGCTACACAGGCGGCAGTAACGAATGGATCACATTCTCTGACGCTGAGGCTCGTCAACTCGGCTCTGGT
GACAAAGGCGACTACTTCAGCCTCCTCGGAGTACTTACATTCACGTTCGCTGAACACGCAGTGTACCAAG
C

>FP375423.1 FP375423 Spodoptera frugiperda cDNA library, induced midguts Spodoptera frugiperda cDNA clone Sf2M11153-5-1, mRNA sequence
CTTGTGCTTCGTGCAGTTTTTATTCAGTGTCCATTTATCTCAATATTCTTTGTATTGGTGACGATCACAA
TGGCCGCAATCGCCGTGAATCTTATCGGAGGCATCGTGCTGTACGGTACGGGAGGACTCCTGCTCCCTGT
CGTGGCGCCGTTGTTGGGTTTCAGTAGCGCTGGCATCGCTGCTGGCTCACTGGCTGCGACTGCGCAGGCC
TACTACGGTAACCTGGCCGCCGGCTCCATCATATCACAGCTTACGGCCGCAGCTATGGTTGCCCCCACAC
CTTAAACTTTCACAACATTCACAATGTTTCAGTGAACATGTGAAATAAAGGTGAAATACAATGGCATGAA
TGTAGACAGGCTTGTCATTGATCACATTCAGAGTTAACCGCG

>FP375422.1 FP375422 Spodoptera frugiperda cDNA library, induced midguts Spodoptera frugiperda cDNA clone Sf2M13293-3-1, mRNA sequence
TTTTTTTTTTTTTTTTTTTTTTTTTTTTTTTAATTAATTTCCTCATCAATAAATAGAAATATAAAGGAAT
AATCATACTACATCTACAAAATGTCAATATCAAGCTGCTGCTTCAAATCCGAAATGATGATTACTTGAAA
AATGATTATTTAAATGACGAATCAAACAAATTAAAAGGAATAATGTACCAATAATAACGTGTAATCCATG
GAATCCTGTTGCTATAAAAAATGTTGAACCATAAATTCTATCTGCAATGGTAAAAGGAGCTTCAAAATAT
TCATATGCTTGAAGAATTGTGAAATAAATTCCTAAAATAATTGTAATAAATAGACCTTGAGTTATTTGAG
AATTATTATTTTCTATAATTGCATGATGAGCTCAAGTAACTGATACTCCTGATCTAATTAAGATAATAGT
ATTTAATAAAGGAATTTGAAATGGGTTAAATGGTGTAATACTAGTAGGAGGTCATATAGCCCCAATTTCA
ATATTAGGGGCTAATCTTCTATGAAAAAAGGCTCAAAAAAAAGAAACAAAAAAAAAAATTTCTGATACAA
TAAATAAAATTATTCCTCAGCGAAGTCCTTTGGTTACTAAAATTGTATGTTTACCTTGATATGTTCCTTC
ACGACAAATATCTCGTCATCATTGATATATGGTTAAAATTACAATAAAATATCCTAAAATTAATAAATTT
ATATTAAAATTATGAAATCATTTTACTATTCCTCTAACTAAAACTATTACTCCAA

>FP375421.1 FP375421 Spodoptera frugiperda cDNA library, induced midguts Spodoptera frugiperda cDNA clone Sf2M05503-5-1, mRNA sequence
ACTAGTTCTAGATCGCGAGCGGCCGCCCTTTTTTTTTTTTTTATATTTATGTTTTCATTACCGTTATTTT
TCCATATAATTATGTTTTTATTGTGGTCTTATTAAAGTTTATCTTTATTAATCATTATTTATGTTATTTA
GTTTAATTTCGAAAATAATAAAGAAAACTATTTTAAGTGAAAAAAAAAAAAAAAAAAAAAAAAAAAAAAA
AAAAAAAAAAAAAAAAAAAAAAAAAAAAAAAAAAAAAAAAAAAAAAAGAGGGATAAGTGATTATGAAAAA
GAATTAATAATAGGGGGGGAGGATG

>FP375420.1 FP375420 Spodoptera frugiperda cDNA library, induced midguts Spodoptera frugiperda cDNA clone Sf2M05088-5-1, mRNA sequence
AAAAAAAAAAAAAAAAAAAAAAAAAAAAAAAAAAAAAAAAAAAAAAAAAAAAAAAAAAAAAAAAAAAAAA

>FP375419.1 FP375419 Spodoptera frugiperda cDNA library, induced midguts Spodoptera frugiperda cDNA clone Sf2M13644-3-1, mRNA sequence
TTTTTTTTTTTTTTTTTTTTTTTTTTTTTTTGGAGGCTTAGATACTTTATTGATTTAGTTGTCAGGTAAA
ACTCGGAATAAATAAATCTTTAGCCTTGAGCAAATGGAGGCTCGCGGTTAGTCTGGAACGTATAGATACC
GGATACACCGGACTTATCTGCGAGACCACCGAAGACTACTCCCTTATCCCCTGAGCATGTCTGAGCAACG
GCTTCGTCGTAACTGTCACAAGCTGTAGCAACAAATTGGCTACCACCCGCGGCTAGCGACTCAGCATAGA
AGACGTAACCCATATTTTGGGAGCAACTGACATCAGTAGCGCAATTAGGTTGATTGGCACCACCGTTGGG
GTAAAAGTCGATTTTTCCCAAGGGGTAGTCGTAGCCGAGGCTACCAGCGGTAACGTGGAGAACCTCTGTT
ACTAAAGCTTTGTCGGCGCTCAATTTGTGAGGGTGGTGAGTCCAGCCAACCAAGGAAGGATCGATAGCAA
CAATATGACCAATGTTACCGGTACTGACGAACGAAGCGGCAATACCGGCAATATGTGCACCGAGACCAAT
ACCCACAATACGATAGTTTTCTGGACCGTAGGCGGCGATGTTGATTAACAGGTTGATGAAGGATGCGATG
CGCTCT

>FP375418.1 FP375418 Spodoptera frugiperda cDNA library, induced midguts Spodoptera frugiperda cDNA clone Sf2M06229-5-1, mRNA sequence
TGTACGCTTAAGATGGCGGCCACGTACCTGTTGGGTTTACTGCTCGTAGCCGGCTATGCTTCGGCTGCCG
TGCTGAATGCTGATCCAGCCATCATCGAAGACTTGAGAGATGCTGAACCATCAGGCTCAAGGATCGTGCA
GGGCTGGCCTGCCGAGGAGGGCCAGATCCCCTACCAGGGCAGTCTGCGCATGGTGAGCCCTGTCGGAGCC
GTCAGCTCTTGCGGCTGTACCCTCATCCACCACGAGTGGGTCCTGACTGCTGCTCACTGCTTGGCTAACC
GTATCTCCTTCGTGGTTCGTTTCGGTGTGACCAACCTGACTCGCCCGGAGATCCTGGTGGAGTCCACCCA
CAAGCACATCCACCCCGACTATGATGAGATCAGGGCTGGAGTCCAAACCGCTGACCTGGCCCTGCTTGGA
CTTGACCACTACATTCCCTACTCCGCCAACATGCAGCCTTCCCGTCTGATGAGCAGGGCGCAAAACGCCA
TCAACTACGCTGGAGTCACAATGATTGTCAGCAGC

>FP375417.1 FP375417 Spodoptera frugiperda cDNA library, induced midguts Spodoptera frugiperda cDNA clone Sf2M10948-5-1, mRNA sequence
GTCTCGAGCACAGACCGATATCTGCATCGTGAAATTCCTAAATAATCACGAACTCCTTTTGAAGGAGGAA
AGTTAAAGTTTTTCCTTCTTAAACATGAGAGCAAAGTGGCGTAAGAAGCGCATGCGAAGGCTAAAGCGCA
AAAGGAGGAAGATGCGTGCGAGGTCCAAATAAAATGGTACACCAGGTGGAAGTTAGGATCATCTAATAAC
TACTAGTGTATCAAATAAAAACCCACTAAAAATCAAAAAAAAAAAAAAAAAAAAAAAAAAAAAAAAAA

>FP375416.1 FP375416 Spodoptera frugiperda cDNA library, induced midguts Spodoptera frugiperda cDNA clone Sf2M10580-5-1, mRNA sequence
CCCACGCGTCCGCGGACGCGTGGGTTCACATGCTGGGTCTGAGCAACTTCGCCACGTCCAAGTGCAGACC
ATCAACCAAAATACTTGCAGAATCAACTACGGTACCCGCGGTGTTATTATCACCGACAACATGTTGTGCT
CTGGCTGGCCCACCGGTAGTCGCGACCAGTGCAATGGTGACTCTGGTGGTCCTCTCTACCACAACAACAT
TGTTGTTGGTGTCTGCTCTTTTGGTATCGGATGCGGTCAAGCTTTTTTCCCTAGAGTCAACACTCGCGTA
TCCCGTTACACCGCTTGGATTATCGCTAATTCATAATTTAGTATTTGATAACTAGTGAAAATATTATGAA
AATGTTGAAACCGAAACTTTTGTATGAAATTGGTATGAAATGGTATGTTAAATAGTATTTATTTCTTAAA
ATAATATCAACTAGAAATATTTTAAAATGAAGTATATAAATATATTGTAATATTATTGTCAATAATGGAC
ATTTATTTTATGTGATTATTATTTTTTAAATGAAATAATTAATTTTCAATAAAAAAATCATATGTAAACA
TAATAACACCCTAAATCTCTGAACAAAAATGTGTCGTTTCATGCACCAAACGCCCTGTATAATTAGAATA
ATTGTTTATATTTTAGGTCATAATTGGCTTTCATCAACATACATATAATCAAATAACTAAAAGATATATT
AGCTGTAAGTTTTATTAAAATTAATAAAATAATATAAATATAAAAAAAAAAAAAAAAAAAAAAAAAAAAA
AAAAAAAAAAN

>FP375415.1 FP375415 Spodoptera frugiperda cDNA library, induced midguts Spodoptera frugiperda cDNA clone Sf2M13208-3-1, mRNA sequence
TTTTTTTTTTTTTTTTTTTTTTTTTTTTTTTTTTTTTTTTTTTTTTTTTTTTTTTTTTTTTTTTTTTTTT
TTTTTTTTTTTTTTTTTTTTTTTTTTTTTTTAAAAATTTTTTTCCAAAAAAAAAATTACCCCCAGGGGGG
AATTTCCCCCCCCAAAAAATCCCCCCCGGGAAAAAAAAAGGTC

>FP375414.1 FP375414 Spodoptera frugiperda cDNA library, induced midguts Spodoptera frugiperda cDNA clone Sf2M12554-3-1, mRNA sequence
TTTTTTTTTTTTTTTTTTTTTTTAAAATTTGCAAGTCTCTTTTATTGTATCAATCATGTATAACATTTTA
TAGATAAAATAAACTGATCACGTCACATCTTATTTAAGCACGGGGAGCAAGGATGGGTTGGGTGGGCTTC
ACGCCACCGACGGGGTGAATAGGTAGGCTGACCTCAGGTACAGGACGGTCGATGGCAGGGCCAACAGGCA
GGGAAGCCTCAGGCGTGGGACGGACAGTGCCAACGGGCGTGGGACGCACAGGGGTAACAGCAGGACCGAC
AGCAACGGGGCTAACATCAGCGGCGGCCTGGTTGATGTTGAGGATGATCTGGACCAGGGGAGCGGCGGGA
GCAGCGGGAGCGACGGGAGCTTCCTCAGCGGGAGCGGGGGCAACAATAACGGGGGTGGGGACGATAGGCT
CTTCAACAAGTGCACCTTCAGGCAGAGGGTAGTCGATGATAGCGGGGCCAATTGAGATGGGGTGGGTGGC
GTCAATGACGGCGGGTCCAACTTGGACAGGCTCAGGCTTGATACCCAGAGCATCGAGGAGCATCTCTTCC
AGGGCGGCGGCGGTGGCGGGGTCGGTGCTGGGGCTGTTGATGGCGGCAATGATCTCCTCCAGCTCGGCGA
GCTCAAAGTTTGTAGGCTTGACCATACGGGCCGAGGCCACGGCG

>FP375413.1 FP375413 Spodoptera frugiperda cDNA library, induced midguts Spodoptera frugiperda cDNA clone Sf2M12514-3-1, mRNA sequence
TTTTTTTTTTTTTTTTTTCGTGAGGATAATTTTTATTCCATAATACAGCATAAGATAAACCGGAATGTCA
CAATACGCATTTTCATTATTTCTTGTTTTTCATAAAAATAAAAAAGAACCTCCTTCCATCACACTTGCCA
CAAGGATACTGTTTCAACATTTTTTTCTAAATTATTATAAAAATGCTAAGTTACAATTAATTGTGTAGAG
CATGTACCACTGAGAATTCTGAGCACTGTTCCCTGTAGGCGGAAACACTTCTCAAAATGACACCGTTTAT
CTAATACATATTTATACCTAAATTACAAATTAATCTCGGTTCGTCATGAGAAGCTGTTGACTGTAAATGC
ATGTCAATCACAACGAGCCTTTTGAATAAGCGAGAATTGTACGAAATGGTTTGGATGTAAAATACATAAC
AGCTTAAACTACCTAGATAACTTCCATAAAAATAAACTACCGTCGTTATAATAGGTCAGGTGATATTAAT
GCACAAAACTGGTGACAATAGAACAGAAAGAACTTGGACACCAACTGGCCAAACTCACAAAGCGATGTGT
AATGTTAGCGCACGCGCCGCGCCGCGCCTCGCATCCCGGTGACCGACAGACTACGTTTCCGAATACTGCT
TGCTAATTGCACCTACCTACGTAATGTAAAGTGTAGGTCACTAGTATCATAAACTAAATAATTAAAGTCA
TCAATTGTGAATTAACTTTAAATACTTTATTGCGACAACTTATTCCACATAGTATACATATAAAACATGT
TATGATGTGATTCACTTTATCACGAGTCAGCTACAAACCTATCCACATCACAATGCACGATCATTCAACG
AGTCCA

>FP375412.1 FP375412 Spodoptera frugiperda cDNA library, induced midguts Spodoptera frugiperda cDNA clone Sf2M11002-5-1, mRNA sequence
GCCGCGGCACACTCCGCTCACACGCCGGCCGCCGCTCCGCCGCTCAGCATGATCACACTCGCCATCGCGC
TGGTTGCGCTGGTCGCGCTCTACCTGTACGGCACGCGCAGCTTCTCCTACTGGCAGAAGAAAGGAGTCAA
ACATGACAAACCGCTTCCTTTCGTCGGGAACAACGCGCCAGCCTACCTCATGAAGAAAAGTATTACACAG
ATGGCTGTCGATGCCTACTGGAAATATCCAAAAGAGAAGGTTGTGGGATTTTATCGATCTACGTCTCCAG
AGCTCGTGATTCGTGATCCAGAGATAGTAAAACGCATACTTATAACCGACTTCCAATACTTCTATCCTCG
AGGCTTAAACGTGCATAAGACAGCCATTGAGCCATTGATGCGGAACTTGTTCTTTGCCGACGGCGACCTC
TGGCGGATGCTGCGGCAGCGCATTACTCCTGCATTCACGAGCGGTAAGCTGAAAGCGATGTTCCCGCTGA
TCGTGGAGAGAGCGGAGAAGCTGCAGGCGCGCGCTCTGTCCGCCGCCACCGCCAACCGCGAGATGGACGC
GCGGGACCTGATGGCGCGCTATACTACTGACTTTATCGGCGCGTGTGGGTTTGGTCTAGACGCTGATTCA
CTCAACGAAGAAGATTCCGCTTTCAGAAAATTGGGAGTGTCCATATTTGATTTTAAAGCAAAAGATGTTT
TTGTAGCCATGCTTAAAGAAATGTCC

>FP375411.1 FP375411 Spodoptera frugiperda cDNA library, induced midguts Spodoptera frugiperda cDNA clone Sf2M12222-3-1, mRNA sequence
TTTTTTTTTTTTTTTTTTTTTTTTTTTTTTTTTTTTTTTTTTTTTTTTTTTTTTTTTTTTTTTTTTTTTT
TTTTTTTTTTTTTTTTTTTTTTTTTTTTTTTTTTTTTTTTTTTTTTTTTTTTTTTTTTTTTTTTTTTTTT
TTTTTTTTTTTTTNTTTTTTTTTTTTTTTTTTTTTTTTTTTTTTTTTTTTTTTTTTTTTTTTTT

>FP375410.1 FP375410 Spodoptera frugiperda cDNA library, induced midguts Spodoptera frugiperda cDNA clone Sf2M09472-5-1, mRNA sequence
GCAGTCGTGTGCTTGGCCGTTGCCGCATCCGCGGTGGAGATTGGAGTTCCGTCTCAGAAGAACCCAGTCT
TTGGCTACCATCAAAACTTCGGTATTGCCGAAGCTGCCAGGATCAAGAAGGCTGAGGAAGAAACCAGCCC
CAGCGCCCAGAGAATCGTCGGAGGATCTGTCACTGACATTTCCAACGTCCCTTACCAGGCCGGTCTCGTG
ATCCAAGTTTTGGTCATCTTCCAATCCGTGTGCGGTGGTTCCATCATCTCCCACAACCGCATCGTGACCG
CTGCTCACTGCAACTGGGACGGTTCTATCACCGCTAACTCTTTCACCGTTGTGCTTGGTTCCAACTTCCT
CTTCTCCGGCGGTAACCGCATCACAACCAGAGATGTTGTCATGCACCCCAACTGGACCCCAACCACCGCT
GCCAACGACATTGCTGTCCTCCGCATTAGCTCCGTTACCTTCACCAACGTGATCCAGCCCATCGCCCTGC
CCAGCGGCAACGAGCTCAACAACGACTTCGTCAACTGGAACGCCATTGCTTCCGGATACGGTCTTACCGC
TGATGGTGCTAACATCGGTACTACCCAACGTGTCAGCTCTGTGGTACTCCCCGTGATCTCCAACGCCCAG
TGCGCCACCGTCTTCGGCCCATGGGTGCACAACAGCAACATCTGCACCAGCGGAGCTGGAGGCAAAGGTA
CCTGCAGCGGTGACTCCGGCGGCCCACTCGCCGTTGACAGCAACAACAGGAGAGTCTTGATCGGAGTTAC
TTCCTACGGTGCCGCGGCTGGTTGCCAAATTGGTCTGCCCGCTGCCTTCGCCCGA

>FP375409.1 FP375409 Spodoptera frugiperda cDNA library, induced midguts Spodoptera frugiperda cDNA clone Sf2M13451-3-1, mRNA sequence
TTTTTTTTTTTTTTTTTTTTTTTTTTTTTTTTTTTTTTTTTTTTTTTTTATTGTTCCCACATCAGGATGG
GGATTTTAATGTTATTATTACAGCATACATAATAAAATTAGAGGAAGTAGGTGCTGGGCCTCTTGTATGC
AAAGGTGTTGAGGCGCTTGGGGGGGTGCACCCCCTTGGGCAAAGGGAATCTGATTGTGCTGTTGTGGAAC
TGCTTCACCTGTGGCCGGCGGCACGCAAACCCCTTGATGACCTCCACTTTGATGATCTGGAAGGAGTGAG
CACGGGCTCTGTGCCTGGCTCCCATGTCACGGTAGCACTGAGTGACGGCACCTCCCACACTGAGGTCACG
GTACTCGCGGTACATGTTGTGTACACCTGAGCGAGACTCAT

>FP375408.1 FP375408 Spodoptera frugiperda cDNA library, induced midguts Spodoptera frugiperda cDNA clone Sf2M10461-5-1, mRNA sequence
GAAGAACCAGACGCCTGTCATTGAAACCGCTAACGGATTGGTTAACATGGCACCATTGTGCACGGTGTCA
TGCGGCAACCCGACAGCGCAGGCGGCGGACGTGCTACTGGACGGCGGCGGGGGCATGTCGGTGCGCGGCG
CCTGCGCAGCGCGGCGCGTGCGCGCGGCGGCCTGGTCCTACCACTTCTTCAGCGCGGACGACGCCAGCCT
CGCACTCACGCTCACCATGCCATACGCCGTGCAACTGCACGAGGTGCAACTGCAACCGCATCTCACCAGC
CTCGCCACATGCCCTGGAGCAGTGGCGGTGGAGGCAGGTTGCGGGGGTACCCTGGCCCCGCTCGGGCCGC
CGCACAACACGGCCGGCATGACGTTCATCCGGCTGGTGGTGGCGCGGCCCATCGAGTGCACCACCATGCA
TGATCCAGCTCTCCAGTCCGCGATAC

>FP375407.1 FP375407 Spodoptera frugiperda cDNA library, induced midguts Spodoptera frugiperda cDNA clone Sf2M11852-3-1, mRNA sequence
TTTTTTTTTTTTTTTTTTTTTTTTTTTTTTTTTTTTTTTTTTTTTTTTTTTTTTTTTTTTTTTTTTTAAC
AAACCCAAATTAAAAAATTTTTTAAAAAAAGGGAAAAAAACATTTGAAAACAAAAAGCTATTTTTAGGGA
AACA

>FP375406.1 FP375406 Spodoptera frugiperda cDNA library, induced midguts Spodoptera frugiperda cDNA clone Sf2M12680-3-1, mRNA sequence
TTTTTTTTTTTTTTTTTTTTTTTTTTTTTTTTTTTTTTTTTTTTTTTTTTTTTTTTTTTTTTTTTTTTTT
TTTTTTTTTTTTTTTTTTTTTTTTTTTTTTTTTTTTTTTTTTTTTTTTTTTTTTTTTTTTTTTTTTTTTT
TTTTTTTTTTTTTTTTTTTTTTTTTTTTTTTTTTTTTTTTTTTTTTTTTTTTTTTTTTTTTTTTTTTT

>FP375405.1 FP375405 Spodoptera frugiperda cDNA library, induced midguts Spodoptera frugiperda cDNA clone Sf2M09208-5-1, mRNA sequence
AGAGACTTATTTTAAGTTTTGGCAATTCAAAACTTTAACTATAAGTTAGAAAAAGTTATATTTCAAAATT
TTATTTATTTATATTGTCACTTTTTATTTTTGTCTCAAACAATTTTGTTAAGTATAAGCATTGAATTGCT
AAATGGGTAATTGTAATACAATTCATGTTTTACATTTATTAATTAATATCTGATTTTAAAGTTAAGCCAA
TTTCATTTATGTCATCATAATTATGTCTAAGTAAATTAATGTGTGATATAAACTTTAATTAATACTTTGA
ATTACAGGCCTGTTTAAGGTAGCTAGATTGAAAGAAAACTTAATCGAAGCCTTTACACCTGACTACGGCG
AAGCCAAAAGGAAATGTTATGATTTTCGCAACATATACAAATAAATAAAATAAATGTAGTTCCACCATTG
TGTCAATATGACACCACCAATAGAGACAAGTGGGGTTGCTGCAAATTCCTGTCATTGATGCGCATGTCAT
AAGGTGTACTATCCGTGGTCGGGTTTTAGTTTTTTAATTAAAAATATCCATTATTACTATCAATAGTTAT
TTATTGTAATACGGAATAATTTTGTTGCCTGGTGTTGTAGAGGTAAGTTCGTAGTGGAGTTCGCGTAAGT
ACGCTCATACTGTTAAAAA

>FP375404.1 FP375404 Spodoptera frugiperda cDNA library, induced midguts Spodoptera frugiperda cDNA clone Sf2M11897-3-1, mRNA sequence
TTTTTTTTTTTTTTTTTAAATTTTTTTGGGTTTTATTTTATGCTTATATTACTTAACAGGAAGAGTCTTA
GATCCTGGAGGGATACAACATCACGCGTATCCTGTGTCCCATAGCCTGCGCGGGCAGGTTGGAGCGGAAG
CGAGCACGCACTCCACCGGAGTTGCCGTGTGGTCTGGTCACCTTGCCCCAGATGGCGCGCAGCTTGGTCT
TCTTGCCACGGGGTCCACCAGCGATGGGCGTCCTCTTCTTGGCGCGGTATACATATACACAACGCTTGCC
TGCGTAGAAGTCTGCGTCTTCACGGCTCTTTGCTCCCTCGATCTTCAGGAGAGCCGTGTTCTCGTGCTGG
TTGCGCAGACCACGTTTGTAGCCTGTGAACACGGCCTTGGCGTACAGCCTGCCGTGACGGGGCTTCGATG
ACACTTTGCGCACCGCCTTTGGAGGCTCTGCGGGCGCCGCAGGGGCAGCCTTGGCGGCCTTCTCTTTGGG
TGCCTTAGTTTTAGGCACTTTCGCCTTAGGCGCTGTCGATGGCGCTGCGTCAGCCATTCCGTTTG

>FP375403.1 FP375403 Spodoptera frugiperda cDNA library, induced midguts Spodoptera frugiperda cDNA clone Sf2M12596-3-1, mRNA sequence
TTTTTTTTTTTTTTTTTTTTTTTTTTTTTTTTTTTTTTTTTTTTTTTTTTAAGAATAATTATTAATTCAA
TTAATAAAATTTTTAATTGAAATTCTTTCAATTACAATTGGTATAAAACTATGATTAGCTCCCCAAATTT
CTGAACATTGACCATAAAAAATTCCAGGGCGATTAATGAAAAAGTTTGTTTGATTTAGTCGACCCGGATT
TGCATCTACCTTAACTCCTAAGGAGGGTACGGTTCATGAGTGAATTACATCAGTAGCAGTAACTATAATT
CGAATTTGATTATTTATAGGTAAAATAATTCGATTATCAACATCTAATAAACGGAAATTATTATTTGATA
TATCATTTGTAGAAATTATATAAAAATCAAATTCAATATTATGAAAATCTGAATATTCATAACTTCAATA
TCATTGATGACCAATTGATTTTAATGTAATTAAAGGATTATTAAGTTCATCTAATAAATATAATAATCGT
AGGGAAGGGAATGCAATAAAAATTAATGTAATTGCTGGTAAAATAGTTCAAATTAATTCAATTATTTGAC
CTTCTAATAAAAATCGATTAATATATTTATTAAATAATAAGCTTGATATTAAATATCCTACTAGAATTGT
AATTATAATTAAAATAATTAAAGTATGATCATGAAAGAAAATAATTTGTTCTATTAAAGGAGATGCTCTA
TTTTGTAAATTAAGATTAG

>FP375402.1 FP375402 Spodoptera frugiperda cDNA library, induced midguts Spodoptera frugiperda cDNA clone Sf2M05654-5-1, mRNA sequence
CCCACGCGTCCGCCCACGCGTCCGCCCACGCGTCCGATACTATCAAAATGAAATACTTCTTCGTCATCTC
TCTGCTCGTCGCCGTGGCTTCGGCCCGTATGGTCAAGCCTACAAACTCTGAGCTCGCCGAGCTTGAGGAG
ATCATCGCCGCCATCAACAGCCCCAGCACCGACCCCGCCACCGCCGCCGCCCTCGAAGAGATGCTCCTCG
ATGTTCTGGGTATCAAGCCTGAGCCTGTCCAAGTTGGACCCGCAGTCATTGACGCCACCCACCCCATCTC
GATTGGCCCCGCTATCATCGACTACCCTCTGCCCGAAGGTGCACTAGTTGAAGAGCCTATCGTCCCCACC
CCCGTTATTGTTGCTCCCGCTCCCGCTGAGGAAGCTCCCGTCGCTCCCGCTGCTCCCGCCGCACCTCTAG
TCCAGATCATCCTGAACATCAACCAGGCCGCCGCTGATGTTAGCCCCGTTGCTGTCGGTCCTGCTGTTAC
CCCTGTGCGTCCCACGCCCGTTGGCCCAGTCCGTCCCACGCCTGAGGCTTCCCTGCCTGTTGGCCCTGCC
ATCGACCGTCCTGTGCCTGAGGTCAGCTTACCTATTCACCCCGTCGGCGGCGTGAAGCCCACCCAACCCA
TCCTTGCTCCCCGTGCTTAAATAACATGTGACGTGATCAATTTATTTTATCTATAAAATGTTATACATGA
TTGATACAAAAAAAGAGACTTGCAAATTTTAAAAAA

>FP375401.1 FP375401 Spodoptera frugiperda cDNA library, induced midguts Spodoptera frugiperda cDNA clone Sf2M13613-3-1, mRNA sequence
TTTTTTTTTTTTTTTTTTTTTTTTTTTTTTTTTTTTAAAAATAATGTCAATTTATTATTATAAAATAACG
AATTATAAAATTAACAAATTGAGTAACACATTAAAATAAAAATAACAGCACAATTCTTCGACAATTATTA
TAAAGGAATGGTAATCATTGCACACACAATCATTTACACAAACAAATCATAACAAACAAACAAACATCGA
ATCAATATTATTTTAAATGTAGCTTAGTATTGCATTCATGAGCTTGATCAATCAGATTATTTGAAATAAA
TAATTACTAGGTAAGACAAACTGAATTTAAAGGTACTATTTATTTTAAACTTCCTACATTATACAAAATG
GAGGTACACTTCTTAATGCTAACAACATAATCTGACCTTTGGTTTGCCAATAGGTAACTTGGGGAAGCTA
CCACCACTTTAAAACCTCAGAAAAACACAAAAACATTATCTCACAGTAGACCAAAAGTAATATAACTTTC
AATTAACCCAATAAGTCTTTTCTTTAGAAGGACAGCAGTATCATCATGGATATTAGTCAATGCATTAGTT
ATATCATCAGCGTCTGTAGCTTCAAATGCATCTTTAAACTTACTAGCTTCTTCAGGATTAGCCCTTAGGA
TACCTGAGATTAAAACATTACAACCAAAAGCCAATTCAGCGTATCTCTTCAAATCACCATCAAGG

>FP375400.1 FP375400 Spodoptera frugiperda cDNA library, induced midguts Spodoptera frugiperda cDNA clone Sf2M09570-5-1, mRNA sequence
GTAGACTAGTGAACATCCAACATGGGCGACTATCGTGCGGGTAAAGCCGGCATCAACGCCGAGGCTCAGG
CCAGGATCAACAGCAAATACAACGAAGAAATCGCACAGGAGACCCTAGAATGGATCCAGAAACTGACCGG
TGAGCCCGCTGACACGTCTGGAAGCGCTGAGAATTTGTACAGCGTATTGAAAGATGGCACCCTTCTTTGC
AAACTCGTCAACGTTCTGCAGGAGGGCTCCGTGAAGAAGATCAACCAGTCCACCATGGCCTTTAAGTGCA
TGGAGAACATAAACGCTTTCCTGGAAGCTGTTAAGAAGCTGGGAGTACCACCACAGGAGACATTCCAAAC
CATTGACTTGTGGGAGAAGCAGAACCTATATTCTGTTGTGGTGTGCTTGCAGTCGCTGGGGCGTAAAGCT
GGTAACTTCGGCCAGCCGTCCATCGGACCTAAGGAGGCTGACAAGAACGTGCGTGAGTTCAGCGAAGAGC
AACTGAAGGCCGGCCAGAACGTCATCTCCCTCCAATACGGTACCAACAAGGGCCAGCAGTCCGGCATCAC
GTTCGGCAACAGGCGCCAAATCTAAACCTTAAATGTACATAATTTATGATTAAAGTGTAACAAAATAATA
AATAATTTTGTATTTTTTTCGCACGACAAAAGCACAGAACAATAAAAGAAAAAAAAAAAAAGAACAG

>FP375399.1 FP375399 Spodoptera frugiperda cDNA library, induced midguts Spodoptera frugiperda cDNA clone Sf2M07202-3-1, mRNA sequence
TTTTTTTTTTTTTTTTTTTTTTTTTTTTTTTTTTTTACAATGAATTCCTTTTATTATGTGAAAAATGACA
AGTATAACAATTCCTTGAGTGAATACAAATAATGATGGCAGCCAAATGTTAAAGGCACATTACATGGATT
TTTCACATCACAAGCGTAACACCAAACACTTAAAACATGATTATTCTATGAAAACTTTGGGGTTTCTTTT
GTTGGTACTATATACCACGCAAACCAAGCCACGAGTATAAGCTAGGCTAGCTATATTAAAATTGTACAAA
AATACTTCTAAACATTTCTTACTTGGTTTGAAAGAGGTACAGTAATTTGAAAATATGGCAACACGATTCT
ATATTTTGTAGCTGGCAACACTTGAAAAAACTATTAACATTATTCAACCTTAAAAAAGACAAACTTAAAC
ATGACAAATTACTAACATTCCTTGAGCAAAATCTAAATCTGCAATAACACAAAGCAATAAGAAATTCATT
GTTCCACAAAGAGATCTTAATATAGGGAAACTAAAATACGGGGGGCTTTACTTACGCTTCTAAGGATTGC
AATCCCTACAAGAACATACAAGCCAGGAAAAGATAGATTCAACTAATAATTTTTAAAACTAAAAAGTATA
AAAAATGTGTCACGATTATAAACAACTTAGCTAATAATACAAGGTCTTTCTAAAATAATATTTAAACAAA
AAC

>FP375398.1 FP375398 Spodoptera frugiperda cDNA library, induced midguts Spodoptera frugiperda cDNA clone Sf2M05442-5-1, mRNA sequence
TGGAAGATGAAGGGTTTCGCTTTTGTTTTGTTGTGCGTGCTCGTCGCCGTGCAGGGTCGCCACACTGGCG
TCGAGAAATCCGGCAGCCCCGCCGCCCTGGGAGAGAACCCCTGGTTGGTGCACCTCCGCATCGCCGTCTC
CACCAGTGGCCTCCTGGACACCTGCGCCGGATCCCTCATCGGCAGCGGCTGGGTGCTCACCGCTGCTAGC
TGCGTCGCTGACCAGCGTTTCATCTGGATCCGCTACGGCGTCGTGGACGTGATCAGGCCTTCCTTCGTGA
CCGAGGCCTCCCAGGCTGTCCTCCACCCTGAGTACGATGCTGCCTCTGGCAAGAACAACCTTGCTCTCAT
CAACATCAACAGAGTGATCGAAACCACTGACAACATCGCTCCCATCTCCCTGTCCGGCTCTGCCTCCGAA
TCTGGAACCTTCTGCGCCTTCGGTGCTAGCGACGGCAAACCTGGTGAGCAGCTGAACTGCTACGAAGCCG
CCATCTCTGGTGACGATGGTTTCAGCGTTTCCGGTGACTTCGAGGCTACCGAGTTCGACCTTGGAGCTCC
CGTTGTAAGCGAAGGTGCTCAAGTCGGACTTCTCACCGGATCCCATGGCTCCTTCACCGGTGTCGGTGAC
TACATCGACTGGATCGAG

>FP375397.1 FP375397 Spodoptera frugiperda cDNA library, induced midguts Spodoptera frugiperda cDNA clone Sf2M10019-5-1, mRNA sequence
CACTAGTGATTAGAGTTTGATCCTGGCTCAGGATGAACGCTGGCGGCGTGCCTGATACATGCAAGTCGAA
CGGACCGGCTAGGGAGGGAGGCTCTGGAGGGGGTACAAGGTGAGTAGATCGCTGGAA

>FP375396.1 FP375396 Spodoptera frugiperda cDNA library, induced midguts Spodoptera frugiperda cDNA clone Sf2M09736-5-1, mRNA sequence
CAGTGTCGCTCGTTCCGTGCAGTTGTTAATTAACTAACAAAATGTCATCTCCACCAAAAGTTTCGTTCTA
CGTTGGCTGCATGAATACGATTAACACCATCGCTCATTTATTGATGGGTGGAACAATTTTCCTTACATTT
GCAGTGTCAGATATATATACACCATCCATTTTGTTGAGTCAACCCCTTTTGTTTGAAGCACACGTCGTTA
CGACTATGATTGGGGTTACACTACTTTGCAGTCAAGCGATATTATCAGTTAACCCTTATGCGGGATTTGA
AGACAACTTTATGTACCCAAAGAAGTCGAAAAGTTACTGGATAATTCAAATAATTGGCTCTGTCTTGGTA
CTGTGCGGAGCTTGTATCGGTGTAGCCCACGTCAGTGAAATGATACCAACAATAAATGATACCCCCCTAA
AAATCGAAGATTGGCCGTACCCGACACCAGGCATAAGGTTAAAACACTTCAGTTCTGATCATGGAATTAT
AGGTTTCCTAGTGTTACTATTGGCTGCCGCGAGTTTGGTAGGTGCCATTGCAAACTTAGCAATCAAGGAA
AAATTAAGTAGTGCAATGAAGGCTTCGTATACCGTTGTAGGAACTATTACTATACTATTGGCCTACATAG
CTGTCAGTATTAAATTTGGCGATTTTAATAAGCTATTGGATTATATCGAACCGGATCACGAGATTGGAAC
TTTTTCTCTAGGTATAAGTTTTGCTGTCCTATCATTAAGCGCATTGTTGATCATGATGGGCGCTCGAGTT
TTTGTGACTCGTAGTATTAACTTTTAATTATAACTAAGTA

>FP375395.1 FP375395 Spodoptera frugiperda cDNA library, induced midguts Spodoptera frugiperda cDNA clone Sf2M12965-3-1, mRNA sequence
TTTTTTTTTTTTTTTTTTTTTTTTTTTGGTGAAAGTTACAATTTATTACAATAACAATATTCTTAACAAC
TATTCATATCTTATGCGTTGGAAGAGATCCAGGCGGTGTAGCGGGATACACGAGCGTTGACACCGGGGAA
GGCAGCCTGAGCACAGCCAATACCGAAAGAGCAGACACCAACAACGATGCCGTTGTGGTAGAGAGGACCA
CCAGAGTCACCCTGGCACTGATCGCGACCACCGGTGGGCCAGCCGGAGCACAACATGTTGTCGGTGATGG
TGATACCACGGGTAGCGTAGTTGTTTCTGCAAGTAGCCTGGTTAATGATGCGCAGCTCAACGTGACGGAG
CTGTTCAGAGCTAGAGCCACCAGCAGAGGTAGTTCCCCATCCAGCGGCCCAAGCGGCGGTGTTGTCACCG
GGCAAGTAGTTGGCACCAGCGATGGAGGCAGCCTGAACATTGTTGTTGAAGGAGAAGGTGGTGGCGGAGC
GGAGGATAGCGATGTCGTTGTTCAAAGTCGCGGAGTTGTATGAGGGGTGGACGATGTTAGTGTTGACGTT
GTGAACGACACCACCGCTGTTGGCCCAGGTGGAACCGAGACGGATTCTCCATCTGTTAGCGGCGTCACCA
ACTGTGCAGTGAGCGGCAGTAAGGATGGCACGGTTGTTCAAGATGGAACCACCGCATGCCTGCCAGTAGG
AGCTCAAGTTCCACGAGTACAGC

>FP375394.1 FP375394 Spodoptera frugiperda cDNA library, induced midguts Spodoptera frugiperda cDNA clone Sf2M09742-5-1, mRNA sequence
CAGCCAGTTACAAGCCCCTAAGAATTTCAGAATAAACAATATGCCGAAGTACGTGGTCCACTATTTCAAT
GGGAAGGGGTTGGGCGAACCCATTCGTCTCTTGCTGGCTTATGGAGGCGAGGGCTTTGAAGACCATCGCA
TCGCTGGCAAGGATTGGCCAGAATTCAAGAAAAATACTCCCTTTGGACAAATGCCTTATATAGAATTTGA
CGGCAAGACGTACGCCCAGAGCACTTCCATCTGCCGTTACCTTGGCAACAAGTACGGGCTGGCTGGAGAC
ACCCCAGAGGAAGCTCTGGAGATTGACCAGCTTGTAGATCTCTTCATCGATTTCCGTCTAAAGGCTGCAG
CCGTAACTTATGAAAAGGACGAGAAACTGAAAGAGCAGAGGTTTGAAGAATATAGTAAAGATGTGTTCCC
TGAACATTTGGAGAGATTCAAAAACCTCATTGAGAAGAATAACGGACACTTTGCTCTTGGAAAGTTAACA
TGGGCAGATTTCTACTTTGCTGGATTTTTCGCCTCTTTGAAGTTCATGGTGAGGATTCCTGACTTGGAGA
AGAAGTACCCAGCGTTCCAGAAAGTTCTAGACCACGTCTACTCGATCCCGAAGGTCAAGGCATACGCTGA
TGCCGTAGGTCCTACAGAATTCTAATTTTAAGACCTAGAATCATCATCATCAGCCTATAGCAGTCCACTG
CTGGACATAGGCCTCCCCAATTGTTCGCCACTTTGCTCTATCACTAGCGACTCGCATCCAGCTCCTGCCA
GCCA

>FP375393.1 FP375393 Spodoptera frugiperda cDNA library, induced midguts Spodoptera frugiperda cDNA clone Sf2M12896-3-1, mRNA sequence
TTTTTTTTTTTTTTTTTTTTTTTTTTTTTTTTTTTTTTTTTTTTTTTTTTTTTTTTTTTTTTTTTTTTTT
TTTTTTTACAGAAAATTTTTTTTTACTTAAACTTAAGGGGGGGGCCCGCCCCCCCCAAAACCCCCCCTGA
ATTTAAAAAAAAA

>FP375392.1 FP375392 Spodoptera frugiperda cDNA library, induced midguts Spodoptera frugiperda cDNA clone Sf2M07224-3-1, mRNA sequence
TTTTTTTTTTTTTTTTTTTTTTTTTTTTTTTTTTTTGAAACAAAAAATAATTTATTCAAAATAATCTACA
AAGTTCCTACAAGGGGTAAAAAAACCCAGTGTTGGTATTAAAAATTATTTCCTGAGTTAACATGATTTTA
TATTTACGTCATTTGATATTTTATGCTTGAATTTTCGGGTTCGGTGGATTAGGGAACTCTCCGACCTTTG
CCATGTAGTACTGGAAAGCTCGGAATGGCTTTAGTTCCCATGGTACCTGATCTTCCATTTTTGTCAAAAT
AACACCAAGATCTTCCAATGTAGGAATGCTAGCATCAACTAAATCAGTTGTAGATTCCTTTTCAATTGCC
TCCCAGTGCAGCCCACCCAATGGGTATGATGGTGAAATCAGGTTTACAAGCCTGACTTTTAAAGGGAACA
TGATAGGATCATATTTCATGTCGTAACGTTGGTATCCCCAGTATTTTTCATCTTTGCGCATTAGTGCAAA
GAACCAGTCGACCAGATCAGCTAACAGGTACCTTCTAGGTCCAACCGCTTGGTAAACCTGACATCTGGTA
TCAGGATCGCGAATAGCGTTTAATATACCCTGAGCAAGATCAGAAACAAAGACAGGCTG

>FP375391.1 FP375391 Spodoptera frugiperda cDNA library, induced midguts Spodoptera frugiperda cDNA clone Sf2M11928-3-1, mRNA sequence
TTTTTTTTTTTTTTTTTTTTTTTTTTTTTTTTTTTTGATTTTGGAACGATTTTTGTCTCCACTTTCTTAT
GAGTACATACGTGTTATATACAAGAATATAATATATCAGGGAGATTAGAGCAGTTCCGTGATCTTCAGCC
TTCAGTCTTCGTCTTCAAACAGCATGGTTAGTAGTTCCCTCTTTGGGCACTGGCTGCCTTCCAGTCCCTG
CACGCCATTCCAAACAAAGATTGGTGGAAACACCATGAGTCTTGGGGGGCTGGCTGTCCGGAATGGGG

>FP375390.1 FP375390 Spodoptera frugiperda cDNA library, induced midguts Spodoptera frugiperda cDNA clone Sf2M12545-3-1, mRNA sequence
TTTTTTTTTTTTTTTAGTTACTTAAAATAGGCAATTCATTATATGAATGTTCAGCTGGTGGTAAATTTTG
ATATCATTCAATTGAAGAAGATAAATTTAAAGTAAATAAAGAAATTCGTTGATTAATTATAGATTCTCAA
ATAATAATTAATATAAATATGATTGCTAATAATGAAATATATGATCCTAATGATGAAATAATATTTCATG
AAATATAAGAATCAGGATAATCAGAATATCGACGAGGTATACCTGCTAACCCTAAAAAATGTTGTGGGAA
GAAAGTTAAATTTACTCCGATAAATATAATAAAAAATTGAATTTTTAATAAATAAGGATTTAAAGATAAC
CCAGTAAATAATGGGTATCAATGAATAAATCCCCCTAAAATAGCAAATACAGCTCCTATTGATAAAACAT
AATGGAAATGAGCAACTACATAGTAAGTATCATGTAAAGTAATATCAATAGAAGAATTAGATAAAATTAC
ACCTGTTAATCCTCCTACAGTAAATAAAAATACAAATCCTAATCTTCATAAAATAGATGGGGAATAATTA
ATTTGAGTTCCATGGAAAGTAGCTAATCAACTAAAAATTTTAATACCTGTTGGTACAGCAATAATTATTG
TTGCTGATGTAAAATATGCTCGTGTATCAATATCTATTCCTACAGTAAATATATGATGAGCTCAAACAAT
AAATCCTAATAAACCAATTGCTAGTATAGCGTAAATTATACCTAAACACCCGAATGTTTCCTTTTTACCT
CTTTCTTGGGAAATAATATGAGAAATTATACAAATCCTGGTAAAATTAAAAT

>FP375389.1 FP375389 Spodoptera frugiperda cDNA library, induced midguts Spodoptera frugiperda cDNA clone Sf2M09914-5-1, mRNA sequence
GATTAGTCGGCGTACTTGGCTTGTGATATTTTCAAAACGATTTTCTCGCTTTTATTCAAATAGTAATCGA
AAAGAAGTTAATTAAATCTGCTTATAAATTAGTCAGTTGATATCTAAATATCAAAATGAGTTTCGGTCTG
CCTCCGTTGAAAGTAAAGCCTGAACATGTCAGTAACATCGAGCCGCAGGAGGGCCCATTTGGGGTGCCCA
ACCCTCTGGTGGCCGGTATGGCTGCTACCAAGTCCAAACTTGGCATGTCACACCCGATAGAAATTTCCGA
GAGAAATTATCACTTAAATCAGGAAAAGATGAACATGGCTATGCTCCGTAACATCCAGGGTCTGCATGCG
CCACTCAAACTCACCATGGAAATGAAGTTCACCAACAAAGTTGGTCACCTTCCTTTCCTTCAAAGGTCAA
ACTTCCAGCATGATGTGTTGACTGGAAAGCACTTGGATATTGGATTCGAAGATATTCTGAACACTCCAGA
GATGTGTGAAGTCGCTGGTCAGCCTCATGCTGTAGTGGAGCGATCTCTCGGAATACTGTGAGCTAGTTAT
TTTAGGTTTCTCTGTATTGTACTGCTGATTTTTAATAAAAACTTATACTAAAAAAAAAAAAAAAAAAAAA
AAAAA

>FP375388.1 FP375388 Spodoptera frugiperda cDNA library, induced midguts Spodoptera frugiperda cDNA clone Sf2M11054-5-1, mRNA sequence
GGTAGTGTAGGAGGTCTTGTTCTCGGCAAATTGCCTGGAATTCAGTGTGAAATAGTTCCAATTTGTGAAT
AAATTTAAGCCGCAGAAATGTCTCCCCCATACTATGCTGATCTTGGAAAGAAGGCCAACGATGTCTTCGG
CAAAGGCTACCACTTTGGTGTATTCAAACTTGACCTGAAGACTAAAAGCGAAACCGGTGTTGAATTCTCC
AGTGGAATCACCTCCAACCAAGAAAGTGGAAAGGTGTTTGGTAGCCTTTCATCGAAATATGCAGTGAAGG
ATTACGGTCTTACATTCACTGAAAAATGGAACACAGACAACACACTCGCCACTGACATCACTATTCAGGA
TAAAATTGCTGCTGGTCTTAAAGTAACACTTGAAGGAACCTTCGCACCACAGACCGGAAGCAAGACTGGT
AAACTTAAGACCTCTTTTGCCAATGAAACTGTTGCTGTGAACACCAACTTGGACTTGGACTTGGCTGGTC
CCATTGTGGATGTTGCTGCTGTTCTGAGCTTCCAGGGCTGGCTCGCTGGTGTCCACGGACAGTTTGACTC
CCAGAAGGCTAAGTTCTCCAAGAACAACTTCGCCCTTGGTTACCAGTCAAAGGACTTCAACCTACACACC
AATGTTGACAATGGAAAGGACTTTGGTGGTTCCATCTACCAGAAGGTGTCTGAGAAGATCGAATGCGGTA
TCAGCATGAAGTGGACCGCAGGATCTGCCGACACACTATTCGGTGTTGGCGCTAAGTTCGCGTTGGACGC
GGACGCGTCCCTGCACGCCAAGATCA

>FP375387.1 FP375387 Spodoptera frugiperda cDNA library, induced midguts Spodoptera frugiperda cDNA clone Sf2M06456-5-1, mRNA sequence
CTAATCTTAATTTACAAAATAGAGCATCTCCTTTAATAGAACAAATTATTTTCTTTCATGATCATACTTT
AATTATTCTAATTATAATTACAATTCTAGTAGGATATTTAATATCAAGCTTATTATTTAATAAATATATT
AATCGATTTTTATTAGAAGGTCAAATAATTGAATTAATTTGAACTATTTTACCAGCAATTACATTAATTT
TTATTGCATTACCTTCCCTACGATTATTATATTTATTAGATGAACTTAATAATCCTTTAATTACATTAAA
ATCAATTGGTCATCAATGATATTGAAGTTATGAATATTCAGATTTTCATAATATTGAATTTGATTCTTAT
ATAATTTCTACAAATGATATATCAAATAATAATTTCCGTTTATTAGATGTTGATAATCGAATTATTTTAC
CTATAAATAATCAAATTCGAATTATAGTTACTGCTACTGATGTAATTCACTCATGAACCGTACCCTCCTT
AGGAGTTAAGGTAGATGCAAATCCGGGTCGACTAAATCAAACAAACTTTTTCATTAATCGCCCTGGAATT
TTTTATGGTCAATGTTCAGAAATTTGTGGAGCTAATCATAGTTTTATACCAATTGTAATTGAAAGAATTT
CAATTAAAAATTTTATTAATTGAATTAATAATTATTCTTAAAAAAAAAAAAAAAAAAAAAAAAAAAAAAA
AAAAGGGGGGGGGGGAGGGGAGGGGAGCCAAGAAAAGGAAAGGGT

>FP375386.1 FP375386 Spodoptera frugiperda cDNA library, induced midguts Spodoptera frugiperda cDNA clone Sf2M13277-3-1, mRNA sequence
TTTTTTTTTTTTTTTTTTTTTTTTTGGTAAAAATGATGTTCAGTTTTATTTATTTTAGGCAGTATATACA
AAATTTGATTTTCTTTATCTTGCAGTAGAAACGAATGGTTCTATCGTTTCTTGGATATGTTAATATTATT
TAGTAGGCATTACAATTTAGTTGAGAGCTTCGGGAAGAGCGACGACGGCTTCGGGGAGGATGGGGACTCC
GATGACGACGGGCTCAGCGGGAACAGGGGCGGTTTCGACGACCTGGACGGGTTCGGGGGCGGTCTCGACG
ACCTGGACGGGCTCAGGGGCGACCTCCACAACGTGGACGGGCTCAGGGGCAGACTCCACAACGTGCACGG
GGGTGGGCACGACAGCGGGGCCAACAGCGACGGGGCTAACGTCAGCGGCGGCCTTGTTGATGTTCAGGAT
GATCTGGACCAGGGGAGTACCGGTGGCGATCTCAGCGGGAGCGGGAGCGACAACAGCGGGGCCAGGGACA
ACGGGCTCTTCAGCGACAACACCACCGTCGGGGAGGGGGTAGTCAATGATGGCGGGTCCAACAGAGATGG
GGTGAGAGTCAGCGTCGATGACGGCGGGTCCAATAGCGATGGGCTCGAAATGGTCGATCACGGCAGGTCC
GATGGCGATGGGCTCGAAATGGTCGATCACGGCAGGTCCGATGGCGATGGGCTCGAAGGAGTCAATGACA
GCGGGTCCGATAGCGATGGGCTCGAAGGTTTCAGGGGCTTCA

>FP375385.1 FP375385 Spodoptera frugiperda cDNA library, induced midguts Spodoptera frugiperda cDNA clone Sf2M11493-5-1, mRNA sequence
CCCACGCGTCCGCCCACGCGTCCGAATTGATTAATTTCTTTTTTTTTTTTTTTTATTTGTATTTTTAATT
TTTAATATTATAAATTATTATATTTTTAATAAAAAAAGATTAAAATCAAATAAAAATATAAATTTAAAAT
TAAAAAATTTTAATTGAAAATGATAAGTAATTTATTTTCAATTTTTGATCCATCAACAAATTTATTTAAC
ATTTCATTTAATTGAATTAGAACTATCTTAGGAATTATATTTATTCCTTATTCATTTTGATTAATCCCTA
ATCGTCATTTCTTACTCTGAAATTTTATTTTATTAAAACTTCACAATGAATTTAAAACTTTATTAAAAAA
TAACTACTTTCAAGGATCAACTTTTATTTTCATTTCAATATTCTCATTTATTTTATTTAATAATTTTTTA
GGTTTATTCCCCTATATTTTTACTAGAACAAGACATTTAACATTATCATTATCAATTTCATTACCTTTAT
GATTAAGATTTATAATTTATGGTTGATTAAATAACTCTCAACATATATTTATTCATATAATTCCTCAAGG
AACACCAACTATCTTAATACCTTTTAAAGTAATAATTGAAACAATTAAAAACATTATTCGACCTGGAACT
TTAGCAGTACGATTAAAAGCTAAAATAATTGCAG

>FP375384.1 FP375384 Spodoptera frugiperda cDNA library, induced midguts Spodoptera frugiperda cDNA clone Sf2M05412-5-1, mRNA sequence
ATTTTGTTCAAGACGAACGTTTATTTTTCGGCATCACACGTTTCGTGTCAAAGCGACTTAAAAAATGCGT
TACGTGGCCGCGTATTTACTGGCTGTGCTCGGCGGCAAGGCGTCCCCAGCAGCAGCGGACGTAGAGAAGA
TCCTCAGCTCCGTTGGTATTGAGGCTGACGGTGAGAAGCTGAAGAAGGTCATCGCCGAGCTCAATGGCAA
GAGCGTTGAGGAGCTGATCGAGCAAGGCCGTGAGAAGCTGTCGTCCATGCCAGCTGGTGGCGCTGCCCCG
GCCGCCGCCGGTGGAGCCGCGCCCGCTGCTGCTGCCGCCGAGGAGAAGAAGGAAGAGAAGGAGACCAAGA
AGGAGGAGTCTGAATCAGAAGATGAGGACATGGGCTTCGGTCTGTTTGACTAAATGCACTTCGCAGCTTG
CGCGGCGCTGGTCGTTATTCCATTTTCTATGGTTTAAGCGTAAAATGTCGGCATTTATATTTCTATGAAA
TATATTGCTAAATAAAAAAAAAAAAAAAAAAAAAAAAAAAAAAAAAAAAAAAA

>FP375383.1 FP375383 Spodoptera frugiperda cDNA library, induced midguts Spodoptera frugiperda cDNA clone Sf2M09313-5-1, mRNA sequence
GTAGCAACAAAATGCGTGTCCTCGCTTGCTTGGCCCTTCTCTTAGCTGTGGTAGCAGCCGTCCCCTCCAA
TCCCCAGAGGATTGTGGGTGGTTCGGTCACCACCATTGACCGGTACCCCACCATTGCATCTCTGCTGTAC
TCGTGGAACTTGAGCTCCTACTGGCAGGCATGCGGTGGTTCCATCTTGAACAACCGTGCCATCCTTACTG
CTGCCCACTGCACAGTTGGTGACGCCGCTAACAGATGGAGAATCCGTCTCGGCTCCACCTGGGCCAACAG
CGGTGGTGTCGTTCACAACGTCAACACCAACATCGTCCACCCATCATACAACTCCGCAACTTTGAACAAC
GACATCGCTATCCTCCGCTCCGCCACCACCTTCTCCTTCAACAACAATGTTCAGGCTGCCTCCATCGCTG
GTGCCAACTACTTGCCCGGTGACAACACCGCCGCCTGGGCCGCTGGATGGGGAACTACCTCTGCTGGTGG
CTCTAGCTCTGAGCAGCTTCGTCACGTTGAGCTGCGCATCATCAACCAGGCTACTTGCAGAAACAACTAC
GCTACCCGCGGCATCACCATCACCGACAACATGTTGTGCTCTGGCTGGCCCAACGGTGGTCGCGACCAGT
GCCAGGGTGACTCTGGTGGTCCTCTCTACAAAAACGGCATCGTTGTTGGTGTCTGCTCTT

>FP375382.1 FP375382 Spodoptera frugiperda cDNA library, induced midguts Spodoptera frugiperda cDNA clone Sf2M14068-3-1, mRNA sequence
TTTTTTTTTTTTTTTTTTTTTTTTTTTTTTTTTAAATGAATAACAGAATTAAGAGTTTATTAGGCGAAAA
AAGTTGGTAGGTAGGTACTTATATAAAGTAATTAATTTAGGTCCAAACTCCATATTGGACGACAATTTCC
AAGAGCGTCAGGCCTATAGCCACTGGGGCACTGGTTTGGCACGGTTATTACGTTTCTGTTGCCATCATTT
TGGTCTTGAATTTCAACTACCTTAAGTTGATTTTCTGCATTCTCCAAATTCAGTGCACTTCTCCACACTT
CACGGCATTGCATATTGATAAATACTTGTCCATCAGGGCAATTGGTAAGAACCGTGATTACGTTTTTGCT
GTCAGTTCCACTTTTCCACACGTCGCGACAGGAACCATTGACCCACTGCTGCCCGGGACGGCAGTTAGGT
GGAACAGTCACTACATTTTGTGGTGCGAGATCTCTGAAGAAACCCTCAATCAATGTTTTGATCCCTATTT
CACGA

>FP375381.1 FP375381 Spodoptera frugiperda cDNA library, induced midguts Spodoptera frugiperda cDNA clone Sf2M06820-5-1, mRNA sequence
GTCTTAACAAATACTATCAAAATGAAATACTTCATCGCCATCTCCCTGCTCGTCGCCGTGGCTTCGGCCG
GTTTGGTCAAGCCTGTGGGCTCTGAGCTCGCCGAGCTCCAGGAGATCATCGCCGCCATCAACAGCCCCAG
CACCGACCCCGCCACCGCCGCCGCCCTCGAAGAGATGCTCCTCGATGCTCTAGGCGTCAAGCCCGAGCCC
GTTGAAGTTGGACCCGCCGTCATTGACACTCACCCCATCTCTGTCGGCCCTGCCATCATCGAGTCCAACC
CCATCTCTGTTGGACCCGCCCTCATCGACTTCCCCCTCCCCGACGCTGGTGTTGTCGCTGAGGAGCCCAT
TGTACCCACCCCCGTTATTGTTGCCCCCGCTCCCGTCGACGAGGTCACACCCGTCGCTGCCGCCGCTCCC
CTGGTCCAGATCATCCTGAACATCAACCAGGCCGCCGCTGACGTTAGCCCCGTCGCTGTTGGCCCCGCTG
TCGTTGCTGAGGAAATCGTCCCTACTCCCGTACATGTTGTAGAGACTGAGGCCCCCATTCCTCCCATTGC
CGTCAACCCCATCGGCGTTGTGGCTCCTGAAGGCTCTCCCATTCCTCCCATTGCCGTCAACCCCATCGGC
GTTGTGGCTCCTGAAGGCGCTCCCATTGCTCCTATTGCAGTGAACCCCATCGGTGTGGTGGCTCCTGAGG
TCGCTCCCATTGCTCCTATTGCCGTCAACCCCATCGGTGTGGCTCCCGTTGCTCCCATCGCCCTGAACCC
CGTCGGTG

>FP375380.1 FP375380 Spodoptera frugiperda cDNA library, induced midguts Spodoptera frugiperda cDNA clone Sf2M09188-5-1, mRNA sequence
AGCAGCACGAGTCGTACCTAGTCATTAACTTAATATTTAACAACTAATTCAAAATGTGCGACGAGGAAGT
TGCTGCGTTGGTAGTAGACAATGGCTCCGGTATGTGCAAGGCCGGATTCGCGGGCGATGACGCGCCTCGC
GCCGTGTTCCCCTCGATCGTGGGCAGGCCACGCCACCAGGGTGTCATGGTCGGTATGGGACAGAAGGACT
CGTACGTAGGTGACGAGGCCCAGAGCAAGAGAGGTATCCTCACCCTCAAGTACCCCATCGAGCACGGCAT
CGTCACCAACTGGGACGATATGGAGAAGATCTGGCACCACACCTTCTACAACGAGCTGCGTGTGGCGCCC
GAGGAACACCCCGTGCTGCTCACGGAGGCTCCCCTCAACCCCAAGGCCAACACAGAGAAGATGACACAGA
TCATGTTCGAGACCTTCAACACGCCCGCCATGTACGTCACCATCCAGGCCGTGCTGTCGCTGTACGCGTC
CGGTCGTACCACCGGTATCCTGCTGGACTCCGGTGACGGTGTCTCCCACACGGTGCCCATCTACGAGGGC
TACGCCCTGCCCCACGCCATCCTGCGTCTGGACTTGGCCGGTCGCGACCTCACAGACTACCTGATGAAGA
TCCCCACCGACC

>FP375379.1 FP375379 Spodoptera frugiperda cDNA library, induced midguts Spodoptera frugiperda cDNA clone Sf2M13433-3-1, mRNA sequence
TTTTTTTTTTTTTTTTTTTTTTTTTTTTTTTTTTTTTTTTTTTTTTTTTTTTTAAGCATGCAGAAAAAAT
CGTTTATTAAAAACATATTTTATTGTTTTTAAAATTAAGTTTAGTAAAACGGAAATCTTCTTGATGGGTT
GATCCCGGAG

>FP375378.1 FP375378 Spodoptera frugiperda cDNA library, induced midguts Spodoptera frugiperda cDNA clone Sf2M08951-3-1, mRNA sequence
TTTTTTTTTTTTTTTTTTTTTTTTTTTTTTTTTTTTTTTTTAAAATTTGCAAGTCTCTTTTATTGTATCA
ATCATGTATAACATTTATAGATAAAATAAACTGATCACGTCACATCTTATTTAAGCACGGGGAGCAAGGA
TGGGTTGGGGGGGCTTCACCCCACCGACGGGGTGAATAGGTAGGCTGACCTCAGGTACAGGACGGTCGAT
GGCAGGGCCAACAGGCAGGGAAGCCTCAGGCGTGGGACGGACAGTGCCAACGGGCGTGGGACGCACAGGG
GTAACAGCAGGACCGACAGCAACGGGGCTAACATCAGCGGCGGCCTGGTTGATGTTGAGGATGATCTGGA
CCAGGGGAGCGGCGGGAGCAGCGGGAGCGACGGGAGCTTCCTCAGCGGGAGCGGGGGCAACAATAACGGG
GGTGGGGACGAAAGGCTCTTCAACAAGTGCACCTTCAGGCAAAGGGTAGTCGATGATAGCGGGGCCAATT
GAAATGGGGTGGGTGGCGTCAATGACGGCGGGTCCAACTTGGACAGGCTCAGGCTTGATACCCAAAGCAT
CGAGGAGCATCTCTTCAAGGGCGGCGGCGGTGGCGGGGTCGGTGCTGGGGCTGTTGATGGCGGCAATGAT
CTCCTCAAGCTCGGCGAGCTCAAAG

>FP375377.1 FP375377 Spodoptera frugiperda cDNA library, induced midguts Spodoptera frugiperda cDNA clone Sf2M09009-3-1, mRNA sequence
TTTTTTTTTTTTTTTTTTTTTTTTTTTTTTAATTAAATTTATTTGATTTTATTGTTTTTTTTTTAATAAT
TCATACATGAGTTGATTTTTTTATACAATATGTTTAATAGGCATTCATAAATAAAAAATACAGTTTGTTT
TTGAAATTGGAAATAAAAAATCGTGTATTTTGGAATAATTAGTAATAATTTAATAATGCCATCACAGGGT
TCGGTAGGTAAGAAATTACTGGGACTGGAGCCAGGAGACGTATGAGGTGGTTCTGGCGAAGGCAGCGGGC
AAACCAATCTGGCAACCGGCCGCGGCACCGTAGGAGGTAACTCCGATCAAGACTCTCCTGTTGTTGCTAT
CAACGGCGAGAGGGCCGCCGGAGTCACCGCTGCAGGTACCCTTGCCTCCAGCTCCGCTGGTGCAGATGTT
GCTGTTGTGCACCCATGGGCCGAAAACGGTGGCGCACTGGGCGTTGGAGATCACGGGGAGTACCACGGAG
CTGACACGTTGGGTAGTACCGATGTTAGCACCATCAGCGGTAAGACCGTATCCGGAAGCGATAGCGTTCC
AGTTGACGAAGTCGTTGTTGAGCTCGTTGCCGCTGGGCAGGGCGATGGGCTGGATCACGTTGGTGAAAGT
AACGGAGCTAATGCGGAGGACAGCAATGTCGTTGGCAGCGGTGGTTGGGGTCCAGTTGGGGTGCATGACA
ACATCTCTGGTGGTGATGC

>FP375376.1 FP375376 Spodoptera frugiperda cDNA library, induced midguts Spodoptera frugiperda cDNA clone Sf2M10802-5-1, mRNA sequence
ATTTTGTGAGAAACAGACGTGTTCCATTTGAGAGGTTACGTCCAGGGAACAATGACGAAACTTTTCACTT
CGAAATCTAGTGAATTCGAGCTCGAAGCGTTGGAAGTCCACAATGAGTTCAGGGCTGAACATGGAGTCCC
TCCTCTTGTCCTGAGCAAAGAGATCAGCAAATACAGTCAGAAATGGGCTGAAGATCTTGCCAAGAAAGAT
GCCTTAGCCTACAGCCTCAACCAGAACTATGGAGAGAGTGTATACTGCGGCTGGTCACCAGACCCTAGCA
CAAAAATAAAAGCCAGGGACTGTGTTGAGAAATGGTACAGTGAAATCAACAACTTCTCGTTCGGTAGGGA
ACCAGATGTTCTAACATGCGGACACTTCACCCAGATAGTTTGGAAAGGCACAAGGGAAGTAGGAATCGGC
AGTGCCAAGAGCAAATCAGGGAAACTCTATGTTGTAGCAAACTATTACCCACCAGGAAATTACAGTGGAC
AGTTTATTAAAAATGTCTATCCCCCTGGAGCAAACCAGTTTAAACGTAGCAACAATAACCAGAAAGAGAC
TAACAACAACTTATCACCACCGTCGCCCTCAAACCAAAGGAATAGTAAAAACCTGAGCGACATTGCATCA
GATTTGGTGAACAAATTCCGTTCTTCTACAATCTCTTCTTCAATTTCTAACGAGAAATTCGACGAAGAGT
TTTTGAAGGCGCACAATGAGTATAGACGTAAGCACGGCGTAGCTCCACTAGATCTTAATAAAAAGCTTTG
CAAATACGCCGAAGAGTGGGCAAAGACGTTAGCCAAGAAAGGGGGAACTGAACATAGAGATCAAAATGAT
TATGGAGAGAACATATT

>FP375375.1 FP375375 Spodoptera frugiperda cDNA library, induced midguts Spodoptera frugiperda cDNA clone Sf2M09025-3-1, mRNA sequence
TTTTTTTTTTTTTTTTTTTTTTACTTTTGTTTTTATTTATACATTACACTTCTCACTTCGCCCTCTTGGA
TTTGATCTTTCTTAAGTAGAACTCAAGCTCCTTGCCTTCTAGGATGTAGCCATCAGCGCGACCGCACTGG
CCGGGCCGACTCGCAACACACGCTAACAAACGTCCAGTATGGAACTGCTCCTCCAATGCACTTTCAACCT
TTGAGAGGCGCTGCCTTGCCAAATACTTCTTGGCGGTCTTCTGGCTGCGTTTCTTGTTGATGATTGCATC
TTCTGCCTCAGTCAGTTTAGCACCCTTCTTCCTGCCGAGTGGGAGCAGATAGTGGGACTCATACCACTGT
CTGAAGGGTGTAGCATCCACCACAACAATGGCGTTTTTCACCAAAGTCTTGGTACGCACCAACTCGTTGT
TGGAAGCATTGTATACCACATCAATGATACGGGATTTGCGGGTGGAGCATTCTGATCCCCATGAAAAATT
GCCGGTGTCTAAACGCAGGGCACGATATTTCGTGTTACCACCGCGAGAGCGCACCAAGTGGATGCGCTGG
GGGCCAAGCTTAGTGTTGGCAGCCGGGCGTCCTAACTCATACTTCCTCTTCTTACGGATGGGCGCGCGCT
TGCCGCCCGTAACTCTTCGTTTATGCCAATGATCACGACTGATACCCATCTTGGCTGAGTCGAAACCCAC
GCGTCCG

>FP375374.1 FP375374 Spodoptera frugiperda cDNA library, induced midguts Spodoptera frugiperda cDNA clone Sf2M09379-5-1, mRNA sequence
GCACAAAGAGACCGGCTATTGGCCCCATTTAAGAACCATTACTTGATATACATCTCATACGACACACTCG
TAAGCGGCTCCCATAAAATCTTATGAAAATAGATCTTAAAAATAGTGTTCAAAATGTCGTTAGTAACTTG
TGCATCTATCGAAAAGGAATATGAAAAACTGAATAATGTGAAACGGGACGATATACAGAATTTAATGGCG
TGGTTGAAAGGAGTGGCGCATTTACCTCATGAATTTATTACAGAATTGGACGTGATATTAGCATATCATA
GTTGTGCATGCGACGCCGATTTAACGAAACGGGTCATTGATGTCAATTACACTCTTAAAACTTTGTTCCC
GTTTTACCAGAATAGAAAAGTCGATGCATGTTTGGATATGGCGATGCAGACTTGGCTAATTTATCCATTA
CCGACACTAACAAAGAAGGGTTTTAGATCAATATACTGTGAATTATTGGATGCAGATCCCAAAAAGTTTG
TCTACGCTGATGTTATCAAGGCATTCCTAATGATAATGGATCTATGGCAATACGAAGAGGGCACAGTTCC
AGGCGTGGCTCTTGTCGTAAACTTGGACAGGGTATCGCTGGGACACATCTCACGGGTCAACTTGACGGTG
GCACAACAGTTCTTTTATTTCTTACAAGAAGCTATGTTTGTCAGGCTCAGAAG

>FP375373.1 FP375373 Spodoptera frugiperda cDNA library, induced midguts Spodoptera frugiperda cDNA clone Sf2M06344-5-1, mRNA sequence
CCCACGCGTCCGGACATTCATTCATACTTATTGGAAAACTCATTTCAATAATTCAAATATGTTCGGGAGA
GCAGTGATTGCGTTGTCATGCTTAGTGGCGTACGCACACGGACACGGCCGGTTGGACGTACCAGCGAACA
GAGCCTCCCTTTGGCGTACTGGCAGGTTCGCTGACGCACCACACAACTACGATGATGACGGCCTCAACTG
CGGTGGTTTCGACCGCCAGTATTCTGTTAATGGAGGACGATGCGGTATTTGTGGTGATGCCTTCGATAAC
TCGCCGCCACGCCCCCATGAGTTAGGTGGCAAGTACGGCCTAGGACACATCGTCGCTACCTACGAGCAGG
GCCAAGTCATCAACACCAGAGTCTACATCAGCGCTTACCATATGGGATACTGGGAGTTCAGACTCTGCCT
GGATCCTAGCGACCAAACACAGGAATGCTTCGCTCACTTCCTTCTAGAGTTAGAAGACGGTGGAACCAAA
TACTACCCTAAGGGAACTGGTTACTATGACGTGAACTACCGCCTGCCTGCCAATGTGGTGTGTGAACACT
GCGTGCTGCAGTGGAAGTACACGGCGGGCAACAACTGGGGCTTTTGTGGAGACGGCACGGGGGC

>FP375372.1 FP375372 Spodoptera frugiperda cDNA library, induced midguts Spodoptera frugiperda cDNA clone Sf2M12071-3-1, mRNA sequence
TTTTTTTTTTTTTTTTTTTTTTTTTTTCAGTAACCAACGGATATATTTCATGTATAAAAAAATCTTCTTC
AACAAAAATGAAAAAATACAGAAAAAACGTATTAAAAACAGCACCGCATACCAAAAAGTATGGAAAAATC
GGATGTTTGAACAGAGGTATATTTTGTATCCTTACATGATGTGATGTTTACGCCTAAATACTAGCTAGTT
GTGCCTAAACCGAAGTAATAAATAATGATTTTGACTGAGGCGGACGGCAGACATACATAAGGAATACTTT
GTATATTTTGTGCTGAAGTTAAAGTTTGTTTAATATAACAGCATTTTATGATGTTATATTCGATCTACAG
TGATGTAGCTCTGTAAACAAGTTGGAAATAAAATGCAAGTGACGAACGAGCCAAATAAACTGGGACAGCA
ACGAAATGGGGCCCA

>FP375371.1 FP375371 Spodoptera frugiperda cDNA library, induced midguts Spodoptera frugiperda cDNA clone Sf2M13352-3-1, mRNA sequence
TTTTTTTTTTTTTTTTTTTTTTTTTTTTTTTGATAATTTATTAAATTTAATTAAAACCGTAGTTTATGAC
AATAATTAACAAAACCGATTAAATTAACAATGGTTATACATAATTTAGATTGCTTTATTTATAACTTCTT
TCTATTATTGCGCGTAAGTATATTTTATAAGTAAAAAACTCTAAGGCAACGTTCATAAATTTGTCCTATG
TTAGATTCTTCTTATCAGTAAGTATATGAAAGGTAATTAGAGGAAGAAACTTATTTGAAAATTTGTTTCA
AGTTAAGATAGTTTCTCTTAGGAAGGGTACGGTGACACTCGATGCCATAAATTGGATGCTCAGCCGTCAC
TACACAGCATGGCATGGCTCTCAATGAATCTCAATGGACTTTCCATTTAGATTTTGGACAAGAGGTAGTT
AAAGAAATCTATATTCTCCGTCCCTAGCAATCCAGTAGACAATAATGTACAGTTGCCAGCAGTTCAACTT
ACTATTTTCTGTCAACTTTCATCTCATTTCATATTCAACTTTATTAGACGTAAAACCGTAAAAAAAAATA
AATAGAGGTAGGTTAACGTGTTGGAGTACAACATTAATTTAATGTTGATGGAAGATGCCACCTACCAATA
TCCTACAGTCCTACAATGAAATA

>FP375370.1 FP375370 Spodoptera frugiperda cDNA library, induced midguts Spodoptera frugiperda cDNA clone Sf2M05375-5-1, mRNA sequence
CCCACGCGTCCGCCCACGCGTCCGCGGACGCGTGGGCACACGTGCCGCGTGGAGTTTTGCCCCGCAGCAC
GATGGTTGCGACTACAGACAAGAAGGCTCCGGCCGAGAAGAAGCCAGTGAAGGGTAAGGAGGACAGCAAG
AAGCTGCCCGCCGTCCCTGAGTCAGTGCTGAAGCACCGCAAGAGGAGGGAAGCTCTCCGCACTCGCCGCC
TGCAGGTCACCCTCAAGAGGCGTTCATCAGCCATCAAGAAGAGGAAGGAAATCTTCAAGAGGGCTGAACA
GTATGTTAAGGAATACCGCATCAGGGAGCGAGATGAGATCAGGCTAGCCAGACAGGCTCGCAACCGCGGC
AACTACTACGTACCTGGTGAAGCTAAACTCGCCTTCGTCATCCGTATCCGTGGTATCAACCAGGTCTCAC
CCAAGGTCCGCAAAGTCCTGCAGTTGTTCAGACTGCGTCAGATCAACAACGGTGTGTTCGTGCGCCTCAA
CAAGGCTACCGTGAACATGCTCCATATTGCCGAGCCCTACATCGCGTGGGGATACCCCAACCTCAAGAGT
GTTAGGGAGTTGGTATACAAGCGCGGTTTCGCCAAGGTGAACGGCCCGCGTGTGCCCATCACCTCCAACA
C

>FP375369.1 FP375369 Spodoptera frugiperda cDNA library, induced midguts Spodoptera frugiperda cDNA clone Sf2M12577-3-1, mRNA sequence
TTTTTTTTTTTTTTTTTAATTTAATTAATTTAATTTTATTGTATTTTTTTAAAATAATTAATACATAAGT
TGATTTTTTTTAATAGGCATTCGTAATAAAAAATACAGTTCGTTTTTGAAATTGGAAATAAAAAATCATG
TATTTTGGAATAGTTAGTAATAATTTAATAATGCCATCACAGGGTTCGGTAGGTAAGAGATTACTGGGAC
TGGAGCCAGGAGACGTATGAGGTGGTTCTGGCGAAGGCAGCGGGCAGACCAATCTGGCAACCAGCCGCGG
CACCGTAGGAAGTAACTCCGATCAAGACTCTCCTGTTGTTGCTGTCAACGGCGAGTGGGCCGCCGGAGTC
ACCGCTGCAGGTACCTTTGCCTCCAGCTCCGCTGGTGCAGATGTTGCTGTTGTGCACCCATGGGCCGAAG
ACGGTGGCGCACTGGGCGTTGGAGATCACGGGGAGTACCACAGAGCTGACACGTTGGGTAGTACCGATGT
TAGCACCATCAGCGGTAAGACCGTATCCGGAAGCAATGGCGTTCCAGTTGACGAAGTCGTTGTTGAGCTC
GTTGCCGCTGGGCAGGGCGATGGGCTGGATCACGTTGGTGAAGGTAACGGAGCTAATGCGGAGGACAGCA
ATGTCGTTGGCAGCGGTGGTTGGGGTCCAGTTGGGGTGCATGACAACATCTCTGGTTGTGATGCGGTTAC
CGCCGGAGAAGAGGAAGTTGGAACCAAGCACAACGGTGAAAGAGTTAGCGGTGATAGAACCGTCCCCGTT
GCAGTGAGCAACGG

>FP375368.1 FP375368 Spodoptera frugiperda cDNA library, induced midguts Spodoptera frugiperda cDNA clone Sf2M08388-3-1, mRNA sequence
TTTTTTTTTTTTTTTTTTTTTTTTTTTTTTTTTTTTTTTTTTTTTTTTTTAATTAATTTCCCCCTCAATA
AATAAAAATATAAAGGAATAATCCTACTACCTCTACAAAATGTCAATATCAAGCTGCTGCTTCAAATCCC
AAATGATGATTACTTGAAAAATGATTTTTTAAATGACGAATCAAAAAAATTAAAAGGAATAATGTACCAA
TAATAACGTGTAATCCATGGAATCCTGTTGCTATAAAAAATGTTGAACCATAAATTCTATCTGCAATGGT
AAAAGGAGCTTCAAAATATTCATATGCTTGAAAAATTGTGAAATAAATTCCTAAAATAATTGTAATAAAT
AAACCTTGAGTTATTTGAAAATTATTATTTTCTATAATTGCATGATGAGCTCAAGTAACTGATAC

>FP375367.1 FP375367 Spodoptera frugiperda cDNA library, induced midguts Spodoptera frugiperda cDNA clone Sf2M12230-3-1, mRNA sequence
TTTTTTTTTTTTTTTTTTTTTTTTTTTTTTTTTTTTTTTTTTTTTTTAATTATTAAATATTAATATTATA
AATAAAATAAATATTCAAATAAAAAATCTAAATAAATAAATTATAAAATTTTTTATTTGATAAACATTAT
AAAAAACAAAATATTTTTTTATTACTTGTATTATACCAAATCCCCTATAAATTTCCCTTCCTCCTATA

>FP375366.1 FP375366 Spodoptera frugiperda cDNA library, induced midguts Spodoptera frugiperda cDNA clone Sf2M11865-3-1, mRNA sequence
TTTTTTTTTTTTTTTTTTTTTTTTTTTTTGAAAGTTACAATTTATTACAATAACAATATTCTTAACAACT
ATTCATATCTTATGCGTTGGAAGAAATCCAGGCGGTGTAGCGGGATACACGAGCGTTGACACCGGGGAAG
GCAGCCTGAGCACAGCCAATACCGAAAGAGCAGACACCAACAACGATGCCGTTGTGGTAGAGAGGACCAC
CAGAGTCACCCTGGCACTGATCGCGACCACCGGTGGGCCAGCCGGAGCACAACATGTTGTCGGTGATGGT
GATACCACGGGTAGCGTAGTTGTTTCTGCAAGTAGCCTGGTTAATGATGCGCAGCTCAACGTGACGGAGC
TGTTCAGAGCTAGAGCCACCAGCAGAGGTAGTTCCCCATCCAGCGGCCCAAGCGGCGGTGTTGTCACCGG
GCAAGTAGTTGGCACCAGCGATGGAGGCAGCCTGAACATTGTTGTTGAAGGAAAAGGTGGTGGCGGAACG
GAAGATAGCGATGTCGTTGTTCAAAGTCGCGGAGTTGTATGAGGGGTGGACGATGTTAGTGTTGACGTTG
TGAACGACACCACCGCTGTTGGCCCAGGTGGAACCGAGACGGATTCTCCATCTGTTAGCGGCGTCACCAA
CTGTGCAGTGAGCGGCAGTAAGGATGGCACGGTTGTTCAAAATGGAACCACCGCATGCCTGCCAGTAGGA
ACTCAAGTTCCACGAGTACAGCAATGATGCAATGG

>FP375365.1 FP375365 Spodoptera frugiperda cDNA library, induced midguts Spodoptera frugiperda cDNA clone Sf2M07250-3-1, mRNA sequence
TTTTTTTTTTTTTTTTTTTTTTTTTTTTTTTTTTTTTTTTTTACCTTTAGTAAATTTTATTGGTCTTTCC
AAAGTAATTTTTCCCAAACATTTTATTCCAAGGGGATTTTCCTTGTTTACAATTGGCTGTTGATCCCCCC
GAAGAAGGAGGGGACCCTGGCGAAAGCCCCGGGGGAACCGACCCGGCAACCGCGGGCAAAACCCAAA

>FP375364.1 FP375364 Spodoptera frugiperda cDNA library, induced midguts Spodoptera frugiperda cDNA clone Sf2M12295-3-1, mRNA sequence
TTTTTTTTTTTTTTTAAGAAAAACTTAAATTATATTTGTTTTAAAATTTACAAGTGCTGGTTGAAGAAGT
CGACGTAAGATGTGACTCGGGCAAAAGCTGCAGGCAAGCTAGCTTCGCAACCAAGAGCGGATCCGAAGGA
GGTAACACCAATCAAGACAGGCTCGTTGTTGATAGTAACAGCCAGAGGGCCACCGGAGTCACCGTTGCAG
GTGCTGGAACCACCAAGACCGCTGGTGCAGACGTTGGTAGAGTGCAAGATGAGGGGGAAGGCGTAGGAGC
AGACGGAGTTGGAAAAAGCGGTCAGGCTAACGCGGCTCAGGAACTGTTTGGATG

>FP375363.1 FP375363 Spodoptera frugiperda cDNA library, induced midguts Spodoptera frugiperda cDNA clone Sf2M06771-5-1, mRNA sequence
CCCACGCGTCCGCAAGTAGCAACAAAATGCGTGTCCTCGCTTGCTTGGCCCTTCTCTTAGCTGTGGTAGC
AGCCGTCCCCTCCAATCCCCAGAGGATTGTGGGTGGTTCGGTCACCACCATTGACCGGTACCCCACCATT
GCATCCCTGCTGTACTCGTGGAACTTGAGTTCCTACTGGCAGGCGTGCGGTGGTTCCATCTTGAACAACC
GTGCCATCCTTACTGCTGCCCACTGCACAGTTGGTGACGCCGCCAACAGATGGAGAATCCGTCTTGGCTC
CACCTGGGCCAACAGCGGTGGTGTCGTTCACAACGTCAACACTAACATCGTCCACCCCTCATACAACTCT
GCAACTTTGAACAACGACATCGCTATCCTCCGCTCCGCCACCACCTTCTCCTTCAACAACAATGTTCAGG
CTGCCTCCATTGCTGGTGCCAACTACTTGCCCGGTGACAACACCGCCGCCTGGGCCGCTGGATGGGGAAC
TACCTCCGCTGGTGGCTCTAGCTCTGAGCAGCTCCGTCACGTTGAGCTGCGCATCATCAACCAGGCTACT
TGCAGAAACAATTACGCTACCCGCGGTATCACCATCACCGACAACATGTTGTGCTCTGGCTGGCCCACCG
GTGGTCGCGACCAGTGCCAGGGTGACTCTGGTGGTCCTCTCTACCACAACGGCATCGTTGTTGGTGTCTG
CTCTTTCGGTATTGGCTGTGCTCAGGCTGCCTTCC

>FP375362.1 FP375362 Spodoptera frugiperda cDNA library, induced midguts Spodoptera frugiperda cDNA clone Sf2M05553-5-1, mRNA sequence
CCCACGCGTCCGTGCATTCTGCGTACAGCGCAAGAATTAAATAATTAGCACTATGGGTCACGCTAACATT
TGGTACTCTCACCCTCGCAGATATGGCCAGGGCTCCCGCTCTTGCCGCGCCTGCTCCAACAGACATGGTC
TCATCCGCAAGTACGGTCTAAACATCTGCAGACAGTGCTTCAGGGAATACGCTCACGACATCGGTTTCAA
GAAGCTGGATTAAATGACCAATAAACTTTAAATTAAGTTAAAAAAAAAAAAAAAAAA

>FP375361.1 FP375361 Spodoptera frugiperda cDNA library, induced midguts Spodoptera frugiperda cDNA clone Sf2M10590-5-1, mRNA sequence
GGCCGCCTTTTTTTTTTTTTTTTTTCAGAATAAGCTTTATATTTAAGTGTTTAATAGTTTAAAATCATCA
GATCAGACATCGTTGACAATGACAATACATGCATTTAAAAATGTTTGCAAACAATTCAATGATAATGTAA
GATTAAAATTTTGGTATCGTATAAAACTAGTAGATAGCATAAATCTAAAAATTGAAATAGGCCCATGTAA
CTGCCTTGCGGCAGCCCAATAGACTTAAGGAACTTTGACAAGCAAACGAAATAAACACATCGATACATCA
CTCCTTGGTGCCCTCATCAAAATCTCATCGAGATATGCCTTAACTTTAGAATTTAATGATACATCTTACT
TTATATCACTATTATCGACTTCAGTTTCACTGATAGATAATACTATTAACAAAGCTGGTCCAATTACAGT
CACAAGATAACATCATAATAAAATCAAGCGAAATCATAACAAAGTTGTTTGTAAAACAGGACAAGCCCCG
TTCTCTATATAAATAAATTTTCATTGTATTATTACATCGATGACTACAATACAACACTGCTTACAATTAT
CAATATCGACAGTTTGCACTACGTGTACGTGTACATTACTATAAAGGTACTCTCATTACAACTACAGTAC
AAATATTATAACAAATGTCTCATTCTCTACCGTATTGAATTCACCTGTTTTCGATTCATTTCCAATTGCC
TAATGGAGCAGCTGCAGAATTTTAATTAACTCACA

>FP375360.1 FP375360 Spodoptera frugiperda cDNA library, induced midguts Spodoptera frugiperda cDNA clone Sf2M06705-5-1, mRNA sequence
CGACTTTTTAGGTAAAACTTATGTTCTGTACGATTCAGAGAATTTTGAGGATTATTTAGTGTATTTAGGT
TTGAGTTACATAGCTCGTAAAGTGGCAATCAGACTAAATCAGTCTCATATCCTGACTAAAAACGAAGATG
GAACCTATACCTTCGAGTTTCTATCTACCATGGCTAACTCCAGCGTCACGTTTAAGCCTGGTGAGGAGTT
TGAAGAAGTTAAGGCTGATGGTGTGAAGGTGAAAGCTCTAATAGTATTTGAAGGCAACAAAATGATACAC
ACACAGACAGCTGACGATGGGAAGGTGTCGAGACACGAACGAGAGTTTTTTATAGATAAGATGATAGTGA
TCACAACTGCCGATGGACTGGACAAAACAGTGAAAAGATATTACAAAGTGGAACAGCAATAAAGTGGATA
TGAGTTCAGTATCTAGTCAGTGCTGGGGTGTAATAATTGAAAGAATATTGTAATCACATGATATACTCAA
TTAATTTAACAAATGTTTTTGGATTTACTTTATAAACTAATTATTATGTTTAATTACGTAACTGTTTGAC
GAGGAACTCGACTAGTTTCAAGCCATGCTAGAGGCTCATATTCATGAGTAGTATTTACGCGAGTAAGCAG
ATAATATAATAATTAATTTAGTATGTCTCACGAAAGTTATAACAAGACATAAGAGACGGTGTAATATAAT
TAAATATTTATATAGATGTAAATAAATAAGAGCCAATGTGACTTTCCGAGGTATATGTACTTTCT

>FP375359.1 FP375359 Spodoptera frugiperda cDNA library, induced midguts Spodoptera frugiperda cDNA clone Sf2M06947-5-1, mRNA sequence
CCCACGCGTCCGCCGCGCAACGTGCTCGTGCGCACCCGTGTCTATATAAAAAATGGGTTTCTTAGTAAAA
GTAGTGTTAGTTGCCGCCCTGGGCGCGGCAGCATGGTACTACTTCATGGGCTGTTGCCCGAAGACCATCC
CAAAGATGGACAACAATGAGTGGTGGGGACCCAAGGAACTAAAGGGCAAGCAGGACACTGCTATCAAACC
GTTCAAAGTCAAGTTTGATGAGGAGATGATAAAAGACCTAAAACTGCGTCTAAAGAACCACCGTGCATTC
AGACCGCCGCTAGAGGGCGTTGGATTCGAGTATGGCTTCAACACCGCACAGATCGAAAGCTGGATCAGCT
ATTGGGCTGATAAATACAACTTCAGTGAGCGGGAGGCTTTCCTTAATAAGTTCCCTCACTTCAAGACTAA
CATCCAAGGACTGGATATTCATTTTATCAGAGTCAAGCCTGAGGTTCCTAAGAACGTGGAAGTGCTCCCT
CTGCTCATGATCCACGGATGGCCCGGCTCCGTGCGGGAGTTCTACGAGGCTATCCCCCTGTTGACCCGTC
AGACAGCTGGCTACAACTTCGTGTTTGAGCTGATCGTTCCCAGTATCCCTGGCTATGGATTTTCAGACCC
TGCCCGAAGACCTGGTTTAGGTATGCCCCCAGTGGCTGTGATC

>FP375358.1 FP375358 Spodoptera frugiperda cDNA library, induced midguts Spodoptera frugiperda cDNA clone Sf2M09571-5-1, mRNA sequence
GAGTTTTCGTGCCGAGCACACGCTTCTGTTTAACTGTTACCTAGCCGTATCATCTATCAACAACCACCAT
GTCTCTCCAGGAACAATTCGACAAAGCCGCCGGAGACGTCAAGAAGCTGAAGTCCCTCCCCAGCGACGCT
GACCTCCTTGAGCTGTACGCCCTCTTCAAGCAGGCTACCGTCGGAGACTCCGACCCCTCAAAGGCCCCCG
GTTTCTTGGACCTGAAGGGCAAGGCCAAGTTCGAGGCGTGGTCCAAGAAGAAGGGTCTTTCCAAGGAGGA
CGCACAGAAGGCGTACGTCGCCAAGGTCGAGCAGCTGATTGCCTCCATCGGCCTTCAGTAAATAACATAG
TGGGACTGACATTAGTATACTTGTAATTTTAAAATCAGTGTGAACATTTTATATATAAAAATCAAAAAAG
CTATTCTTTTTTATATTAAAATCAAAGAAAATCATCTGAATCGGTTTCTAAAATCGGTTCCGTAATGGAG
CGGTACGAGCAGGGTCAGTTTTGGGCGCCATTTTGTTGCTGTCACAGTTTATGTGGCTCGTTCGTCACTT
GCATTTAATTTCCAACTTGTTTATAGAGCTACATCACTGTAGATCGAATATAACATCATAAAATGCTGTT
ATATTAAACAAACTTTAACTTCAGCACAAAATATACAAAGTATTCCTTATGTATGTCTGCCGTCCGCCTC
AGTCAAAATCATTATTTATTACTTCGGTTTAGGCACAACTAGCTAGTATTTAGGCGTAAACATCACATCA
TGTAAGGATACAAAAATATACCTCTGTTCAAACATCCGATTCTTCCATACTTT

>FP375357.1 FP375357 Spodoptera frugiperda cDNA library, induced midguts Spodoptera frugiperda cDNA clone Sf2M07528-3-1, mRNA sequence
TTTTTTTTTTTTTTTTTTTTTTTTTTTTTTTTTTTTTTTTTTTATTTTTTTTATTTTTATTTTCACTGGA
CAGACAGCACTTTTCTACGATTTTATTATATGTATAGATATGCAAACATTTTCTTGGCAGTAATGGGTAA
TTATTCGGGTTTTATTGCAAATTGTTTACAATTGACCGTTGATCCAGCTCATGAAGGAGGGGACCCTGGG
GAAAGCAGCGGGGGAACCGACCTGGCAACCGCGGGCAGATCCGAAGGAAGTGACACCGATCAAGAGGGGC
CTGCCGCTTCTGGGGACAACCAGAGGGCCACCGGAGTCACCCTGGCATGGGCTCCTGCCACCAGCGCCGC
TGGGACAGATGTTGGAGTCCTGAACGATCAAAGGGAAGGAAAAACTGCAAACTGCGTTGGTGATCACGGG
CAGAGTGACGTGGCTCAAGAACTGGT

>FP375356.1 FP375356 Spodoptera frugiperda cDNA library, induced midguts Spodoptera frugiperda cDNA clone Sf2M05187-5-1, mRNA sequence
GACCGTTGGAAGATGAAGGGTTTCGCTTTTGTTTTGTTGTGCGTGCTCGTCGCCGTGCAGGGTCGCCACA
CTGGCGTCGAGAAATCCGGCAGCCCCGCCGCCCTGGGTGAGAACCCCTGGTTGGTGCACCTCCGCATCGC
CGTCTCCACCAGTGGACTCCTGGACACCTGCGCCGGATCCCTCATCGGCAGCGGCTGGGTGCTCACCGCT
GCTAGCTGCGTCGCTGACCAGCGTTTCATCTGGATCCGCTACGGCGTCGTGGACGTGATCAGGCCTTCCT
TCGTCACCGAGAACTCCCAGGCTGTCCTCCACCCTGAGTACGATGCAGCCTCTGGCAAGAACAACCTTGC
CCTCATCAACCTCAACAGAGTGATCGAAACCACTGACAACATCGCTCCCATCTCTCTGTCCGGCTCTGCC
TCCGAATCTGGTACCTTCTGCGCCTTCGGTGCTAGCGACGGCAAACCTGGTGAGCAGCTGAACTGCTACG
AAGCCGCCATCTCTGGAGACGATGGTTTCAGCGTTTCTGGCGATTTTGAGGCTACCGAGTTCGATCTTGG
AGCCCCCGTTGTAAGCGAAGGTGCTCAAGTCGGACTTCTCACCGGATCCGATGGCTCCTTCACCGGCGTC
GGTGACTACATCGACTGGATCGAGAGTGCTACTGGTATCGCCTTCAACGCTGAAGCCGCCCCTGAAGCTG
TCCACTTCGTCTAATAAGTCTCAACCACCTCACAGCCTCAATCTAAAACTTGGTCCTTTGATCCGAC

>FP375355.1 FP375355 Spodoptera frugiperda cDNA library, induced midguts Spodoptera frugiperda cDNA clone Sf2M12136-3-1, mRNA sequence
TTTTTTTTTTTTTTTTTTTTTTCAGTAACCAACGGATATATTTCATGTATAAAAAAATCTTCTTCAACAA
AAATGAAAAAATACAGAAAAAACGTATTAGAAACAGCACCGCATACCAAAAAGTATGGAAGAATCGGATG
TTTGAACAGAGGTATATTTTGTATCCTTACATGATGTGATGTTTACGCCTAAATACTAGCTAGTTGTGCC
TAAACCGAAGTAATAAATAATGATTTTGACTGAGGCGGACGGCAGACATACATAAGGAATACTTTGTATA
TTTTGTGCTGAAGTTAAAGTTTGTTTAATATAACAGCATTTTATGATGTTATATTCGATCTACAGTGATG
TAGCTCTATAAACAAGTTGGAAATTAAATGCAAGTGACGAACGAGCCACATAAACTGTGACAGCAACAAA
ATGGCGCCCAAAACTGACCCTGCTCGTACCGCTCCATTACGGAACCGATTTTAGAAACCGATTCAGATGA
TTTTCTTTGATTTTAATATAAAAAAGAATAGCTTTTTTGATTTTTATATATAAAATGTTCACACTGATTT
TAAAATTACAAGTATACTAATGTCAGTCCCACTATGTTATTTACTGAAGGCCGATGGAGGCAATCAGCTG
CTCGACCTTGGCGACGTACGCCTTCTGTGCGTCCTCCTTGGAAAGACCCTTCTTCTTGGACCACGCCTCG
AACTTGGCCTTGCCCTTCAGGTCCAAGAAACCGGGGGCCTTTGAGGGGTCGGAGTCTCCGACGGTAGCCT
GCTTGAAGAGGGCGAACAGCT

>FP375354.1 FP375354 Spodoptera frugiperda cDNA library, induced midguts Spodoptera frugiperda cDNA clone Sf2M11786-3-1, mRNA sequence
TTTTTTTTTTTTTTTTTTTTGTAATATCTTTATTTTGTCACGATAGCAAGTTTGTTAAAAAGGCCAGCTG
GAACCTGTTTGAAGACCGAATATTCCGTTGCCGCGCTTAGAAATAATGCCATTGCCCATATTGAAGGTGC
CGCCAGTGCACTGGACATTTTGAGCCTGTTGAAGATTGGAGCATAGTCTGCCGACGAAGTGGTTTGTGCG
GACACTGGATGCAAAGAGTTCAGGAGCCCTGCCATGTGAGCACGTACTGATCCAGCAACCAGGCTGAGGA
TTTCTACCACCGTTGGGATAGAAATCTGCGTGAGCAATTCGGTCGAAGATACCGAGAAGACCGCCGTCAG
TGTGGATCGCTTCAACATACTGACCAGCATTGCCGTTCAGAGCGTTAGAATTTCCACCCCAATTTGGTCC
AGCTGGGTCCAATCCTGTGACTCGGGCCGGGCGACCGCCAGCTTGGCGACCAGCGTTTCCTACAACGTGA
GCTCCCAAACTGAAGCCGACTAGGTGAACGTTGTTCCAGTTTCCACCTGCGGTATTGATGAGCCAGACCA
AAAAGTTGCCAAGGAACTGACCAACGCTAGGAACACCGTTTGTGGCAGTTATGTAGTTGGAATTAGCAAG
AGCACGCCAGTCAACTACGATGACATTAACATCTTGCACTGCGAGGAACGCTGATGTAATGAGGGGATTC
ATTGCGGTATTTCCATTGCTGTTCCATCCGTGAACGATAACTTTCAAGCCACGGTTAGCGCGATAGTTGG
AGTTTGCGACAGAGTTTGCGTTTCCGTTGACTAGAAC

>FP375353.1 FP375353 Spodoptera frugiperda cDNA library, induced midguts Spodoptera frugiperda cDNA clone Sf2M10403-5-1, mRNA sequence
GTTTTATAGTATCACCATGAAGGTCTTCCTTGTCCTAGCTTTGGCTACTCTCGCCTACGCGAACGTAGAA
CCCTCCCTAGAGGGTAACACCGCGTATGGTTACATCCAGAACTATGCCATCCCATTGGCCGAGAAGATCC
GCAAAGCTGAGGAACAGTTGAGCCAGCAAAGAATTGTTGGTGGTTCCCCATCCAGTGCTGGTCAATTCCC
TTACCAGGCTGGTCTTCTCGCTTCCTACGCCGGTATCTCTGGCACCGGTGTGTGCGGAGGTTCCCTCATC
AGTGCCAACAGAGTGGTCACCGCTGCCCACTGCTGGTTTGATGGTATAAACCAGGCTTGGCTTTTCAACG
TTGTGCTTGGCTCCACCACACTCTTCTCTGGCGGTACCAGGATCCAAACCAGCGCTGTCATGGTACACCC
CAACTGGGTGCCTGTGCTTGTCCGCAACGACGTTGCTGTTATCTACCTACCTACCCCAGTTCCATTCTCA
GACACCATCAAGCCCATTGCTCTGCCTTCTGGAGATCAACTGAACAATGATTTCGTTGGTGCTACCGCCA
TCGCTTCTGGATTCGGTTTGACCAACGACGGAGGTTCCATCTCAACCAACCAGTTCCTGAGCCACGTTAG
CTTGAACGTTATCTCCAACTCCGTCTGCTCCTACGCCTTCCCCCTCATCTTGCACTCTACCAATGTCTGC
ACCAGCGGTCTTGGTGGTTCCAGCACCTGCAACGGTGACTCCGGTGGCCCTCTGGCTGTTACTAATCAAC
AACGAGCCTGTCTTGATTGGTGTTACCTCCTTCGGATCCGCTCTTGGT

>FP375352.1 FP375352 Spodoptera frugiperda cDNA library, induced midguts Spodoptera frugiperda cDNA clone Sf2M05288-5-1, mRNA sequence
ACGAGGGCTACGCCCTGCCCCACGCCATCCTGCGTCTGGACTTGGCCGGTCGCGACCTCACAGACTACCT
GATGAAGATCCTCACCGAGCGTGGTTACTCTTTCACCACCACGGCTGAGCGAGAAATCGTGCGTGACATC
AAGGAGAAGCTCTGCTACGTCGCGCTCGACTTCGAGCAGGAGATGGCCACCGCTGCCTCCAGCAGCTCCC
TGGAGAAGTCCTATGAACTTCCCGACGGACAAGTCATCACCATCGGTAACGAACGATTCCGTTGCCCTGA
GGCTCTCTTCCAGCCCTCATTCTTGGGTATGGAAGCCAACGGCATCCACGAGACCACTTACAACTCCATC
ATGAAGTGCGATGTTGACATCCGTAAGGACTTGTACGCCAACACAGTCCTGTCCGGAGGTACCACCATGT
ACCCTGGTATCGCTGACCGTATGCAGAAGGAGATCACTGCTCTGGCTCCATCCACAATGAAGATCAAGAT
CATCGCGCCCCCAGAGAGGAAGTACTCCGTATGGATCGGAGGATCTATCCTGGCTTCCCTCTCGACCTTC
CAACAGATGTGGATCTCGAAACAGGAGTACGATGAGTCTGGCCCCTCCATCGTCCACAGGAAGTGCTTCT
AAGCGGCAAGTAAGACTATTCCTAATTTATGATGCCCTACACCAAGCCCCTGAATGGGCGGCTCAAATTA
CGCTTGTGATCTTTTATGTAAGTTTAGTATTTAAAATAGGCTGTAAGGTATCGTAATATGCA

>FP375351.1 FP375351 Spodoptera frugiperda cDNA library, induced midguts Spodoptera frugiperda cDNA clone Sf2M07551-3-1, mRNA sequence
TTTTTTTTTTTTTTTTTTTTCAGAGTTATACAAATTTAATTAAATATCACAATATACAAATTATGCATAA
AACCTTTGCAACATAATAAATACATCTATCAACAGTCTGTATTGGTCATGTACACGCACTTGCACTGAGT
CCAGTGGAGACGCGACGTGGGGCGGTGCAGCCGCTACCCGAACAGGTAGCTGTACAGCAGGGTGACCACG
ATGCCCAGCAGCACGGGGAACTTCCAGGAGCTCGTGAAGCTGCTGTCGTTCTCCTGCTTGTTGTCCTCCC
ACGAGATCTGCCGCTTCTGCGCGTACACTCGCTCTGATTCCACTATCTCGCCGACCTTGTACTTCTGCAT
GAGGTCCTTGGCGTCCAGACTGTGGCCCACGTCGTCGAAGTCTTCAGACGCGTCCTTGCCAGCGACGTTC
TGCAGCACCTCGTGTCCACCGGGATGCTCGTCTAGGAACTTGGTGACATCGTACACTACGTTGTCGATTA
TGAATACAGTGTCGGTTTTGTTTTCTGATTTCCACTTGGAGATCTCCTCCCGAGTGAACTGCTTGGAGGT
CATGATTGCGGCGCGCGCGGCTTGC

>FP375350.1 FP375350 Spodoptera frugiperda cDNA library, induced midguts Spodoptera frugiperda cDNA clone Sf2M06904-5-1, mRNA sequence
TATTCTATGTTTGTATGGCTGTTATGTCTCAATATTTAGAGGTCAATGTCCGCGATGTTGATTGATGTTA
CATGCTGTGAATATTGGTGTAGTCATAGACAGATATGTGTCGACGAAAGTGCAAAGATTGCTGAACACTA
TCATTAACTAGTATTTGGCGATCGGATAATTATATTGGTTAATTTCGCAGTTGACTACACAACTTTGCGA
AGACTGAGGCCTTAGGCAAGTGGCGCACTTTATTGTCTTGTCAGTAAACATTCAGCCACCAAAATACTTG
AATGTGACTCAATTTCAAGTTTCATTAAGTAATTGAGAGTTATGAGCTGAGGAGAGAGCCTCCTACAGTT
GAGTAACATTTGAGTATTTTGAGTAGTTTCGACAAAATACAGTCAATGTGGTGCGCCACCTGTTTTACCT
CTAAACATCAGTTCCTAGAAATTGTGTATTGGACGTTGTTACAATTCATAATACAATCTATTGTTATTAC
CATCTAGTAAAGGTCTCAATGCAAAAGATGCAATCGCTTGCTCGAATGCGATCTCAAGATATGAACAGAA
TAAGCTTTATAAGAAGCAAATCATTACAATAAGTCCATCATACATGAGAGTGTAAAAATAATGTAAGTTT
TATAGAAGTAGCGAACATTAGCTTACGGAGTATGAAAATTTAGTTTTTGTACAATTCACTAGTTAGGGGT
TACACATAACATATTGCCTTCAAGTGATAAAATAACAAGACAGGACGCAATACATAATGTGTTGTTCCAA
CTAACATGTGTACTACATACAAAATGCAAGTGG

>FP375349.1 FP375349 Spodoptera frugiperda cDNA library, induced midguts Spodoptera frugiperda cDNA clone Sf2M09386-5-1, mRNA sequence
CGTTTTTAGGAAAAGCTCTACAATGCAGATCTTCGTAAAAACCCTCACGGGTAAAACCATCACCCTCGAG
GTGGAAGCCTCAGACACCATCGAAAATGTGAAGGCAAAGATCCAGGACAAAGAGGGAATCCCACCAGACC
AGCAACGTCTTATCTTCGCTGGTAAACAGTTGGAAGATGGCCGTACTCTCTCTGATTACAACATCCAAAA
GGAATCCACCCTCCACTTGGTGCTCAGGTTGAGAGGAGGTACTATTGAGCCTTCCCTCCGTATTCTGGCC
ATGAAGTACAACTGTGACAAAATGATTTGCCGCAAGTGCTATGCTCGCCTTCACCCCCGTGCTACCAACT
GCCGCAAGACCAAGTGTGGACACACCAACAACCTGCGCCCCAAGAAGAAGCTGAAGGATTAAATTATTTT
ATTTCTTTCAATTGCATAGCATTACCAATTTACCATCTTACATTTTGCTATTCATTTAATTAAGATGACA
AAATTAATAAAAATGTAACACCAAAAAAAAAAAAAAAAAAAAAAAAAAAAAAAAAAAAAAAAAAAAAAAA
AAAAAAAAAG

>FP375348.1 FP375348 Spodoptera frugiperda cDNA library, induced midguts Spodoptera frugiperda cDNA clone Sf2M13218-3-1, mRNA sequence
TTTTTTTTTTTTTTTTTTTTTTTGTAAATTACTATTTTATTGTATCAATAGCTTAATCCTCATTGTCTTC
ATTGTCACTGTCAGCATTAATGTTGAAGTAACGGAGTTCATATGAGTCGTGGGCAGACGCCACCACTCGC
AGCCAGTCACGGAGGTTGTTCTTCTTGAGGTACCTCTTGGTCAAGTATTTCAGGTACCTCTTTGAGAAGG
GAATATCTGCGTTGATGGAGATCTTGGTCTTGTCCCTAGCGATGACAACGTGATTGCCCAGGTTATTTGT
TTTGCCCTCAACTTTGACACGCTCCTTCAAATATTTTTCGAAGTTGCCTACATCGAGGATGCTGTCTTCA
GCTGGATGAGTGCAGTCGATCATGAACTTCAGATTGATCTTCCGCTTGATGCCTTTACCGCGGATTTTGC
CACCTTTGACTCCCTTCTTACCAGACTTCTGGTGCAGTTGGGCTTTTTTAGCCACGGGTTTCTTTGCAAC
TGCCATCTCGGCAACCAAACACGTGTATAGCA

>FP375347.1 FP375347 Spodoptera frugiperda cDNA library, induced midguts Spodoptera frugiperda cDNA clone Sf2M08959-3-1, mRNA sequence
TTTTTTTTTTTTTTTTTGTACAAAAATCTGATTTAATAACAATAATAGTGCAATTTACATTTAAATATTT
GGAATGATTAAATCATCATAAATACAACATAAAACGTTACTCTTATAGGCATGTATTTGAATATTGCACA
TGTGACGTGACCAGCAGTCTCCCAACATGTAGCTGAGTATAAAGTTTGTGTGTGATCGTTTAGTATAAAA
ATACCCCTACCTCATGTCCGTAACCACGATAATACAAACTAATACCAGTTTACAACCGGTTTTAATTTAC
AGTTTGGAGCGGATTGTGTCGATTCTGCCGGCCGCCTGTCTCTGCAGATCCGTCAACTTCATGGCGAGAC
CCATGTTGCCCTGGATCTTGATCTTGCCTTGGAAGAAGGCCTTCTGTGGGTTCAGCTTGCCAGAAATTAG
GTCCACAACATCCTCGTCGCTCACTGTGAACGTGACTTCGGGTTTCTCGGTGCCATTGTACGTGACTTTG
CCCTTGCCTTCCTTGGCGTTGATGACCCAGTAACCTTCCGCGCCGTTGGGGCCGTTCTTCACTTTGAATC
CGTAGATGCCTCGCACCTTCTCGATGAGGTTGTCGGTGTCAGTGGCCATCGCCTCCTCGAGGATCTTCAT
GTACTTGTAGACTTTGAAGTCCTCGGGGTTGCCGGCGACGGCGACCGCGTTGGGCGCGATGTCAGTGAAT
CCTTTGCGGTACATGGTGACGACGACTGCTCCTCCGAGTCCAAG

>FP375346.1 FP375346 Spodoptera frugiperda cDNA library, induced midguts Spodoptera frugiperda cDNA clone Sf2M06923-5-1, mRNA sequence
CCCACGCGTCCGCCCACGCGTCCGATCAGAAATGGCGAGTCAGACACAGGGAATCCAACAACTGTTGGCG
GCTGAAAAGCGCGCTGCCGAAAAGGTTTCAGAGGCCAGGAAGCGGAAAGCAAAACGCCTAAAGCAGGCTA
AGGAGGAGGCCCAAGATGAGGTGGAAAAGTACAGACAGGAGCGTGAGAGGCAGTTCAAAGAGTTCGAGGC
CAAGCACATGGGCACCCGGGAAGGTGTTGCTGCTAAGATCGAAGCTGAGACCAAGATCAAGATCGAAGAG
ATGAACAAAATGGTGAAGGCACAGCAAGAGGCCGTGATCAAGGATATCCTCAACCTGGTGTACGACATCA
AGCCAGAACTGCACACCAACTACCGCATCCTCTAAGCGCAGTAATTTATATAAAACCTGTTTGTCGCGTA
TTAAACACTTTGCGATCACCTAGTTGTTATCTATATGGTATTTCTTTTTAATCATAGGCCATAGGCACAC
GGCAGAAGTACACAAGCTGTCACACTCGATAACAATCGATTATAATCGATTAGAATCGATACGTGAACTT
TACATCGATTTTAACGGTATAAAAGCAGCCGATTGCGATTCTCGAACATCGGACTGCGACACTGCAATCA
AGTAATGAATGTAGTGAACTGATTAAATCACGCCGGTCTGTCCGTTAGCTGTAAATACAAGTGTCGCTTG
GTTTCGCCCTATTTATGAAATAATCAGTCAATATTCTACGTGTTAAGAGATCAGCTCGGTATCATTCCAA
AATACGTTCGAAGGT

>FP375345.1 FP375345 Spodoptera frugiperda cDNA library, induced midguts Spodoptera frugiperda cDNA clone Sf2M13366-3-1, mRNA sequence
TTTTTTTTTTTTTTTTTTTTTTACAGTTAAGTCAAGTTTATTGATACAGGCTTAGTACAATCTCTGGGGT
GGGCCCATGGTGGACTTCATATGCAGGGAGCGCACATTCTGCCAATGCTTCTTCAGCAGGGACACCAGGA
AGTTGATTGACAAGTGCACGTTCTGTGCAAGCTCATCAGGGGTCATGTCCACATGGCCTACAGCCACAGA
CAGGCACAATACCTTCTTCATCTGGAACTTGATGGTCGCTTTGACTTCATCAATCTTCTGTGTCATGGAC
TCCTGGTGGGAGAGGAGACCAGGGAATTTACCAGCCTTGTTCAGACCAGGACCCAACAGACGTGGGATCT
GCTTGATGAGGGATTCTGACGCAAGGAAGGCATCATACTTCTTTGCTAGTTTCTTGACAAGCTTCTTGTT
CTTGTTCAGTTTTTTTGAGTGCCTCAGCATCCATGCAGGGTACAGTCAGACTCTTAGCCTCGTCACAGTG
CTGTTGGTCTCCAAGCACGCACACTTGCATCTTGGGGCGGGGAATGTACTTCAACTTGACGGTGCCTGAG
AAACGCTTGTCCTTCTGGGGGTCATAGTTCTTCAGACCAATTTGGAGTTCCACTGTCTCCAAGAAGTTAC
GTTTCTTGTCCTTCGATGCCTGGAGGACGGCATTTACGCACTCGTAAAGCGTATCACGCGATACCTTAGA
CGACATGGTGGAAGAGTTGTCCTCTCTTCACGTTG

>FP375344.1 FP375344 Spodoptera frugiperda cDNA library, induced midguts Spodoptera frugiperda cDNA clone Sf2M08476-3-1, mRNA sequence
TTTTTTTTTTTTTTTTTTTTTGTTTCCAAAAGTTTTATTACTTACAAAATAAAAGTACAAAGAGCAAATG
CAAATTAACCCTCATAGAATTTCGGTAGCTGGTCGCCTAGGATGACGGAGCGCTCCACACCAGCTTCAGT
GATGACTCCGAGCCTCACAACACCTCCTGAAGAGCCATCACGCAGGATGGCAAGGGTGAGGGTGTTGGTG
ACAAACTTGATAGCTTCCTCCTTAGTCATGTTCGGCTTGAAGTTAGCGTCTACGTAACCATAGACATAGG
TAGAACCGGACCCGCCGATGGATACTTGTTGGCGCTGTACCATACCACCAATGGGGACAGAGTAGATTTG
GCCTCCATTCTTCTTATCCCAGCCTGCAACTAGGATACCAGCGACCAGGGAGTCACGGTAGTTGTAGCAG
AGCTCACGGAATATAGCAGCGGCCGTGTGGACTAGGGGAGGCTCACCCAGCTCCATCTTGTGGAAATTCA
AATGATAAGTAACAATATCGGCAATGGCTTGGGTATCAGCCGCCGACCCAGATCTGCAGCAGTAGATATG
GTCAGTGATCCTGGTGAGTTTGTCAGTCACTCTGTTGGCAATGTAGGCGCCGGTCGTGGTGCGAGAGTCG
GCGCCAATGACCACTCCACCGTTGAACTCACACGCCATGATAGACGTTCCTGTGCTG

>FP375343.1 FP375343 Spodoptera frugiperda cDNA library, induced midguts Spodoptera frugiperda cDNA clone Sf2M09648-5-1, mRNA sequence
CCAATGTTTATTATTTTTCTCTAAATGATGACAACAAAATATCTAAATTCTTTTAGACATAATACCGTTC
TAAAATGTCTTCCCCTATAGTTTCATCGTTGTTCGGTCGTGTCAGAGTATCTTAGTTGTTCGAATTAATA
AATAAACTCATAGAATGAAAAAAAAAAAAAAAAAAAAAAAAAAAAAAAAAAAAAAAAAAAAAAAAAAAAA
AAAAAAAAAAAAAAAA

>FP375342.1 FP375342 Spodoptera frugiperda cDNA library, induced midguts Spodoptera frugiperda cDNA clone Sf2M13222-3-1, mRNA sequence
TTTTTTTTTTTTTTTTTTTTTTTTTTAATGTAAAAAATAGCTTTATTTATCGCTTAGGTGTGCTAGTAAC
TTAGTTGACGAACTTTACACTGTCAGCTTCCTCGCTGCTGTCACTCTCAGAGGAGTTACTGTCCTCACTG
TCGCCACTGTCCTCACCAGATGCAGGAGGGACGATAGCGTCACTGTCCCAGTCGAAGTCGATACCAGTGA
CCTCTGTGAACCAGTCGTGGTACCAACCGGGGCGCACGAAACCTGACGGGAACGGGCTGTTGCATCCGGC
AGTGGATCCGAAGCTCACGATACCGACTTGTGTGCGCTTGCCGTCAGCGTCCTCGATGGTCAGCGGGCCA
CCGCTGTCACCCTGGCAGGAAGCTTGAGAAGGATGGTCATAAGATCCGGAGCAGATGGTCTCGTCCTTGA
TGACTTGGCTAGTGGGGTACCAGGAGAGGCAGTCCTCGTTGGAAACTCCTCGCTGCCAAGTCCACAGCAG
GATTTCGGAGGCAGCACCACCGTTCCAAAGATCGTCGGTACGTCCGAAGCCGCTGACAATCATTCTGACT
CCAGCGTAGTTGATGGCCTTCTGCGCCCTGCTCATCAGACGGGAAGGCTGCACGTTGGCGGAGTAGGGGA
TGTAGTGGTCAAGTCCAAGAAGGGCCAGGTCGGCGGTCTGGACTCCAGCCCTGATCTCATCATAGTCGGG
GTGGATGTGCTTGTGGGTGGACTCCACCAGGATCTCCGGGC

>FP375341.1 FP375341 Spodoptera frugiperda cDNA library, induced midguts Spodoptera frugiperda cDNA clone Sf2M08227-3-1, mRNA sequence
CGATACGGGGCCACAAATCCCCGCACTCTTTGGCCACAGGTCCTGTAATGGCGGACCCCTTCATCTCGCC
TTTGTTGTTCACTATCACGCCCGCATTATCCTCCAAATATATAAACACCCCGTCCCGCCTTCTGAACGGT
TTCCGTTGTCTGATCACCACTGCCGGCATTACCTTTTTCCTGAGTTCTGGTTTACCCTTCTTGACAGTGG
CGACGAACATGTCTCCCGATCCGGCAGCAGGGAGCCTGTTCAGGCGACCCTTGATACCTTGCACGGCGAT
CACATAAAGGTTTTTGGCTCCTGTGTTGTCTGCCCAGTTGATCACAGCTCCCACAGGGAGACCCAACGAG
ATGCGGAACTTCCCTCCCCCGGAACCACCACGTCCTCTTTTAAA

>FP375340.1 FP375340 Spodoptera frugiperda cDNA library, induced midguts Spodoptera frugiperda cDNA clone Sf2M09195-5-1, mRNA sequence
GTATTATTTTAGCCGGTTTTCTTTATTAGTGTAAAATAGTAACCGGACAAAAACAGTGAAAATGGTGTCA
CTCAACCCTATCAGAATTCTGAAAAATGAGGCGGAAGAAGAAAAAGCCGAGGTGGCTCGTATGTCCAGTT
TCATTGGTGCCATCGCTATTGGAGATTTGGTGAAAAGTACCCTTGGTCCTAAGGGTATGGACAAAATTCT
GGTATCCTGTGGCAGAAATAGTGGCCAGGTTGAGGTTACGAATGACGGCGCTACTATTTTGAAGTCCATT
GGTGTTGATAACCCAGCAGCCAAGATTTTGGTTGATATGTCAAAAGTGCAGGATGACGAAGTTGGAGACG
GCACCACATCTGTTACTGTTTTGGCTGCTGAATTGCTCCGCGAAGCTGAGAAGCTCATTGAACAGAAGCT
CCACCCCCAGACTGTGATCGCTGGATGGCGTATTGCTGTAGATGCTGCTAAACAAGCTCTTGCTGACTCT
AGCTTTGACCATGAAAAGAGTTTCAATGAAGCTGCTCTCCGGGCTGACCTTGAGAACATTGCCCGTACCA
CATTGAGTTCTAAAATCCTGTCAAACCACAAAGAACACTTCACAAAGCTAGCTGTAGATGCAGTGCTCCG
TCTCAAGGGTTCTGGCAACTTGAAAGCTATCCAGATTATCAAGATCTCTGGTGGTCTCCTGGAGGAATCT
TTCCTTGATGAAGGTT

>FP375339.1 FP375339 Spodoptera frugiperda cDNA library, induced midguts Spodoptera frugiperda cDNA clone Sf2M07611-3-1, mRNA sequence
TTTTTTTTTTTTTTTTTTTTTAATAGTAAAAAATAGCTTTATTTATCGCATAGGTGTGCTAGTAACTTAG
TTGACGAACTTTACACTGTCAGCTTCCTCACTGCTGTCACTCTCAGAGGAGTTACTGTCCTCACTGTCGC
CACTGTCCTCACCAGATGCTGGAGGGACGATAGCGTCACTGTCCCAGTCGAAGTCGATACCAGTGACCTC
TGTGAACCAGTCGTGGTACCAACCGGGGCGGACGAAACCTGATGGGAACGGGCTGTTGCATCCGGCAGTG
GATCCGAAGCTGACGATACCGACTTGTGTGCGCTTGCCGTCAGCGTCCTCGATGGTCAGCGGGCCACCGC
TGTCACCCTGGCAGGAAGCTTGAGAAGGATGGTCATAAGATCCGGAGCAGATGGTCTCGTCCTTGATGAC
TTGGCTAGTGGGGTACCAGGAGAGGCAGTCCTCGTTGGACACTCCTCGCTGCCAAGTCCACAGCAGGATT
TCGGAGGCAGCACCACCGTTCCACAGATCGTCGGTACGTCCGAAGCCGCTGACAATCATTCTGACTCCAG
CGTAGTTGATGGCCTTCTGCGCCCTGCTCATCAGACGGGAAGGCTGCACGTTGGCGGAGTAGGGAATGTA
GTGGTCAAGTCCAAGCAGGGCCAGGTCAGCGGTTTGGACTCCAGCCCTGATCTCATCATAGTCGGGGTGG
ATGTGCTTGTGGGTGGACTCCACCAGGATCTCCGGGCGAGTCAGGTTGGTCACACCGAAACGAACCACGA
AGGAGATACGGTTAGCCCA

>FP375338.1 FP375338 Spodoptera frugiperda cDNA library, induced midguts Spodoptera frugiperda cDNA clone Sf2M09752-5-1, mRNA sequence
ACCTAAACGACATCACCGCCTACGGATACTTGGCTAAGATCGGCAAACCTCTTGCCGACGAAATCCGTAA
AGCTGAGGAGGCAGAAAGCGCATCCAGAATTGTTGGTGGTCAGGCCTCCAGTCTCGGACAATTCCCCTAC
CACGCTGGTCTTCTCGCTGACTTCGCCGGTGGTCAAGGTGTGTGTGGAGGTTCCTTGGTGCGTGCCAACC
GTGTTCTTACTGCTGCTCACTGCTGGTTCGATGGCCACAACCACGCCTGGAGATTTACCGTTGTTCTTGG
CTCCATCCGTTTGTTCTCCGGTGGTACCAGAGTTCAAACCTCCAACGTTGTTATGCACGGAAGCTGGAAC
CCCAGTAACATCCGTAATGACGTTGCCATGATCAGGCTGAACTCCAACGTTGGTCTTTCAAACACCATTG
CACTCATCGCTCTGCCCAGCGGTAGCCAGCTCAACGAAA

>FP375337.1 FP375337 Spodoptera frugiperda cDNA library, induced midguts Spodoptera frugiperda cDNA clone Sf2M10788-5-1, mRNA sequence
GTTACTCTTGTGCGTCATGAAGTGCTTGTTGCTTTTATTCGTCCTTATAGCAGCATGTGCTGCAGGCGTC
CTCAAAGACCCTGTACAGGGTTACAAGGAAGGTGACAGGTACTTCTATTTCCCGGGAGATGGCGACGACA
CTCTCCACCTTGTCGATGCGGAGGAGCCAGTTGATTTAGATTTCATTGAAGAATATACCCGAAATCCAGC
TAACAACGGATATTGGCTTTTCACCAGATCTAATCCTGGTTCGGCCCAAGTCTTAGTTCATGGCAATGCA
GCCTCCGTGAGCAACTCAAATATCGATTTTGCAAAGACTACAGTATTCCTTGCTCATGGTTGGAACGGTG
ATGGTGGAAACACTATGAACAAACTGCTCACGGAAGCATTTCTGCAGAACGATGACGTCAACGTTATTGT
CCTCGACTGGAGTCGTTTAGCAAACAGGGGCTACACTACAGCAAAGCGCGGAACTTCCGAAGTTGGTAGA
GGACTCGGTCGCTTTGTAAACTGGCTCGCCGAATTGGGATTGTCATACGAAAGAGTTCACTTGGTAGGAT
TCAGTCTTGGTGGTCACCTTGTAGGAAACGCCGGAAGGGAAACTGGTTCCAGAGTGAAGAGAATTACAGC
TTTGGACGCCGCTGCTCCCCTTTGGGGCACAGACCGCAGCCGTCTAGCGCGTACTGATGGTCAGTATGTA
GAAGTGATGCATACTGAAACTACTGTACTAGGATGGGGTGATCCATTGGGTGATGCTGACTTTTACCCCA
ACGGAGGCTCTAACATGCCTGGCTGCTGGGCTATTGGAATCTCATGTTCCCACAGCCGTTTCCTATAATA
CA

>FP375336.1 FP375336 Spodoptera frugiperda cDNA library, induced midguts Spodoptera frugiperda cDNA clone Sf2M10851-5-1, mRNA sequence
GGTGCCTTATTTTTGTTGGCTGTAGCTGGGACCACGGTGTATGCCGATCCCAGTGAACTCTCTTTCCCTG
AAGAAGCAAGAGGAGGAGCTCGTATCGTATCAGGATGGGAGGCACAAGAGGGCCAGTTCCCTCACCAGCT
CAGCATCCGTATGGTGAACCCAGCCGGAGGAGTGACGTCATGTGGTGCCACCATTATCCACTCTGAGTGG
GGTCTGACTGCCGCTCACTGCACAGCTACCCGTGTGTCCATCGTCGTCCGCGCTGGTGTCGTCAGCCTGA
CTCGCCCGGCTCTCATGTTCGAGACCACCAAGTACTACAACCACCCCCTCTACATCGAAGCTCTTCAGTC
TATCGTACAGCCCAATGACATCGGTCTCATCGAGTTTGGCAGATCCATTGAATTCAACGATGTTATCAAG
CCCATCAGGATCCAACGTTCTTCCGCGATGAACGCCAACTATGGTGGTACCAGGTCAATCGCCAGCGGTT
GGGGACGCACCTGGACTAACGGAGCCTCTCCCGAGAATCTAAACTGGGTCTACCTGTCCATCGTTACCAA
CGCCCAGTGCTTGACAGCTTTTGGAGGCAGCTTCATCATCCAGGACTCTACCATCTGCGCTAGTGGTTAC
AATGTCACTAGCCAGTCTACTTGCCAGGGTGACAGCGGTGGTCCTTTGAGCATCATTGATGACGATGGAC
AACCCACCCAGGTCGGAGTTGCCTCCTTCGTGTCTAGCAATGGAAGCCAC

>FP375335.1 FP375335 Spodoptera frugiperda cDNA library, induced midguts Spodoptera frugiperda cDNA clone Sf2M09626-5-1, mRNA sequence
CCCACGCGTCCGGTGAATTTTATTTAAAACAAAAGAAAGTATTCTAAAATATTTTCTACTGAAACAAATA
AACCTATATCTATAGTGCGTGTTACTAATCTACAACAATGAATAACTTATTACGTAGGAGCATATTTCCA
ATTTATGCTAACTCTCTAAAGTTATCATGCCGTTCATTTGCTGATGTTCCGATAAAAGAAAAAATCGACA
ATATAGTTAAAAATAATAAAGTGGTAGTATTTATGAAAGGTGTGCCAGACGCTCCAAGATGTGGGTTCAG
CAATGCGGTAGTTCAGATTATGAGGATGCACGCCGTTACTTACGACAGTCACGATGTTTTGTCGGATGAA
GACCTAAGACAAGGTATCAAAGACTACTCTAACTGGCCAACGATCCCACAAGTTTTTATCAATGGTGAAT
TTGTCGGAGGATGTGACATAATGCTGCAGATGCACCAATCAGGTGAGCTCATTGAGGAACTCAAGAAGGT
GGGCATTAAAAGTGCACTCCTTACTGCTGAGGAGTCAAAAAAGAGGAGGTCAAACAATAATTGAATATTA
GGTTTAAAATACTTTTAATAGATATGCCTAGGTTATTA

>FP375334.1 FP375334 Spodoptera frugiperda cDNA library, induced midguts Spodoptera frugiperda cDNA clone Sf2M06826-5-1, mRNA sequence
ATATTATATTTTTTTATATAATTAATCTTAAATATTACGACTATATGCGTTGTCACTATTGTATTAACAC
ATATCGATTGTAAAAACGTAAGAAAAAAGGAAATGGTAGCAAAAGAACATTTTGCTATGGCAACATTCGA
GTGTCAAAATCCCCGTGGGGCCAGTGTTGTCACGTAATTGACTTGCACTTATTAATACCAGCACAAAAAA
TAAAACGAAAAAAAAAGAAAATCCAAAAAAATAATGCTTTTATTTTCATATTATTATATTCATATTTATT
GTACAGTAATTCATTTTTTGTGAATCTTTACTGCCATTTTAAAGTGGTTCATTTAAGTTACTTAAAGAAA
TCTAACTAGTCTTAGGCACATTTAAACTTTTAGAATAAGTTAAACATCTCAATATATGCTTATAGACAAT
AACTGTTAGAGTAGCGATAACGTTATTTTAAATAGCAGTTTTTATATCTACGTTATTTTTAGATAGATCT
TTAGAGCGTGGATATGGGAGGGCCATTGCCAATCTCAGTTAACAATCATAGTAAAAAAATAATTGATAAA
ACATTGTTTACAAAAAATGTACTGTTTTTTTAATCCATTCAACAAATTAATACATTTTTCTTTACACTAG
GTACATAGTTTTTTTTTTAAAGAAAGACACAATTTCAATCTATTCTCCTTACATATCCACGCTTTAGGAA
TGTAAGTTATAAGGAACAATAGCATATATTATATTATAGAAAGAAGCTGTTTTTAATAGTTTACAGTGCA
CCAAAATATCTACCATAATTATAATAGATTTTAAAGCTGCT

>FP375333.1 FP375333 Spodoptera frugiperda cDNA library, induced midguts Spodoptera frugiperda cDNA clone Sf2M13023-3-1, mRNA sequence
CTTTTTTTTTTTTTTTTTTTTTTTTTTTTTTTTTTTTTTTTTTTTTTTTTTTTTTTTTTTTTTTTTTTTT
TTTTTTTTTTTTTTTTTTTTTTTTTTTTTTTTTTTTTTTTTTTTGGGGGGGGGTAAAAAAAAAAAATATA
AAAGGGGTAAATGATTTCCCCCCCCCCGGGGGGGGGGAATTAAAGAAAA

>FP375332.1 FP375332 Spodoptera frugiperda cDNA library, induced midguts Spodoptera frugiperda cDNA clone Sf2M05390-5-1, mRNA sequence
CCAATTCGTAAATCACACCCCGTATTAAAAATTATTAATGGATCATTAATTGATTTACCTTCCCCATCTA
ATATTTCAATTTGATGAAATTTTGGATCTTTACTAGCCTTATGCTTAATAATTCAAATTTTAACAGGATT
ATTTTTAACTATATATTATACAGCTAATATTGAAATAGCATTTTATAGAGTTAATTATATTTGTCGAAAT
GTTAATTATGGATGATTAATTCGAACTTTACATGCAAATGGAGCATCTTTTTTCTTTATTTGTATTTATT
TACATATTGGACGAGGAATTTATTATGAATCTTTTAACTTAAAATACACCTGAATAATCGGAGTAATTAT
TTTATTCTTATTAATAGCAACAGCATTTATAGGATATGTTTTACCTTGAGGACAAATATCTTTTTGAGGG
GCAACTGTTATTACTAATTTATTATCAGCTATTCCTTCCTTAGGAGTTATATTAGTAAATTGAATTTGAG
GAGGATTTGCCGTTGATAATGCTACTTTAACACGTTTTTATACATTTCATTTTTTATTACCATTTATCAT
TTTAATAATAACTATGATTCATTTATTATTTTTACATCAAACTGGTTCTAATAATCCATTAGGGTTAAAT
AGAAATTATGATAAAATTCCATTTCATCCATTTTTCACATTTAAGGATTTAATTGGATTTATTATTATAT
TATTTTTATTAACAATTTTAACTTTAACTAATCCTTATTTATTAAGAGATCCTGATAATTTTATCCCAAC
CAATCCCTTAGTAACCC

>FP375331.1 FP375331 Spodoptera frugiperda cDNA library, induced midguts Spodoptera frugiperda cDNA clone Sf2M07803-3-1, mRNA sequence
TTTTTTTTTTTTTTTTTTGAGTACATTAGCTTTTATTACAGCCTCGATTGTAGAGTACAATATCATAGGA
TCTCCGTTGAATACTGATTGCGTACGAGGTACTAAGCACCTTAGTGACCTACATTTTTATTATTGTCCAA
CTTTAAAGGAAAATAGGAGTTTGTACCTGTCTACCGGTCCTTGAACTATTTGATGTTATTTTGCAAGGAC
AGGAAGATGAACAGGCCTGTCGCTGAGATTCAGATTACTTCTCAACTCCAATTTTCGGCATTCAGTGTGC
TAGAGCGAAAATTGCACTTACGACTATGAACAGAGAGACATGATAATCATCGCGAGTGCAATTTCCGTTG
ATAAGGGAACTAATTATATTATTTGCGGCTGAATTTCGATATGTTGGACCAAAAGTTATACGATTTTTAT
AAAAGCGGCATCTTTTGGTTGGTGCTCGAACTAGCGAGGGATATCAACGTTCAGCCGCGCCTACGTGGTG
TTGTGTAGTGTTTAGTTGGCGTCGATGAAGTATTCCTGGGCAGCTTTGGTGTCGGGCTTGATGGTCTTGG
AGCCGGGCTGCCAGTTGGCTGGGCACACCTCTCCGTGCTTGTCTGTGTACTGGAATGCCTGCACAAGACG
AAGGGTCTCCTCCACAGATCGGCCAACAGGCAAGTCGTTGACGGTGATCTGCCTAAGGTTCTGCTTGTCG
TCAATGACGAACAGGCCTCTGAATGGGATGCCGGTCTCCTCGTTCAGCACTCCGTAGTCGCGGGCGATGC
GGTGTGACTTGTCACT

>FP375330.1 FP375330 Spodoptera frugiperda cDNA library, induced midguts Spodoptera frugiperda cDNA clone Sf2M11325-5-1, mRNA sequence
AATAACCCATTTAGAACAGTTCTATTGTGTTGTTAAATAACATATTCCAGTATAACAACTACTCATTAAA
ATAACGCCATTAGCAATCAGTACATAAATGCAGTTATTGCATTCGCAGCAGTAAATCACTAAACGGAACG
ATAGCCACTGCAAACAATGCAGCTCAGTTGAAACCAACAAAGATTGTCACAACAATCGCAGTCTCACGTT
AAAAAACTCAGTAAATATCCGTCGAATTTTAAAACATACGCGACTAGTGGCGGCCTTACACTCGTTGACC
TTATAGTGGCTTGATAACGTGACGATTCAACAGTTTTGTAAACGCGGCCGGCGCAAGCACACGCATCAAA
ATGTCAGAAGCCGCTTCTCCCACGCTATGGGAGGAACTTATGAGTCCTCTAAACCTTGTGTTAATAGCTA
TTATTGTGTACCTCGTGTATAAAATTATTAAATCAAACTTTGAATCTGAAGTGACCGTGGCACCACCGCC
TCCAAGTCTACCAAAACTGAGGAAGGATTTGACAGTTGCCGAGATCAAGAAATATGATGGAACGCAACCG
GACGGCAGAGTACTACTCGCTGTGAACGGAACCATTTTCGATGTAACCAAGGGCAAGAGATTTTACGGTC
CCGGTGGACCATACTCAGCCTTTGCTGGTAAAGACGCTACTAGGGGCTTGGCTACCGGTCAGGTAGCTGC
CTCTGATAAGGAGTACGATGACGTCAGTGACCTGGGTCCCGATGAAGTAGCATCGGCAAAGGAATGGGAA
GAACAGTTCAGGGAGAAATACGACATTGTGGGCCGT

>FP375329.1 FP375329 Spodoptera frugiperda cDNA library, induced midguts Spodoptera frugiperda cDNA clone Sf2M12719-3-1, mRNA sequence
CCCACGCAGATGTCGTCGGTGAATTTGCAGATGCTGATGCAGGGGTCTTTGGTGGAGCTCATTGAAATCC
TCCCAGGCACTGGTTTTCTGTGGGAGCTGGCTTGCCTGCNATGGCNTCNCCTTGGTGTNGCNGNNNGNCC
GNGTCGCCTGCNTCGCNGGCNNGCCNGCTCCCNCNGTTCCCC

>FP375328.1 FP375328 Spodoptera frugiperda cDNA library, induced midguts Spodoptera frugiperda cDNA clone Sf2M06765-5-1, mRNA sequence
CGTAAGGATGTTTCGGCTCATCCTTTGCCTGGCGGCCGTGACTCTGGCACTGGCCTACAAAAACCCTCAC
TATGCATCAGGCCGTACGACTATGGTTCACCTGTTTGAGTGGAAGTGGGATGACATCGCAAGAGAGTGCG
AAACTTTCTTAGGACCCAGAGGATATGGTGGTATCCAGATCTCTCCTCCCAATGAGAACCTTGCCATCTG
GTCTCGCCAACGCCCCTGGTGGGAACGTTACCAGCCCATCTCCTACCGCCTTGTCACCCGCTCCGGTAAC
GAACAACAGTTCGCTAACATGGTGCGCAAATGTAACGACGCTGGTGTCAGAATCTACGTCGATGCCATCA
TCAACCACATGACAGGCACATGGAATGAGAACACTGGTACTGGTGGCAGCACCGCCGACTTCGGCAACTG
GGGCTACCCTGGCGTGCCTTACGGCAGGAACGACTTCAACTGGCCCCACTGTGTCATTCAAGGACACGAC
TACGGCTGCTGCGCTGATAGGGTACGTAACTGCGAGCTGTCTGGTCTGAAGGACTTGAACCAGGGCAATG
AATACGTCCGTCAACAGATCGTAAACTACATGAACCACCTCATCAACTTGGGTGTTGCTGGATTCAGAAT
TGACGCTGCCAAACACATGTGGCCCGGTGACCTGCGTGTCATCTACCACAGGCTACACAACCTCAACACT
GCCCACGGTTTTCCCTCTGGCGCTTCCCCTTACATCTACCAGGAAGTCATTGACCTTGGTGGTGA

>FP375327.1 FP375327 Spodoptera frugiperda cDNA library, induced midguts Spodoptera frugiperda cDNA clone Sf2M07114-5-1, mRNA sequence
TGACTGTGTTGGCCCTAGCAGTGGCCGCCTCCGCAAGGCACATCACTCTTGAAGATGTCATCGAATTTGA
AAAGAACACGCCGTACGATTACATTCAGCTTGTTGCCATACCTTACGCTGACGAAGTCTTCTTAGCTGAG
GAGGAAGGCAGACAGAATCCATCTAGAATCGTCGGTGGTTCTTTAGCCTCTCTTGGACAATTCCCGTACC
AGGCCGGCCTACTATTGAATTACCCTACAAGAACTGGTTACGCCAGTGCATCTCTGATCTCCCACAACAG
AATACTGACTGCTGCACACAACATAAACGATGGTTTTTCAAATGTCCCGACTGTGACTGTTGTCCTTGGA
ACTACTACTATAATGACTGGTGGTGTTAGACAAACTACTGGCAACTATGTTATACACGAAAATTATGACA
TTTCCATAGTTAGAAGTGACATTGCTATCATCAACTTGCCATCTTCTGTTCAGTTTTCAAATATCCTCGC
TCCCATCGCCCTGCCTTCTGGATCTCAGCTCGGAGAAAATTTTGTTGGTCAAGTTGCCATCGCCTCTGGT
TATGGATTTAATCCTGGCATTGGTGGTATGCTTGCAAACCAGCCGTTCAGCTTTGTGGACTTACCTATAA
TTACGAACAATCAATGCGCCCGAACTTACGGATCTTTCATTTACAATGGCATTATCTGCACTGGCAGTGT
ACCTGGCA

>FP375326.1 FP375326 Spodoptera frugiperda cDNA library, induced midguts Spodoptera frugiperda cDNA clone Sf2M06005-5-1, mRNA sequence
CCCACGCGTCCGCCCACGCGTCCGATTCATAGTTGTGCTTAAGTACAAATTGTTTTTGACTAAATGCACA
GATTATATTTTTTTTCTATGATTATGGATATAAAGATCTTGCCATGCATGCTAGATGTTTCTTACACATT
AAATAAGAGCGTGTAGGTTAAAATTCTTCAGTTGAATTAGTTGTAATCTATGGTCTATGAAACATAATAT
GAATGTTAAAAAAATACAAAAAAAAAAACTTTTATACTTAAAAATAATACCTAATTGTAATTGATTTACA
ATGAATTAGTTAAATCATGGTTTAAAGTTTTATTTTCTTTTTTCATTAAAATTTGTCTTGTATGTTATAA
ATTGTAATTGAAATAAATTGTTGTAATATGAAAAAAAAAAAAAAAAAAAAAAAAAAAAAAAAAAAAAAAA
AAAAAAAAAAAAAAAAAAAAAAAAAAAAAACCAAACAAACCAAACACCACCCCCCCAACCCCAAACC

>FP375325.1 FP375325 Spodoptera frugiperda cDNA library, induced midguts Spodoptera frugiperda cDNA clone Sf2M05026-5-1, mRNA sequence
CCCACGCGTCCGGTGAATTTATTTTATCATAGATCAATATTTGGTTCTATATTTTGCTCTCCTTTAGATA
AATTGATATAGAGCGCGGATTTGGTCATTTGAAATAGAGTTCTTGGGTATAACAAAGAAAAATACGAAAT
ACACAATAAAATTATTGTTCTTAAAGTATTAGTAACGTAACATTGACTATTTAGGCTGCTATTCTTCTTA
TTTTAATCTAATCTTTCTTAAGCAAAAACATATATGAATGTATTGTTCGTTTTATAATAATTATATAAAT
TAACACGACTCCATTTTCACAAATCCGCGCTTGAAATAATATTCCTAATCTATATTTAGATATTTTCACA
ATTGTCCATTGCTATTTGCAAAAATAATATATTAGCAACCATGTAAATAACAGGTAAAAAACTGTTATAA
CAATGCAATAGCGTAGTAACGAAATAACTGAAGTCTACTTATATTCGCCTAAATTATTTGTTAAAATTAT
GTTCTATAGTCACTATTATTTATGTGTATAGCGTTTAACGTTTTATTTTAAATTGATAAATCGACATTAT
ATTATGAAATAACTTATTCGTGACACCGTTATTAGATGTAACGTCAGTTTCAAAATAGCTGTTATGTATG
TTGGGGATAATTGTATAATTGTCACATTTTCAATGTATTTTGAATTGAAAGGATGTTTTTCTTTATT

>FP375324.1 FP375324 Spodoptera frugiperda cDNA library, induced midguts Spodoptera frugiperda cDNA clone Sf2M12914-3-1, mRNA sequence
TTTTTTTTTTTTTTTTTTTTTTTTTTTTTTTTTAAGGCTTAAAATTATAATTTATTTTGTGAAACCCGTA
TTGTGTTTCAGTAGGTAGTTGATTTGACATAACATTTATCAAACTTCTTATTTACATGGGATGACAAACA
ATGCCTACTTATTATTTAGGCGTTCTGGGAGATCCATTGGGTGTATTGGGAGACGCGAGCGTTGACACCA
GGGTAAAAAGCATCAGCGCACTGGAAGCCCCAGGAGACAACACCAACGATGACATTCTTGTTGTGAGCGA
GGGGACCGCCAGAGTCTCCCTGGCAGGCGTCCTTGCCTCCGACGTTTAAAATACCGGCGCACAGCATGTT
GTCGGTGATGTCAGGCCAGTTTTGGTAGCCGGGCTGGGTCTTCAGGTAGGCGTAGCGCTCAGCACACAGC
TGCTGGTTGATGATGTTGATGTCCACGTGCTGCAGTTGCTCAGGGGAAGAGCCGCCGCTCGAGGTTGTTC
CCCATCCGATGGTGGTGACGAGGGTGTTGTCAGGAAAATTGTAAGCGCTGCCGGCCACGCTAGCGGGCTG
GACGCTGTTGGAGTATACGGCAGGGTTGGCCAGACGGACAATGGCGATATCATGGTCGAGGGTGTTGGGG
TTGTACTGCTGGTGCAAGACTAGCTGGGACACTGTGTGCTCAGAGCCACCGCTGGACGCGAAGGAGGTAC
CCAGGCGCACACGCCACTCCGA

>FP375323.1 FP375323 Spodoptera frugiperda cDNA library, induced midguts Spodoptera frugiperda cDNA clone Sf2M11708-3-1, mRNA sequence
TTTTTTTTTTTTTTTTTTTTTTTTTTTTTTAGGATAAAAGTAACATTTTATTACAAAAAAATATTATTAG
CACCAAGTAACATCTTAAGCGTTGGAAGAGATCCAGGCAGTGTAGCGGGATACACGAGCGTTGACACCGG
GGAAGGCAGCCTGAGCACAGCCAATACCGAAAGAGCAAACACCAACAACGATGCCGTTGTGGTAGAGAGG
ACCACCAAAGTCACCCTGGCACTGGTCGCGACCACCGGTGGGCCAGCCGGAGCACAACATGTTGTCGGTG
ATGGTGATACCACGGGTAGCGTAATTGTTTCTGCAAGTAGCCTGGTTGATGATGCGCAGCTCAACGTGAC
GGAGCTGCTCAGAGCTGGAGCCACCAGCAGAGGTAGTTCCCCATCCAGCGGCCCAGGCGGCGGTGTTGTC
ACCGGGCAAGTAGTTGGCACCAGCGATGGAGGCAGCCTGAACATTGTTGTTGAAGGAAAAGGTGGAGGCG
GAGCGGAGGATAGCGATGTCGTTGTTCAAAGTTGCGGAATTGTATGAAGGATGGACGATGTTGGTGTTGA
CGTTGTGAACGACACCACCCCTGTTGGCCCAGGGGGAAACGAGACGGGTTCTCCATCTGTTGGCGGCGTC
CCCAACTGTGCAATGGGCACCGGT

>FP375322.1 FP375322 Spodoptera frugiperda cDNA library, induced midguts Spodoptera frugiperda cDNA clone Sf2M05070-5-1, mRNA sequence
CCCACGCGTCCGGTTTTTTTTTTTTATTTTATTCTTTAGAACTTTAATCTCTATTTCATCAAATTCTTGA
TTTGGGTGTTGAATTGGATTAGAAATTAATCTTTTAAGTTTTATCCCCCTAATTTCTAATTCCAATAATT
TATTTTCAACAGAAGCCTCATTAAAATATTTTCTTACACAATCAATTGCATCTTTAAATTTTTTATTTAC
AATTTTAATTAAATTAACATTAATAAAAAATTTTGAAATAAATAATTTTTTAACTATTATAATAAATTCT
TCTATATTAATAAAAATAGGAAGAGTTCCATTCCATTTTTGATTTCCTAATATTATTGAAGGATTATCTT
GATTAAATAGTTTTATTTTAATAACATGACAAAAAATCACACCTTTAATTTTAATATCTTATTGTATAAA
TAATTATTTTATTAATATTATTATTATTCTTAATATTATTATTGGAGCTATTGGAGGGTTAAATCAAACA
TCATTACGAAAATTAATAGCATTTTCATCAATTAATAATTTAGGTTGAATAATTATATCTATTTCAATTA
GAGAAACCTTATGAATTTTTTATTTTTCAATATATTCTTTTATAATTAGTATTTTATGTTTCTTTTTTTA
CATTTTAAATATATATTTTATTAATCAATTATTTATTAATAATATAAATTTTTTAGTTAAAATTAATATC
TTAATTAATTTTCTTTCTTTAGGTGGATTACCACCATTCATTGGATTTTTCCCTAAATGAATTATTATTA
AATTTTTTAATTAATAATAATATAAATTTAATAACCTT

>FP375321.1 FP375321 Spodoptera frugiperda cDNA library, induced midguts Spodoptera frugiperda cDNA clone Sf2M11712-3-1, mRNA sequence
TAATTTACCCCTTATTTTACAATTTAAAAAAAACATTCATTAATCAAAAAAAAGCTGGCGAAACCAAAAA
AACAACGTTTCTATATCGCCGGGAAAACATTAAAAAATGGGGGTATGTTTTAAAAGGGTTGCGGGTGAAC
CCATCCCCCCCCCCCAGGGGGGAAAAATTGGTCAACCCCCCACATCAACATTAGCGGGACCGCCAAAATT
TCAAATCATTTGGGAAAGTACATCAAGTTAAAATCATTAGCCCAAAAAAGCCAACCG

>FP375320.1 FP375320 Spodoptera frugiperda cDNA library, induced midguts Spodoptera frugiperda cDNA clone Sf2M11578-3-1, mRNA sequence
TTTTTTTTTTTTTTTTTTACAAAACTACCAATCTTTATTTCATTTCTAAATAAAATAAAAACACATTCTT
ACTTACAACTTACTTAAAACTATTTGTCGAAGTAACTCGATTAGTTTATCGTCGCATCGATTGTCGAGTA
ATGCTGTTATAATGACTACGGGCTCTACAAAACTTAAAACAAGTCGAGATACTTCGAACAATTACAACTT
ATTTACTATGGCAAATTTAATTATTTGAGCAGTTGATCGCTGCGTAAACTAAGATCGTGTAGGAGTAAGC
TCTTCCTCTAGCTGAGTAAAGTCGGATTGTGACGAATTCCGAGCCAAGACCACCGGCCACTCGTGTTGCT
ATGGGACTATTTGTTCCAACCTGGTTAACCCTGATGGCTGTGATGTTAGTTCCTCTTGCTCCACGGAAGG
TTACTTCTTGATCATGGATCAATAAAGTAGCAGCAGCTACGTTGTGAGTGATCCTAGACATCAGCCTATC
GTTAGCACCAAAATTTCCCAAAGACAGATTATTACGAGTAGCTGCTACACTAGTTTCCTCATCGTCTTCT
CCTATTTCATTCTCCGGTACATCCAACTCAGTATCTTCTTGCAAGTCTGGTACATTCAGCTCAGTATCTT
CGGGCAAGTTTGGGACATTTAGCTTAGTATCTTCAGGTAAATCTGGGTACATTCAGCTCTGTATCTTCGG
CTAAGTTTGGTACATTCAGCTCAGT

>FP375319.1 FP375319 Spodoptera frugiperda cDNA library, induced midguts Spodoptera frugiperda cDNA clone Sf2M06871-5-1, mRNA sequence
ATTTACTTTAAAATTTAATTATAAAAAAATATCAATTTTAATTTTAATTATAATATTTTTAATAATAATA
ATATATAATAATAACATAACATGATTAAATTTATCAATAAATTCAGATATAGATAACTTTAATAATATAA
TTTTTTTCTTTAATAATGAAAATAAAATTAATTTAAGTAAATTATATAATAATCAAACATTTTTAATTAT
AATAATATTAGTAATTTATTTATTTATTACTTTAATTGCTATTGTAAAAATTACTAATATTTTCTATGGA
CCTTTACGTTCATCTAATTAACAAAAAAAAAAAAAAAAAAAAAAAAAAAAAAAAAAAAAAAAAAAAAAAA
AAAAAAAAAAAAAGGGGGGCAGGTAAAAAAAGATCAAAGATTATATAGGCGGGCCCGCCCAAGC

>FP375318.1 FP375318 Spodoptera frugiperda cDNA library, induced midguts Spodoptera frugiperda cDNA clone Sf2M08552-3-1, mRNA sequence
TTTTTTTTTTTTTTTTTTTTTTTTTTTTTTTTTTTTTTTTTTTTTTTTTTTTTTAAAAAAAATTATTAAT
TCAATTAAAAAAATTTTTAATTGAAATTCTTTCCATTACAATTGGGAAAAAACTATGATTAGCCCCCCAA
ATTTCTGAACATTGACCAAAAAAAATTCCCGGGGGATTAAAGAAAAAGTTTGTTTGATTTAGTCCACCCG
GATTTGCCTCCCCCTTAACCCCCAAGGGGGGGACGGGTCCGGGGGGAATTACCTCCGTAGCCGTAACTAT
AATTCCAATTTGATTATTTATAGGGAAAAAAATTCCATTATCAACCTCCAAAAAACGGAAAT

>FP375317.1 FP375317 Spodoptera frugiperda cDNA library, induced midguts Spodoptera frugiperda cDNA clone Sf2M08217-3-1, mRNA sequence
TTTTTTTTTTTTTTTTTTTTTTTTTACTTGAAGAATTTCATTTATTAATAAACAATATTATTGATTAATT
AAATATTAAAATAAATATTTACAATATGTATATTTTGGCTTTGACTTAGTCGAACATTTGTAGGGATTGG
ATAGCCAGAAACATTAGTGCTACAGCAATTCCGAGTTGTGACGTAGAGGCCGCTCCCGTGACAACTTGAT
TCACCCATGGTGCGAATGAGGAAACACGAGTGTACACTTCTGGGTTGGGTGGGCTACTAATAGCACAGTT
GTTTTTAATAGAAAGTAAGCCAGCGAGAACCGAAGGAGGGTTTAATGGGTTCTCTGTACACACTAGTGGG
TTCCCTAGATCACCCGAACATCCACTCCCAGCTCCCATCCCGCAAATCATGCTTGATGTAACTTGCATCC
CTGGCATCTGGTTACACACTGAATTTGGGACCACTCCTATAAGTGGTAAAGTCATCAAATGTGCACTTGC
GGTAGATGATGCATTAAGACCTCCAAAACCTGAAGATTCACAAAAACTGTGATCAGGTAATTCACCGGTT
GGCTTTGGCAAGGGCTTTATTGCGTCCGGGAAAGCATTTTGTAAAGTAATAA

>FP375316.1 FP375316 Spodoptera frugiperda cDNA library, induced midguts Spodoptera frugiperda cDNA clone Sf2M09081-5-1, mRNA sequence
TGTCTACGAACATGTCGCATAGAAAGTTTTCGGCGCCCCGTCATGGGTCCATGGGATTCTACCCCAAGAA
GAGGTCCCGCCGTCATCGTGGTAAAGTAAAGGCATTCCCCAAAGATGATGCTAGCAAGCCAGTCCACCTT
ACCGCCTTCATCGGCTACAAGGCCGGTATGACCCACGTGGTTCGTGAACCCGACCGTCCTGGATCAAAGA
TCAACAAGAAGGAGATCGTAGAGGCTGTGACCATCATCGAGACGCCACCAATGGTGTGCGTTGGTGTGGT
TGGTTACATCGAAACTCCTCACGGTCTCCGCGCTCTGCTCACTGTTTGGGCCGAGCACATGTCCGAGGAC
TGCCGTCGTCGGTTCTACAAGAACTGGTACAAATGCAAGAAGAAGGCATTCACTAAGGCCAGTAAGAAAT
GGCAAGATGAGCTTGGACGCAAGTCCATTGAGAAGGACTTCAAGAAAATGATCCGCTACTGCAGCGTGGT
CAGGGTGATCGCTCACACCCAAATGAAGCTGTTGAAACAGCGTCAAAAGAAAGCTCACATCATGGAGATC
CAAGTCAATGGTGGAACTATTGAAGACAAAGTCAAATGGGCTAGGGAACACCTAGAAAAGCCCATTCCTG
TGGACTCTGTGTTTGCTCAGGATGAGATGATTGACTGCATTGGTGTCACCAAGGGTAAAGGATACAAGGT
GTGACCTCCCGTTGGCACACAAAGAAGCTGT

>FP375315.1 FP375315 Spodoptera frugiperda cDNA library, induced midguts Spodoptera frugiperda cDNA clone Sf2M10187-5-1, mRNA sequence
GTGCAGTTCAAACTCGACGTAATGGCGGCAAAATATTTAATTTTATTTTCAGCGTGCCTTGTGCTCGCAT
CATCTCAAAGTAATGGACTGCAAACTGTGAATGGAAGAATAAAGGTTACCGTGGGTATTACTTCATCAAA
TTCTGAAGTACAACTATTCCTTAACAATCAGCTTTTACCAGCGGTCGCAGCGCATGAACAGTTTCTTGAC
ATCGACTTCGTACCTTGGGGAAGGACAAAGTGGGAGAATAACGTTTTCGTGTGTGATGCTGGTCTTGCTG
AGTGTTGGGCTAATCGCGTACATAGATGCGTTTTGGACAAGCTGAAGAATGACCAAGCCGCCCAGCTCCG
CTATATTACTTGCGAGTTTTCTCATCCATTCCCATCATTCGGACAAGGAAGTTATGCCTGCGTTCAAGAT
ATCGGCTTAAATATGTTAGATGTTGATTACTGCGTCGCTAATCCTGGAGACAACTTGGATAAACAAGCTT
CGGAAGCTGCCGCCAAACCTATGGAAGAGTTAAAATTCATTCCATACGTCGTTTTCAATGACGACATCAA
TCTAGAACTACACAATCAAGGTTTGACTAGACTCTCAAACTTGATCTGTTGGGCTCTATCGGAGGACTCG
AGCACTGGAATAACTAGCTGTCATGTTTAAAAACTCCTCAAGAATATTGTATTATCAGAGTTAGAATGGA
CGAATTGCGAAGTCTTATCTTACTTAGCCTATGCTGGTGCCAGAATTGTACTAAATGTCCAACTTTCGCC
CGCGTTTTAATCTACAAACTTGTGCAATTGGGCAATCGTCAAGCGAGATATGGCAAATAACTCTGTGAAA
TTTTTGATGATACCCAGTGAAACTGTAATGAAAAT

>FP375314.1 FP375314 Spodoptera frugiperda cDNA library, induced midguts Spodoptera frugiperda cDNA clone Sf2M11854-3-1, mRNA sequence
TTTTTTTTTTTTTTTTTTTTATGGCAACATTTATTTAAGAGCAAAGAAACATAAGTGGTGACTATTCCAG
TTTACTTGATTACAAACATTATTTTATGAATCAAACTGGCCAAAGTTCCCTTCTTATGCGTTGGAGGAGA
TCCAAGATGCGTAGCGGGATACACGAGCGTTGACACCAGGGTAGTTAACTAGTCCGCATCCAATACCGAA
AGAGCAGACACCAACAACAATGTTGTTGTGGTAGAGAGGACCACCAGAGTCACCCTGGCACTGGTCGCGA
CCACCGGTGGGCCAGCCGGAGCACAACATGTTGTCGGTGATGGAGACACCGCCTTGAGCGTAGTTGCTTC
TGCAAGTAGCCTGGTTGATGATGCGCAGTTCAACGTGACGAAGCTGCTCAAAGCTGGAGCCACCAGAAGA
GGTGGTTCCCCATCCTGCAGCCCAGGCAGCAGTATTGTCACCGGGGAAGTAGTTGGCACCAGCGATGGAA
GCAGCGCGGACATTGTTGTTGAAGGTGAAGGCGGTGGCGGAGCGGAGGATAGCGATGTCGTTGTCAAAGG
TTCTGGAGTTGTATGAAGGGTGGACGATGTTAGCGTTGACGTTGTGAACGACACCACCGCTGTTGGCCCA
GGTGGAACCGAGACGGATTCTCCATCTGTTCGGAGCGTCACCAATTGTGCAGTGCGCGGCAATAAGGATG
GCACGGTTGTTCAAGATGGAACCACCGCAAGTC

>FP375313.1 FP375313 Spodoptera frugiperda cDNA library, induced midguts Spodoptera frugiperda cDNA clone Sf2M09973-5-1, mRNA sequence
GTCAACACTTACTCTGTTTATTTGCATTTGAATTCCTTTTTGTGTTTTTTTTTTTTTTTTAATTATATGA
CAATTTTATCACAGACTGCTTGACGTATCGTAAAAATGTTTGGGTTCAAAGCCTCCCTTAATTTCTACAA
TGGCAGTAGACGGAAGACCAAGAAAGAACGAGCCGAGCTTGGCGCTGTGCTGTCCGTCACTGGTGCCTAC
AGAACCAATAGAGATGACTCATTTGGCTACAACTACCCAGACACACGGAAATCAACACCAGCACTGAACA
ACAACCAACTAATGCCCGCCGCGGCCCCACCCCCCGTCCGACCAATAAGACAAGCGAAAAGCACCAGCGA
CCTAATTCTAGACAAGAACCTTCCACCGAACCTAAGACCAGAGAACCCAGGAGTATCCAAAGACCCGCGA
GGAGCCGAACAAGACCCTCGCAACAACAGAATACCTGACAAAAGCAAGGAGAGAAAACTGGACGCACAAA
TACGTGTCGACAAACAGAGGCTTGAAGAACAAAAGAAATTGGAGAAACAGCGGATAGAAGAACAGAAGAA
ATTGGAGAAACAGAGGATAGCGGAGCAGAAGAAGAGAGATAAGTTGTTGCTGAAAGAGCAAGCGAGAAAG
GAGAGGTTGAGGAGAGAGATGGAGAAACAGAGTAAAAAGAGTAAGGCGCCACCGCCGCCAATGGCGAATG
GGGCGAATAAAGCGAATCCTGTTGCGCAAGTACGACAGCCTCAACCGCAAGCGTTACCTCCGGGGGCGAA
CCCTGTAGCGCAACTACGGCAACAACCGCACCCGAGCACATCGAACGCACA

>FP375312.1 FP375312 Spodoptera frugiperda cDNA library, induced midguts Spodoptera frugiperda cDNA clone Sf2M08376-3-1, mRNA sequence
TTTTTTTTTTTTTTTTTTTTTTTTTTTTATATAAAAAGTATACTATGTTATATTTGTGATCAGTCGTGGT
ATTTAAAGGTACTGGCGGATGAAACTGTCGAAGCTGGTGACTCGAGCGAAGGCTGATGGGAAACCAAGCT
GGCATCCGTCCCGAGCGACGAAAGAGCTGACACCAATCAAAGTAGGTACGCCGTTCTGGTTGTAGACTAA
AGGACCGCCGGAGTCTCCGCCGCAAATGCCGACTCCTCCAGCGCCGTTGGTGCAGATCGTGCTCGGAACC
ACAAACACGCTGCCGAACACAGCCTGACAGGCTTGCACGCTGATAACTTGCAAGTTTACGTGACTTACAA
TCGTGGATGCACCCGCTTGCTGGTCACTGGTTCTGCCGAATCCTGCAGCAACCGCCCAGTTTCCTACAAA
AGTGCCTGACCAGCTGGGCGGAAGGGCAATAGGTTGAATGCCGGTGGTAAATAGAACGTTGGTGGGCAGT
CTGATCATGGCGATGTCGTTGTTGAGGTTAGCGGTAAAGTATTGTGGGTGCATGATGACGTCCGTGGTAG
CAATGCCAACCCCACCTGAGAATAGGAGATTGGAGCCAAGGATGACGAGG

>FP375311.1 FP375311 Spodoptera frugiperda cDNA library, induced midguts Spodoptera frugiperda cDNA clone Sf2M05407-5-1, mRNA sequence
GCGCGCCGAGTCCCTCCCGCAAGCCGCAACCAAACCTGACTCGGGTCTCTTCTCTCAACCTCTTTTATTT
AATTGCCAGCTACGCACAAAAATGGACGTGTCGGGCGTGCTGGACGTGATGGGCGGCTCGGGCGAGCTGG
AGCTGCTGGCGCGGCACGCCGTCGACTCCGACGACCCGTGCGCCACTCACGACCACGCCATGGTGTTCCA
CTCGTGCGTGTGTGCGGAGATCCTGTTCAATGGGTGGAAGACTAGCAACGAGCTGCAGTTGTTTGGGTCG
GCGGTGGCCATATTCGTGGCGTCCGTGCTGTACGAGGGTTTCAAGTACTGGCGCGAGACACTGCCGAGCA
CCACAGCCGCGCCGCTCTCCGACTCGCGGCAGAACATCGCCAAGGGTGATTCAGCAATGAGCTCCTTCAG
GGCGGCGGCGACGTCGGGCGCGCACGCGCTGCAGACGGCGCTGCACGCGGTGCAGTCCACGCTGAGCTAC
CTGCTGATGCTGGTGTTCATGACGTACAACGTGTGGCTGTGCCTGGCCGTCGTGCTCGGCCTCACGCTCG
GCTACTTCCTCTTCGGCTGGCGGCGGAACTCCCTCAACGACCCCAACGAGCACTGCCAGTGACCTCACGT
GACTCTTATCTTCGTGGTATTGTGTTGTCGTGTTTATACCTACATATGTACGAATACTCAATTATATTAT
TTACTTTATTGCCAAAAAAAAAAAAAAAAAAAAAAAAA

>FP375310.1 FP375310 Spodoptera frugiperda cDNA library, induced midguts Spodoptera frugiperda cDNA clone Sf2M11368-5-1, mRNA sequence
AAGGGCCGAAAGGAAAAGCTTAGAGAAAAGTGTTAATTTAATAAAAACTTACTTTTAAGATTATAATTAT
ATTCCAGTTAATAAAATTGGAAAATGACTGAAACTCCGGAGACCGTGAAAATCAATAAGTGGGATGGAGC
TGCCGCTAAGAATGCTATTGATGATGCTATCAGAGAGGTCCTGACGGGAGATCTGAAATGTAAAGAAAGC
TTCGCTCTCATTGATGGACGGCTATTCCTCTGTGCATTAGCTGTTGGTGTGGCTCTATATGCATTGCTCT
GGGATTACCTGTACCCATTCCCACAGTCAAGACTGGTTCTCATAATCTGTGTGTCTTCATACTTCATCTT
GATGGGCATTCTCACACTGTACACAACATTCAAGGAGAAGGGAGTCTTTGTAGTGGCCAAGGAAAAATCT
GGCAACATCAACAGGGTCTGGGAAGCCAGCTCTTATGTTAAGAAGCACGATGATAAGTACAACCTGGTCC
TGGTAATGCGCGACTCCTCAGGCAAGTCTCGTGAAGCATCCATCACCAAGTCGTTCGCCAACTTCATTGA
TACCAACGGAACCATCGTCCAGAACCTCGTTGTCAACGAGATCACCAAACTTTACAACTCCCTCTCTTCT
GAAAAGAAGGAGAAGTGATCGCTCTCTCGCACAAACTAGATAAGGTCTGACATTATTGTAACATTATTAC
TTGTAATAAACAAATGTCTTATTTAAAAAAAAAAAAAAAAAAAAAAAAAAAAA

>FP375309.1 FP375309 Spodoptera frugiperda cDNA library, induced midguts Spodoptera frugiperda cDNA clone Sf2M10711-5-1, mRNA sequence
CAAGCCTCTTAACCGGTCGCGCTGAACGACGACTGATATTTAATTAATTTATATTCTACGTTAAGTTCAA
CAAAACTCAATTCAAAATGCGTGAGTGCATCTCAGTACACGTTGGACAAGCCGGAGTCCAGATCGGTAAT
GCCTGCTGGGAATTATATTGCCTTGAGCATGGAATCCAGCCTGATGGCCAGATGCCCACAGACAAGACCG
TGGGCGGTGGTGATGACTCCTTCAACACCTTCTTCAGCGAGACCGGTGCCGGCAAGCACGTCCCCAGGGC
TGTGTTTGTTGACTTGGAACCCACAGTAGTTGATGAGGTCCGCACTGGCACATACAGACAGTTGTTTCAT
CCAGAACAACTTATCACTGGTAAGGAAGATGCGGCCAACAACTACGCCCGTGGTCACTACACCATCGGCA
AGGAAATCGTAGACCTAGTCCTCGACCGCATCCGTAAGCTCGCCGACCAGTGCACCGGTCTCCAGGGCTT
CCTTATCTTCCACTCCTTCGGTGGAGGTACTGGATCTGGTTTCACTTCCCTCCTGATGGAGCGACTCTCC
GTGGACTACGGCAAGAAGTCCAAGCTGGAGTTCGCCATCTACCCGGCGCCTCAGGTGTCCACCGCTGTCG
TGGAGCCCTACAACTCCATCCTCACCACCCACACCACCCTTGAGCACTCCGACTGCGCCTTCATGGTCGA
CAACGAGGCCATCTACGACATCTGCCGCCGCAATCTCGACATCGAGCGCCCCACGTACACCAACCTGAAA
CGTC

>FP375308.1 FP375308 Spodoptera frugiperda cDNA library, induced midguts Spodoptera frugiperda cDNA clone Sf2M12789-3-1, mRNA sequence
TTTTTTTTTTTTTTTTTTTTTTTTTTTTTCAGTAACCAACGGATATATTTCATGTATAAAAAAATCTTCT
TCAACAAAAATGAAAAAATACAGAAAAAACGTATTAAAAACAGCACCGCATACCAAAAAGTATGGAAGAA
TCGGATGTTTGAACAGAGGTATATTTTGTATCCTTACATGATGTGATGTTTACGCCTAAATACTAGCTAG
TTGTGCCTAAACCGAAGTAATAAATAATGATTTTGACTGAGGCGGACGGCAGACATACATAAGGAATACT
TTGTATATTTTGTGCTGAAGTTAAAGTTTGTTTAATATAACAGCATTTTATGATGTTATATTCGATCTAC
AGTGATGTAGCTCTATAAACAAGTTGGAAATTAAATGCAAGTGACGAACGAGCCACATAAACTGTGACAG
CAACAAAATGGCGCCCAAAACTGACCCTGCTCGTACCGCTCCATTACGGAACCGATTTTAGAAACCGATT
CAGATGATTTTCTTTGATTTTAATATAAAAAAGAATAGCTTTTTTGATTTTTATATATAAAATGTTCACA
CTGATTTTAAAATTACAAGTATACTAATGTCAGTCCCACTATGTTATTTACTGAAGGCCGATGGAGGCAA
TCAGCTGCTCGACCTTGGCGACGTACGCCTTCTGTGCGTCCTCCTTGGAAAGACCCTTCTTCTTGGACCA
CGCCTCGAACTTGGCCTTGCCCTTCAGGTCCAAGAAACCGGGGGCCTTTGAGGGGTCGGAGTCTCCGACG
GTAGCCTGCTT

>FP375307.1 FP375307 Spodoptera frugiperda cDNA library, induced midguts Spodoptera frugiperda cDNA clone Sf2M12941-3-1, mRNA sequence
TTTTTTTTTTTTTTTTTTTTTTTAAACATTATTTATTTCTTTTATTCTGGTAAACTTTCCTTCAAATCAG
CCATTACTTCATCCATGTTGACATCTTTAGAAGTTTTCGTGTCACTTTTCGTGAATTTTTTGCCGCAGTA
TTTTGCAAATGTCCTATTTTTGCTTGTAGTTAGGACAACTTTCTTTTTCACGTCGCTTGAGCTTTCACCA
TCGTGTTCCATGGACTGAACGTTATTG

>FP375306.1 FP375306 Spodoptera frugiperda cDNA library, induced midguts Spodoptera frugiperda cDNA clone Sf2M13176-3-1, mRNA sequence
TTTTTTTTTTTTTTTTTTTTTTTTTTTTTTTTTTTTTTTTTTAGATATATATATATATATATAATTAAAT
ATAAATTAATTATATATTTAAAAAAAATTAATAATATTCATTATTTAAAAAATTTAATTTAAATATTTGA
TCCTTTCGTACTAAAATATTTTATATTTATTAAAAGAAAGAAACCAACCTGGCTTACACCGGTTTGAACT
CAGATCATGGAAGATTTTAATGATCGAACAGATCAAAATTTTAAACTTCCACATTTAAATTTTATCTTAA
TCCAACATCGAGGTCGCAAACTCTTTTTTTTATTCCAACTAAAAAAAAAAATTACCCTGTTATCCCCAAG
GGAATTTTTTCTTATAATCAAAAAAATTGGATCATATACCCCCTTATCTATGTTAAAAAAAAAAAAAAGT
TTTTCATATTTTTTTGTCCCCCCCACAAAATAATTAAAATAATTTTAATTAAAAAATTTAAAAATAATCC
CAATTATTTTAAATATAAAACTCTATAGGGGCCTCCCGTCTTTTTAATTTATTTTAACTTTTTAATTAAA
AAATTAAATTCTATAAAAAAATAAAGAGACAGCTTATATTTCATCCCATCTTTCCTAC

>FP375305.1 FP375305 Spodoptera frugiperda cDNA library, induced midguts Spodoptera frugiperda cDNA clone Sf2M12342-3-1, mRNA sequence
TTTTTTTTTTTTTTTTTAACAGTCTATATTGTTCTATTTATATACGTATATACACTATAAATTCCAAAAC
AAGGTTAAGTAAAATGCAGGTCATCAGTCTTCATAAGTTGTTGGGTTTGTAGTAACTTCTACATTTCTCT
GTAAACACTTTTGTTGTCTTCTCTTTAATGACTTCTTCCACACTAAGTTCCGTTTGCAAAAGTCTCAGCT
TTTTCTGTTCAGCTTTTAAGTTTTTCAGTACTTCAAAGTCGTTCGGTTTTTCATCTTTAACCGCCTTTAG
CTGTTTTACTGTTTCTGCTGTTACTAAGATACAATTTTTTATAACATTTTCTCTGTCCGTGTGCCCTTTT
TGAATTTGAGAGTACAAATCTTCACAAGCAGAGTGAGCATCAACTTTATTTGCGAATGACTCTGTCGGGA
TGGAAGTATTAAGAGCGTAAACTATCTTATCGTCCATGACACGCATTTTTTTCAGGATGTCTTGAAATTC
TAAAAAATCGGGGCAATTCATTTGACTAAACATTTTTGAGATTTAAATTTATTGGTAATCTCTCGGACTT
TTTGGTTACTTT

>FP375304.1 FP375304 Spodoptera frugiperda cDNA library, induced midguts Spodoptera frugiperda cDNA clone Sf2M14018-3-1, mRNA sequence
TTTTTTTTTTTTTTTATACCGGTATATAAATTATCTTTTATTACAAATGTTCAGGTTAGTAACGATTTAT
AAATAAATAAAAATCTTTGTCAAAAATACGAAATCGACAATGTTTCGCATTCGTCATTACGTAATATGCA
TATTACGATACCTTACAGCCTATTTTAAATACTGAACTTAAATAAAAGATCACAAGCGTAATTTGAGCCG
CCCATTCAGGGGCTTGGTGTAGGGCATCATAAATTAGGAATAGTCTTACTTGCCGCTTAGAAGCACTTCC
TGTGGACGATGGAGGGGCCAGACTCATCGTACTCCTGTTTCGAGATCCACATCTGTTGGAAGGTCGAGAG
GGAAGCCAGGATAGATCCTCCGATCCATACGGAGTACTTCCTCTCTGGGGGCGCGATGATCTTGATCTTC
ATTGTGGATGGAGCCAGAGCAGTGATCTCCTTCTGCATACGGTCAGCGATACCAGGGTACATGGTGGTAC
CTCCGGACAGGACTGTGTTGGCGTACAAGTCCTTACGGATGTCAACATCGCACTTCATGATGGAGTTGTA
AGTGGTCTCGTGGATGCCGTTGGCTTCCATACCCAAGAATGAGGGCTGGAAGAGAGCCTCAGGGCAACGG
AATCGTTCGTTACCGATGGTGATGACTTGTCCGTCGGGAAGTTCATAGGACTTCTCCAGGGAGCTGCTGG
AGGCAGCGGTGGGCCTCTCCTGCTCGAAGTCGAAC

>FP375303.1 FP375303 Spodoptera frugiperda cDNA library, induced midguts Spodoptera frugiperda cDNA clone Sf2M08371-3-1, mRNA sequence
TTTTTTTTTTTTTTTAGTTTTATAGATTATATATTTCTAATCACAGTGCTGAGACACTTATAACACAGGC
AGCTAATACATAATTTAGTAATTGATTTATTCATGTATTTACTTCTTGGGTACAGCGTGGGTGTAGATGG
TGTGGCCGACACCGAGGAGCCCAACGATGCAGAGAGCCATGGTCAAACGGTACAGGATACCATCAGCGGG
ACCTCCCTTCAGGAACACGGGGACATCATCCTCTTTCTGGAATTGTTTCTGTCGCTGGATGATCTTCTCA
GACATACGAGCGTAAGGAGTGTTGGTGCCGGGGATCAACTTAGTCTTGCCAGGAGCTGGGCACGTCTCAG
CAACAGTCGACATGTGCGAAGTGTTGTACTGGATGGTCGGGGGCTCCACTCGTTGCAAAGCAACGGGTGC
CACGGGGAACAGTGGGCTTTGCAGGTGGGTTGAAGCCACCAGCCTGCCAGTAACTCGGCTAAGTTGATGA
TACATTTTGTTCGAAGGAAAATCT

>FP375302.1 FP375302 Spodoptera frugiperda cDNA library, induced midguts Spodoptera frugiperda cDNA clone Sf2M11975-3-1, mRNA sequence
TTTTTTTTTTTTTTTTTTTTTTTTAATGGACACATTTTATTGTATTATAGCAATACATAACATTATCTAT
ACAGACTACAACAAGGCATTCACAGTTATCAAAATATCACTAATGTGTTACTGTACGTCGCCGAAATGGA
AACGTGTACGCTGAACTAAAGTTACTGCGAGCTGGTGCAGCGCGGAGAACAAAACTCATTTGTCAACAAA
AATATCCGTAATAAATAAATAAGAACCTATCAAAATCTGAAGTACATTCATAATAATTTCATTAATTTAA
GCTAAACATTTTATAGAAAAAAATGTTCTAGTAAAATGATGCAAAAGTTTTGTATTTGATATCAATAAAT
TAATGAAAAATGTATGAACATGTGAATATTGATCAGACATTCGAAAATGGAAGCTGTTCTGTAGCACACA
CAAAAGCAATCGTTAAAAACGTTGTTTTTTTATGTACAAAAATTACGACATGCTTTGTGATCTAAAGATG
TAACAAGCTAGAATATAGGTAGACTTCACAAAGGCGATTTTTTTATTCAATCTTTCTTAAATGGCCACGA
AGTCTCCAATATAGTGTTGTCGACTATACTGCCAGTGTCGAGTCGAACTTTAACTTCTTAGTAGTTGTTA
ATAAGTATGTTGTTGTGACAATTTTATTCTTTAACAAGATGTTGCATAAACAAACAAAATTGCTTGCCTA
CATATTACACTTTCTCTAATCGAATGTGTATCAAAATTCATAACATTGTTTAGAAATGTTCATTTTTAGG
AGATATTAACTACAATTGGAATAATTACTGATTTATTCATTGATGCAGGA

>FP375301.1 FP375301 Spodoptera frugiperda cDNA library, induced midguts Spodoptera frugiperda cDNA clone Sf2M07554-3-1, mRNA sequence
TTTTTTTTTTTTTTTAGATATATATATATATATATAATTAAATATAAATTAATTATATATTTAAAATAAA
TTAATAATATTCATTATTTAATAAATTTAATTTAAATATTTGATCCTTTCGTACTAAAATATTTTATATT
TATTAAAAGATAGAAACCAACCTGGCTTACACCGGTTTGAACTCAGATCATGTAAGATTTTAATGATCGA
ACAGATCAAAATTTTAAACTTCTACATTTAAATTTTATCTTAATCCAACATCGAGGTCGCAAACTCTTTT
TTTTTATTCGAACTAAAAAAAAAAATTACGCTGTTATCCCTAAGGTAATTTTTTCTTATAATCAATAAGA
TTGGATCATATACTCACTTATCTATGTTAAATAATAAAAAAAGTTTTTCATATTTTTTTGTCACCCCAAC
AAAATAATTAAAATAATTTTAATTAAAAAATTTATAAATAATCTCAATTATTTTAAATATAAAACTCTAT
AGGGTCTTCTCGTCTTTTTAATTTATTTTAACTTTTTAATTAAAAAATTAAATTCTATAAAATAATAAAG
AGACAGCTTATATTTCATCCAATCTTTCATACAAGTCATCAATTAAATGACTAATGATTATGCTACCTTT
GTACAGTCAATATACGGCAACCCTTTAATATATTAAAATATCAGTGGGCAGATTAGACT

>FP375300.1 FP375300 Spodoptera frugiperda cDNA library, induced midguts Spodoptera frugiperda cDNA clone Sf2M09374-5-1, mRNA sequence
CCCACGCGTCCGGTAGCAACAAAATGCGTGTCCTCGCTTGCTTGGCCCTTCTCTTAGCTGTGGTAGCAGC
CGTCCCCTCCAATCCCCAGAGGATTGTGGGTGGTTCGGTCACCACCATTGACCGGTACCCCACCATTGCA
TCTCTGCTGTACTCGTGGAACTTGAGCTCCTACTGGCAGGCATGCGGTGGTTCCATCTTGAACAACCGTG
CCATCCTTACTGCTGCCCACTGCACAGTTGGTGACGCCGCTAACAGATGGAGAATCCGTCTCGGCTCCAC
CTGGGCCAACAGCGGTGGTGTCGTTCACAACGTCAACACCAACATCGTCCACCCATCATACAACTCCGCA
ACTTTGAACAACGACATCGCTATCCTCCGCTCCGCCACCACCTTCTCCTTCAACAACAATGTTCAGGCTG
CCTCCATCGCTGGTGCCAACTACTTGCCCGGTGACAACACCGCCGCCTGGGCCGCTGGATGGGGAACTAC
CTCTGCTGGTGGCTCTAGCTCTGAGCAGCTTCGTCACGTTGAGCTGCGCATCATCAACCAGGCTACTTGC
AGAAACAACTACACTACCCGCGGCATCACCATCACCGACAACATGTTGTGCTCTGGCTGGGCCCAACGGT
GGTCGCGACCAGTGCCAAGGTGACTCTGGTGGTCCTCTCTACCACAACGGCATCGTTGTTGATGTCTGCT
CTTTCGGTATTGG

>FP375299.1 FP375299 Spodoptera frugiperda cDNA library, induced midguts Spodoptera frugiperda cDNA clone Sf2M13728-3-1, mRNA sequence
TTTTTTTTTTTTTTTTTTTTCCACTTCCCTCGGTGAATTTAATGCAGGAGACAGGATGACTTAAACCTTA
AGGCACAAAAGAGACTGCACAACTGGGAGAAGCCCAGTCGCCAAGCACCACGGAAATTTTACTTAAAACT
AAAATACTAAATGCTAATACTAAATGGGTCCTAAGCGTGAGCTGTTATACTTGCTTCCAATAATAGGTAT
GGCAAAAACGCCTAAACGCACGGAAATTCGCTCGAGACTCCACAAGGTCCGTGTAATTAACTACACCTGA
TGAAACAATTAAATTATCCAACATAGCGTTACGCTTAGATTGCCAGAGACCACACTCCCAGAGTATGTGA
TGGGCGGATTGCTCATGTTGCAACTCCGCTGTCGAACATTGGCACCAAGGTGAATCAACGAGTTTAAATG
AGAACAATTTGCTTTTAAAGTTGCCATTGGGCAACACAGTGATCCACCTCCAACCATGTCCTCTCCAGTC
GCTCATGCACGGATGGAAAGAACTGATAGAGGTGGCGGCCCTTGGTAGAAGATTCCCATCTACACTGCCA
CTCAGTCAGAAGTTCATCCCAGACGTCCGTTAATGGCTTCAGGCCATGGTATGAAGTGTCTCCTCCTGTT
GCGAAGCAGTCATGCTAGCTAAGT

>FP375298.1 FP375298 Spodoptera frugiperda cDNA library, induced midguts Spodoptera frugiperda cDNA clone Sf2M12743-3-1, mRNA sequence
TTTTTTTTTTTTTTTTTTTTTTTTATAATTCAGGTGGCATTTATTACAAGCACAAAATGTAGAACAAGCC
GGCCGCCATATGGGTGTCCAGACCCGGCGGCGTTGACCGTTCCCACACGTGGTTGCAGCCACGGGCTCGA
CGGAGAGGCTTTGACATCCCGAACAGTTCCTACACGCCTATCGGTCGTGTACGGGTAGTCTCGGCCTCAC
GAACAGGCTTAGTCAAAGAGACCGAAGCCCATGTCGTCGTCGCTCTCCGATTCTTCCTTCTCCTCCTTCT
TCTCCTCAACAGCAGCAGCGGCCGGGGCGGCAGCTGCGGCAGCGGGAGCGGCGGCGGCAGCGAACTTGCT
GGGGTCCTTGATGAACTCCTTGATGGTCTGAGCCTCCTTGAACTCAACCTCGGTGACGGCGGCGATGGCG
AGCAAGTTCTTGAATCCGTTGACAATGGAGTGAGGAGCAGAGGCCACAGTTGGGTAACCAATGGCCAAAG
ACAGCGCAGCTACATTAGCAACACCAGCCATGAACTTCTCGCGAAGATCTTCAGGCTTGATGTCCAAGAT
AGCTGGTGCGAAGATGGTGCCGGAATCGTAGACCTGCTTGACAACAAGACCGTACGAGAAGGGAAAGATG
TTCAACATGTTGAGGAGGGTGGCTTCGGAAGCACCGACCTTGTCGCCGGGCTTCAGGATGTGAACATCGT
TGATGATTTCAATGGT

>FP375297.1 FP375297 Spodoptera frugiperda cDNA library, induced midguts Spodoptera frugiperda cDNA clone Sf2M13498-3-1, mRNA sequence
TTTTTTTTTTTTTTTAATTAAATATAAATTAATTATATATTTAAAATAAATTAATAATATTCATTATTTA
ATAAATTTAATTTAAATATTTGATCCTTTCGTACTAAAATATTTTATATTTATTAAAAGATAGAAACCAA
CCTGGCTTACACCGGTTTGAACTCAGATCATGTAAGATTTTAATGATCGAACAGATCAAAATTTTAAACT
TCTACATTTAAATTTTATCTTAATCCAACATCGAGGTCGCAAACTCTTTTTTTTATTCGAACTAAAAAAA
AAAAATTACGCTGTTATCCCTAAGGTAATTTTTTCTTATAATCAATAAGATTGGATCATATACTCACTTA
TCTATGTTAAATAATAAAAAAAGTTTTTCATATTTTTTTGTCACCCCAACAAAATAATTAAAATAATTTT
AATTAAAAAATTTATAAATAATCTCAATTATTTTAAATATAAAACTCTATAGGGTCTTCTCGTCTTTTTA
ATTTATTTTAACTTTTTAATTAAAAAATTAAATTCTATAAAATAATAAAGAGACAGCTTATATTTCATCC
AATCTTTCATACAAGTCATCAATTAAATGACTAATGATTATGCTACCTTTGTACAGTCAATATACTGCAG
CCCTTTAATATATTATAATATCAGTGGGCAGATTAGACTTTATATTAAATTCAAAAAGACATGTTTTTGA
TAAACAAGTGAATATATATATTTGCCGAATTC

>FP375296.1 FP375296 Spodoptera frugiperda cDNA library, induced midguts Spodoptera frugiperda cDNA clone Sf2M07452-3-1, mRNA sequence
TTTTTTTTTTTTTTTTTTTTTTTTTTTTTTTTTTTTACTTAAAAATAATATATTGCAATTTCAGTCTTAT
TGTGCACTTAATAGGATATTATTTAGCAGTACACTTTTGACTTGTAAGTGGATGTTCGTTTACAAAGCCC
AAATGCGGACGTAGTCGACTTGCATGGATGCGTCCGATCCATCGTTGACATTCAGGTTCCAGGTGTTCAA
CCAAGCTGATCTCGCGTTCCAAAAGTCTCTTGCGGCGGTTGGTGATCCGTTCCACCAGGGTTTGGGTGAT
GGGTTACTGACGCCATCAGGGAAGAATCCGTTGGTACCACCGACAGCCACATTCATGATAAGGTAGAACT
TCTCATCGAAAGGCGCCATTCTGCTTCCGAATCTCCATGGGTTCTCAATGTTAGGGTTGCTGTTGAAACC
ACCGTATTCCCAGAATCCGCCATTGCCAGGTGTTACACGTCCAAGTTCCATGTCGTCGATACTGAATCGC
AAGTAAGTTGGTGTCCATTCAAGTTGGTAACGGTGGAAGTTGCTGTTGTAGCCAGCAGGGTTCCTTCTGA
CCCAATGGGCGCGCTCCCAACCGTTCATCGCTGGGTAAGGTCCGTAGTGCAAGGTCGAGCCTGCTTCCTG
TGTACCGATATGGACACCATTGTGGAACATGTTACGGTTGCCTCGGGACTCAACTAAGTCAATCTCTCCT
GATGAGGGCCAAGTGCCGTAAGTGTTGTACGCTGGCATCAACC

>FP375295.1 FP375295 Spodoptera frugiperda cDNA library, induced midguts Spodoptera frugiperda cDNA clone Sf2M10419-5-1, mRNA sequence
AGAAGATACGACCCTGTTACAACCACTTGTGTTGGCATGAGATTTACTTCAGAATCCGACAGCATCAAAA
TTATTTCATACGAGGTGGTCAATGGAGAATTATCAATTACGGAAGGGACAGGCAGAATAAATTCTACTGA
TAGCTCCGGTCAAATAGCTGTAACCTTGCCAGTTGCGGACTCAGAAGAAAGTGCTGATACCATAGTCTAT
ATACTGGCCACAGACTACACCAATTACGCGTTAGCGTACAGTTGCTCCAACGTTAACGCCTTCGAACGAA
AAGTTCGTGCTTGGCAACTGAGTCGCGAAAGGACTATGTCATCTGAAGGAGGGGCAGCCATCGCAGCTCA
GATACTAGCAAGACAAGAGCTCCATGAACCGTATTTCAGAAATATTGAACACGATGAGAATTGTCCAGAA
CCCAGTTCAGCATTTTTAGTCAAAAGCAGTATTGTTGTACTCCTTGTATGCGCCATATTTCAATTATTAT
TGTAAATACTAAATGTATTTAAAAATATATATATTTTTGTCTATGTATTATTATCATTGTAAAATATTTT
TTTTTACTTTCTAATAAATGTTATATTTCCTTTAGGATTTAAAAAAAAAAAAAAACAAAAAAAAAAAAAA
AA

>FP375294.1 FP375294 Spodoptera frugiperda cDNA library, induced midguts Spodoptera frugiperda cDNA clone Sf2M09095-5-1, mRNA sequence
CACGAAGATGAAATTCCTGACTGTATTCGCTCTCCTGGTGGCGGCGGTGGCTGCTGACTTCAGCGGCTGG
TCTCTGCATGAGCTCTCCGAGGCCATCCAGAACCCCAACACTGACCCCGCTCTGCTGCCCGCCATGGAGG
ATGCCCTCAACCAATTGATGGAACAAATCTTCGCTGAAGAACCCGTGGTACCTGTCGACACTGGCGCCCC
CGTTGACCTGACTGGATGGACTCTCCACGACCTGGTTGCTGCCATGGAGAACCCTGAGACCGACCCCGCT
CTCATGCCCTACCTCGAGCACGCTCTCAACGAGATGATGGATGCTATCTACGCTGGTATCCCCGTGGAAG
CCGTCGGTGTTCCTCCCGTCCAACTGGAAGTCACCCACTGGACTCTTGCTGAGCTTTCCGAAGCCATCCA
GAGCCCCGAGACTGACCCCGCCATGATCCCCTACCTGGAACACGCCCTCAACCAGATGATGGATGCTCTG
TACGCTGGACACCAGTTGGAATCTATCGCCATTGTCGCCCCCGCTGGTCTGGCCCCTGCCAAGCCCGAGA
TCGTCAACCCCATGCCTGTGGTAGAGCCTGCAGAACCCGTCCCCGAACCCATTGAGGCCCCCGTCGTCCC
TGAACCCGCTCCCGTACCTTCCAGCCCCCTGGTCCAGATCATCTTCAACATCAACCAGCAATAAATTATT
ACCGGAATTGTTTGCATAGATGACTTTCTATACCAATA

>FP375293.1 FP375293 Spodoptera frugiperda cDNA library, induced midguts Spodoptera frugiperda cDNA clone Sf2M12510-3-1, mRNA sequence
TTTTTTTTTTTTTTTTTTTTTTAAAATTTTTATAGTTTATATTTTTAGTGCACAAAAGAGAATCATTTTA
CAGCATGTATTGATAAAATACAGGTATTTGTTTACAACTTTACATTCATTATATGACTGACATGACAAAA
AATTGACATGGTCACTAACACTACCATTAGAACATAAGACGGGATATTTACCATGTTTATTTATGTCTAT
TAATTTCCGAAATTTCGGCACTGTTGCAAGCGCCATGATAACGCATGAACTGATTTACACTCATTATTTT
AGGAGACCTTTTAATAAACATTGAAGTGAGGAGTTATGGAGTTTAATCAAAAGATTCCGACGAGGAACTA
GTCTCAGAGGAGCTTGAAGAACTAGATGATGAGGAAGAACTAGAATCAGATGAATCGGCAGATTCTGAAG
ATTCCGAAGACTCTGGAGCCTCTGGTGGCGCGGCGGTGGTGACATCAGGAAATTCGGTAGTGGTGCCATT
AGATGGGAATTCGGTAGTGGTGACATCAGGCTGGGTGGTGTTTGACACCTCCCAGTCGAAGTTGACTCCG
GAAACCTGAGTGAACCAGTCGTGGTAGAAGCCTGGGCGGATGAAACCAGCTGGGAAGTCGGTGTGGCATC
CACTGCTAGATACGAAGGAGGTAACTCCGACCTGGGTGAGTTCTCCATCGTCATCAATGATGCTCAAAGG
ACCACCGCTGTCACCCTGGCAAGTA

>FP375292.1 FP375292 Spodoptera frugiperda cDNA library, induced midguts Spodoptera frugiperda cDNA clone Sf2M12097-3-1, mRNA sequence
TTTTTTTTTTTTTTTTTTTTTTTTTTTTTTTTTTTTTTTTTTTTTTCCNCAAATATTGACTTTTATTTCA
CATTTAAAAAAACTATGTACATAAACAATCTAACACCAAAACAATAATCATTCAAAAAAACTGAATGCAC
CCAA

>FP375291.1 FP375291 Spodoptera frugiperda cDNA library, induced midguts Spodoptera frugiperda cDNA clone Sf2M08753-3-1, mRNA sequence
TTTTTTTTTTTTTTTGTTTAGAATTAAAATTTATTGTTTACAGTAAATATTAGTTGGGAGGAAGATTTGA
CGAATACATTCCCTACTCGACTGGAGCGCCATCTGCGGCATCAGGTGCCGTGGTGTCCGGATGCTATGCG
GTGAGCAGGTCTGGCGCGGCGCCGGCCAGCAGGTCCGCGGCGCCGGCCACGGCCACGCACCAGGCGTCGA
GGCGCGCCGCCAGCGCCGCCGCCCCCGCGCGGGGCAGAGCCCTAGGACGCACCCAGCCTATGTGCGCCGT
GCTGTTCACCTGATCAATATGTCCCCTGATGAGTTTTTCAGCTAGCGCCTTCATGACAAGCAGCTCCACC
TCGTCAATGGGCACCCTGGCCTCGCGGGCGATCTCCGCGAACGTCAGCTTGCGCTGCGCCGACGTGCGGT
TGAACGCCATCTCCATCAAACACAAAATAGCGATCTTCTGCCTCATTTGTCTATCAGTCCGCGCTAGGTC
CGGGTGGTGGGCGGACGCCCTGACTTTCTCGAAGAGTGCCACGTCTCCGGAGGCCACCGCCTTCACCATC
TCACAGGCCCACGCGTCCGGAGTGCCTTGCATGGATTCC

>FP375290.1 FP375290 Spodoptera frugiperda cDNA library, induced midguts Spodoptera frugiperda cDNA clone Sf2M12582-3-1, mRNA sequence
TTTTTTTTTTTTTTTCTTTACTAACATTAATCAATGAATTTACTAACATTGCTGAACTAAACCTTTTAC

>FP375289.1 FP375289 Spodoptera frugiperda cDNA library, induced midguts Spodoptera frugiperda cDNA clone Sf2M12975-3-1, mRNA sequence
TTTTTTTTTTTTTTTTTTTTTTTTTTTTTTAGATATATATATATATATATAATTAAATATAAATTAATTA
TATATTTAAAATAAATTAATAATATTCATTATTTAATAAATTTAATTTAAATATTTGATCCTTTCGTACT
AAAATATTTTATATTTATTAAAAGATAGAAACCAACCTGGCTTACACCGGTTTGAACTCAGATCATGTAA
GATTTTAATGATCGAACAGATCAAAATTTTAAACTTCTACATTTAAATTTTATCTTAATCCAACATCGAG
GTCGCAAACTCTTTTTTTTATTCGAACTAAAAAAAAAAATTACGCTGTTATCCCTAAGGTAATTTTTTCT
TATAATCAATAAGATTGGATCATATACTCACTTATCTATGTTAAATAATAAAAAAAGTTTTTCATATTTT
TTTGTCACCCCAACAAAATAATTAAAATAATTTTAATTAAAAAATTTATAAATAATCTCAATTATTTTAA
ATATAAAACTCTATAGGGTCTTCTCGTCTTTTTAATTTATTTTAACTTTTTAATTAAAAAATTAAATTCT
ATAAAATAATAAAGAGACAGCTTATATTTCATCCAATCTTTCATACAAGTCATCAATTAAATGACTAATG
ATTATGCTACCTTTGTACAGTCAATATACTGCAGCCCTTTAATATATTATAATATCA

>FP375288.1 FP375288 Spodoptera frugiperda cDNA library, induced midguts Spodoptera frugiperda cDNA clone Sf2M08182-3-1, mRNA sequence
TTTTTTTTTTTTTTTTTTTTTTTTTTTTAATGCAAATTATATTTATTTAATTTAGGACCTTAAATATTAA
GAATACGCATTTAATGCTATAATACTATTTAATAAGGAGTATCAAATTAAAACTATATTTTCGAGTTACA
ACGTCACGCCTTTTATTCCCGCTAGTTTAGGCAGAGGTTCACATTACGACACGTAATGCTGCTATACAAT
GTACACTCACTTTTCACCATTTGTGTTACAAGTTCCATGTAATAGGGGGTGAGCCTATTGTCTTATACTG
GGCACAATTTCAGACTCCTTATTAAGTAGTAATTAATATGTTTATAAGTTAATTAATTATGATACATGAT
GCTGTAGTAAACGCTATTCAATCTGTTCGTAGTACACTGTCGCTTTTATATCTGTGCCTTCCATTGTGAT
TGTCATTTTAGCTTCTTTTTCTCCGAAATCTCGCCTGAAGTATGCGACTCTTCCATCTTTAGGTATGATG
ACTTGTTTTAAAACGTTGTCACCTTCTAACGTGTATGTTACTCTAACCTTGGATCCATCTCGCCTCTCCA
TCTCATGTTCCTCCCCCAGCTTGAAGTCGTGTGTCATGGTCCTGTTGGGCATGTGCAGTGTGAAGTTGAA
GCGGTCCTCGTCGATACAAGTGAAGGAGAAGATCGGCGCGTTGCTCGTCAACATATGTATTACTCTTTCA
TCTGTACTGGTAGCAATAACTATTTCTTCAATATTTTCCGATCGCACTCTTCTGAATTTCTTGCCC

>FP375287.1 FP375287 Spodoptera frugiperda cDNA library, induced midguts Spodoptera frugiperda cDNA clone Sf2M05104-5-1, mRNA sequence
CCCACGCGTCCGGTCGCTGCTGTGTTGGTTCTTGGTGCTGCGGTAGTTTCTGCCTACCCTGCCAACGACC
CCGTCATCGGCAAATGGTCCGAGGGTCTCCGATACGACTACCTGGAGGATGATGCTGGTAAAGTCCACCT
GGTGGACAACTGGATGAAGATCAGTGACTTCGACAGGCTCGCCAGATACAACCCTGACGCTTCCAACAAA
TACCATCTCTTCACCAGGACGAACCCCACCATCAGCCAGCCCATAGTCCTGAACAATGCTGCCACGGTCC
ACAACTCCAACTTCGACGCCCGACGCCGAACCATCGTGATGATGCACGGCTTTGCTGGATCCATCACCTC
TGGGTTCAACACTGTTCTACTGCCAGCTTTCCTGGCTGCCGGAGACGTAAACGTCATCATCTTGGACTGG
AGCGCTGGATCTTCCTGGGGACCCCGTGCCATCCAGGCTGGCCAAGCTGCCGGTAGATTCATCAACTGGC
TGAACTCGATCACGGGCGCCAACCCTCAGAACTACCACGTGATCGGATACAGCGTGGGCGGGCACGGAGC
TGGTATCATCGCCCGGACTATTAACGGCAATGTCGGTTACGTTACCGGTCTGGACCCTGCAGACCGTTGG
GACACCGCCTGGCTGTTCAGGCCTAACGATGGAATCTACACGGAGGTGATGCACACCAACGGCGGAGACA
GTGGCTGGCTGAACCCCCTCGCCCAAGTCGACTTCTACCCCAATGGGGGGCGGCAGATGCCTGGCTGCAT
GACTGCTTTGTGCCATCACTACAGG

>FP375286.1 FP375286 Spodoptera frugiperda cDNA library, induced midguts Spodoptera frugiperda cDNA clone Sf2M08158-3-1, mRNA sequence
TTTTTTTTTTTTTTTTTTTTTTTTTTTTATAAGAAAATATATTTATTTAAAATAACATACAAAAGTAAAA
AGAAATAAAAATATCAGTTCTCTTATAGCATTCACATATCATTTATAATAATATGTTAAGTATATAATAT
ATTGTTGTTCATTTTGGAAGAAAGAAAATTGTGATGAAGTATTGTTCATTTATTTGACTCTGCGGAAGTA
ACGTTTGGCAGGGGTGTTAGCTTTCTCGTGGGTCAGAGTAATGACACACTCATCATCAGTGAACTCGTAG
AGGCGACCACATGCAGCGCCAGTGTCTTCCACTACTGACTTAGTTTCAATCTTTTTGTCATCAAGCTTTG
TTGTTACACTTCTTATTTTCGCATTAGGCATGTTCTCAATATACTCCTCTCCCAATTTGAACTTGTTTTC
AACTGTTCTCATCAAGGAAATATTTTTGATTGCCATCTGATCGCCATCCACAGATATCTCCATCAGTGGT
GATGACATTGCCATCATCTTGCGGCCCATGTATGGGACACCGACGGCCCTGAAATAGTCCTCAATGTCTT
CATTCTTGTAATGTTAATACTTTCCGGCAATCATCGTCGCTTACTTACTAACGTTTTCCCTTGCCAACAA
CTGTAAGAGAACCTGCACGGTCCCAGTCACACGGCCC

>FP375285.1 FP375285 Spodoptera frugiperda cDNA library, induced midguts Spodoptera frugiperda cDNA clone Sf2M08097-3-1, mRNA sequence
TTTTTTTTTTTTTTTTTTTTTTTTTTTTTTTTTTTTTTTTTTTTTTTAACAATATCACTCTTTATTGATT
TAAAAAAATATTTATATTACACATTCATTATATTAATTACTTTAGAGCCTATAAAACAACAACATTATCA
AGAAACAGGGTCTCTATACGTTGGCATTGTCCACACCTGGGTCGGGCAGGGGCGGGATCCCGTCACTACA
AACTACTTTATGAATATGAAGCCAAAAATATCTTTTACATCATTATATAGTTATACCTATATCGATATAC
GAATTTAATTCATCTTCGACAGCTCACTAAATGAAAAATTCTTATAAATGTAGGCCCTAAGTACAGAATA
AAATTAGACTAAAAGGAAACGCAAATAGATATGGAACCCCAACTGGAAAAAAATCTCCTACGATATGCTT
AAATATAGAAAAACAAAATGAATGGTAAGTTCAAGTGCTAGAAAAGTCGTAGTAAGAACACTAACGTCTA
GCTATTGCAACGAAATACTACAGACCCTTGCCCTGGCACTAGTAGATATC

>FP375284.1 FP375284 Spodoptera frugiperda cDNA library, induced midguts Spodoptera frugiperda cDNA clone Sf2M09781-5-1, mRNA sequence
CCCACGCGTCCGGTAAAAGAAGACTGTAAAGCAAAATGTATAAATTATTTTTGTTCCTTGCAATCGCTGT
TTACAGCGTCAGAGCATACAAACTCGAAGAAGCTAGTAGAATTGCTGGAGGATCAGTCAGAAACGACATT
AACTATGTGATATCTTTACAAAAGAAAGAATCAACACCAACCTACGAGAGAGGTCACAAATGTGGAGGTG
TGTTAATTACTCGACAGAATGCATTGACAGCTGCTTCCTGCGTTTTAGAAGATGGACAACTGATCAACCA
AACTTACTACAGAGTATTCGCTGGGACCGTCCTTACAAATGATAATGCGGATAGCGTTCGCGACATAGCG
AGTATAACTGTCCACCCGGATTATAACAGTCAGACTTCTGCCAACGACATTGCTATTATTACATTACAAA
ACGCTTTCCCGGACGCAATAAAGCCCTTGCCAATGCCAACTGGTGAATTACCTGATCACAGTTTATGTGA
ATCTTCAGGTTTTGGAGGTCTTAATGCATCATCTACAGCAAGTGCACATTTGATGACTTTACCAATTATA
GGAGTGGTCCCAAATTCAGTGTGTAACCAGATGCCAGGGATGCAAGTTACATCAAGCATGATTTGCGGGA
TGGGAGCTGGGAGTGGATGTTCGGGTGATCTAGGGAACCCACTAGTGTGTACAGAGAACCCATTAAACCC
TCCTTCGGTTCTCGCTGGCTTACTTTCTATTAAAAACAACTGTGCTATTAGTAGC

>FP375283.1 FP375283 Spodoptera frugiperda cDNA library, induced midguts Spodoptera frugiperda cDNA clone Sf2M09199-5-1, mRNA sequence
TGCTTGTCATTATTTTATTATTTTGTCAAAGTATCTGTGATTTAATTAAATAAAAAAATAAAGATGAAGG
CCATCCTCTTCGCTCTCGCTGGACTCCTGGCTGTATGCCTTCCTGCTTCTGCCACACAATGCCACGTGAA
CCCGGTAACGATTCCCAAGGAATGGGTGACGATGCACCGCAACTGCCGCATGTCCATGAGGCAACAGATT
CAGATGGAGGTGGCCGCGTCGCTGCAGTATCTGGCCATGGGCGCACACTTCTCTAAGGATATTGTAAACC
GTCCAGGTTTCGCGAAGATGTTCTTTGACGCTGCGTCCGAGGAACGCGAACACGCCATGAAGTTGATCGA
GTACCTGCTCATGAGAGGAGAGCTGACCACTGATGTCACCACTTTGCTGCAAGTCAGGGCCCCTGAACGT
AAGACCTGGGAGGGTGGCGTGGAGGCCCTGGAGCACGCGCTGCTGATGGAGAGCGCCGTCACCAAGAGTA
TCAGGAACGTCATCAAGGCGTGCGAGGACGACAGCGAGTTCAACGACTACCATCTGGTCGACTACCTGAC
CGGAGACTTCTTGGATGAACAATACAAGGGACAGCGCGACATCGCGGGCAAAGCCTCCACCCTCAAGAAA
CTCCTGGACCGCCACGGAGCCCTCGGAGAATTCATCTTCGACAAGAAACTCATTGGCATCGACATCTAAG
CCAATCAATAAAACTCCTTTATATAACCTCCTTTATTTGC

>FP375282.1 FP375282 Spodoptera frugiperda cDNA library, induced midguts Spodoptera frugiperda cDNA clone Sf2M12645-3-1, mRNA sequence
TTTTTTTTTTTTTTTTTTTTTTTTTTTTTACCAACTAACAACATTTAATTACGTTTTTTCTTCACACTAG
TTTTTTTACTAGATTTTTTACACATACAGTATAAAGCAGACATAATTACTGATAACACACTAAGTAATAC
TATAGAGATGATTGCAACTAATTCTAGTTCGAGGTACTCTGCCCACGACATGTTGGCTGCAGGTCCACGC
AAATGTCTCGCGCCGCCGTGACGCAGCACGTGCTCCGTCCACCACACGGCGCGCTCTAGTGGAGCCATTG
GTTCATCTTGCATAACACTTCGCAGTTTTTCTATGTTACGTCGATAACTTTCATCACCAATAACGGTGAC
AATAGCATTCTTAAACTGTTCTTCTGTGACCGGCTCCAAGGAAAGCTG

>FP375281.1 FP375281 Spodoptera frugiperda cDNA library, induced midguts Spodoptera frugiperda cDNA clone Sf2M07845-3-1, mRNA sequence
TTTTTTTTTTTTTTTTTTTTTTTTTTTTTTTTTTTTTTAGCGATTCATAATACTTTTATTACAAAATAAA
TATTAACTTTTAGTACTTAAATCTAAAGGTAAGTCTGTGCGTCTGACTAGTTCTTCAAGTGTTTTGTAAT
CTCGTCGTTTTGAGCAAATAAGGTTTAGTGGCATGTCCTCGTCCATGGGACTGTACATTTTGGGACTGTC
CGCCACTTTCTTGACGGATACTTCTTCAAGACGAGGCTGCTCCTCATATGTAAATACTTTGTCACTAATA
CTTGGTCCCAATGCAGGGTAGGAGAGTGTGCTGGAGTAGTAGTTCCTGTACGCATGCTCATACATCTGCG
TATACCCCATGTAGGACATCTCATTTGTCGGGATTCTCACTGGGTAGAGGGTTTCAAGGGGCCTGATGTA
GGTGACTTGGTCCATGGGAGAGTACGGCAGAATTGTAGGGACGGTGGTGTCTGCCAGCATCGGCGGGTAT
GTCGGTAGTGTCGGGGATAAAGAGCTGACGGGCACGTTGAACGCTCTGCTCGCGTGTAACGGTGATGTGG
GCTCTATGACTGTGTACGAAGAGCTATTTTCCTTTGTGGGCGAGT

>FP375280.1 FP375280 Spodoptera frugiperda cDNA library, induced midguts Spodoptera frugiperda cDNA clone Sf2M09618-5-1, mRNA sequence
CCCACGCGTCCGATGAATAAAAAATATATAGCTTTGGCGCTTGCCTTTTTGGTGGCTGCCGCTGATGCCA
ACTCTATCAACCTGAAGAGTCAGCCAACACCTAATCTGTTGGAAGATGGCCGCGACTGGGGTGATCTTGG
TCAATCAGCAACCGTCAACGAATATGTGGACAACACTATTGACATGCTAGTTCCCTTCATCGTGAAGCAT
GGCCTCGACCCTATGGACCTGCCCGAAGTCGTTGAGGGCTTTGAAGTTAGACCCTTGCTGGTCACATACA
GCGCGTGGCTAAAGATCTACGATGGTTACATGACTGGACTGGTGAACGTGTCCCGCTCCGGTGACCAGGA
AGTCCACTACTTCGCCAAAATGCTGCGTGTGCGCGTCAAGCTGCAGTTCAGAGACCTTGAGTTCATCTAC
AAGTACTTGGTGAAGGTTATGAACATTGGGCCCACTGGTGGTATCATTGGCAGCCTCAACCGTTTCGTGG
TCATCGTTGACATACTGCTCGACTTCAACAACGACGAGATTCAACTGCAACAGTTCAGACTTACTGACAT
TGGCCGCCTTCGCGTTCGTTTAACTGGCAACATTCTGACTGACTGGCTGATCAACCCCGTGATCAACACG
TTCCTCAGAATCTTCGACACTATCATCATCAAGGTTGTGGAGATCAACATTCGTAACGCAGTACAAAGTG
AAATCGATTCTATTAACGCCAGCGTTAAGGATGTTGTTAGAGAACTTGAAGCCTGAACCCCTAAAACTCA
CT

>FP375279.1 FP375279 Spodoptera frugiperda cDNA library, induced midguts Spodoptera frugiperda cDNA clone Sf2M05299-5-1, mRNA sequence
GGCATGGTGTCGGCGTAAGGTGAGCCAAGATGCAGATTTTCGTCAAAACCCTCACGGGTAAGACCATCAC
TCTTGAGGTCGAGCCCTCTGATACCATCGAGAATGTGAAAGCCAAGATCCAGGATAAGGAGGGAATCCCT
CCAGACCAGCAGAGGTTGATCTTCGCGGGTAAACAACTGGAAGATGGCCGCACCCTCTCAGACTACAACA
TCCAGAAGGAGTCGACGCTCCACTTGGTGCTCCGCCTGCGTGGTGGTGCCAAGAAGCGCAAGAAGAAGAA
TTACTCTACTCCCAAGAAGATCAAGCACAAGAAGAAGAAGGTCAAGCTAGCCGTACTCCGGTTCTACAAG
GTTGACGAGAACGGCAAGATCCACCGTTTGAGGCGAGAGTGCACGGGCGAGCAGTGCGGCGCTGGTGTGT
TCATGGCCGTGATGGAGGACCGTCACTACTGCGGCAAGTGCCACAGTACCATGGTCTTCAAGGACGACGA
TAGACCTTAAGCTAGAATAAGACCTTAATGCTCAGACTGCTGTGTATGATGGATTTGTAATAAATCTTGA
CACAGTGAAAAAAAAAAAAAAAAAAAAAAAAAAAAAA

>FP375278.1 FP375278 Spodoptera frugiperda cDNA library, induced midguts Spodoptera frugiperda cDNA clone Sf2M13499-3-1, mRNA sequence
TTTTTTTTTTTTTTTTTTTTTTTAAGTAACTTAAAATTTAATTTATTTACAAAGTAATAACCATTTGATT
ACTACATCTTTTTACTTGGTAACCTTTAAGTAGGTTACAAAGTAAAAAAATCTTAAAACTAACTTATACT
AATGAATAACACAAGATATTTTCAGTTTCAAACTAAAAATAAAGAAACGAAATACGGATGTTCATTTTAT
TCATATGAAAACTAAACATATGAAATTAAACATAAAGTACTTATTAAGCATACTCACCTGTACAACAAGT
GAAATAAATGTAGTATCAAACTGTCATATAATATTAGTAGAAGTCATATGTAACTGAATTAATAAATAAG
TCATATAATTTCACACTACTCATACCATCAATGAAAAAATTTGTTTTCTTAAGCAATTGTCACTTTCGTA
ATAAACAAATACCACGTAACATGTGCAGATCGCATTCATAATTGAAACGAATTTGCACGAAATAAATCAG
TCAATCAGGTTAAACACTTTTAACAACAGAGATTTAGTCTAAAATCTAAAATAAAAATAAAAGATTGCAT
TCCTGCGAGAATTTGTGTAACTCGAAACTTGTTTTAAGACTTCAATGTTGTATTACAATAATTATTACTA
CAGTTCAATATCTCCACCGTCTTCCACCATCTCTCCGGTCGCAGGTACCATGACAGGTGCCTCGATGACT
TGTTTGCGGCCCTTAGCATCAACTACCTCAATGGATTCAGGTTC

>FP375277.1 FP375277 Spodoptera frugiperda cDNA library, induced midguts Spodoptera frugiperda cDNA clone Sf2M06893-5-1, mRNA sequence
GTTTCGTAAACATACACATGTGACCTGTTTAATAGAAAAATAATAAATAAAACAATGCCTCAATTACATA
TAGATGAAGTATACCCAAAAGAGAGCGTATACCCAATGGTTGTGAGCTTCCAAAATGGTTACATAACACA
AAAATTCAAGACAAGCGATTGCGTTTTATTAGAAGACGAAAAAACTGGAAAGAAAACCGTTGCAACGGAG
TTATGCGACTTAATATACAGCGGGGAGGAGGAACAAGAGGAATTAGGGAGGACTTTAATACTAGCACGGG
ACAAAACAACTGGAAAAGTAAGATTAATAGAGGTTGGTAATGTTGAGCTGAAACCTTGCTTACAAACCAA
CTTGGACGCCACGGAAGTGATGGAAAATAGTTATTTAGAGCTCAGTAGGAAGTTCGGATCGAAAAAACAT
AAACAGATAATGGAACAACGCGAGAAATTAAAGATAAATGTTGATACAGTCACGGAACAAATGCAAAATG
TTACTGAAAGTGTGACAGAGGACCAACTAGATCTATCTTCTTACAATAAAAATGATTCTGATGAGTTCTA
CATACCCCCTATAAACAGAGAAGCCACTAAAGTCGAAGAAGTATACGATATTGACGCTATATTAACTCCG
GAACAGCGTGAAAAGATCTATACCGAAATCCAAGGAACCAATTACTTGACCGAGCTGCATCCATTCTTAA
AATCTATGGCAACTAAAGATCTATCTGAAAAACAGACTGTTTTACTCGTATATGCCCAAACGCTACTACA
ATTATACCCAACGCTAATGAAAGATATCAACCGTAAAA

>FP375276.1 FP375276 Spodoptera frugiperda cDNA library, induced midguts Spodoptera frugiperda cDNA clone Sf2M12008-3-1, mRNA sequence
ATCTTGGCCAGGCAGCTAGCGGCTGCTTCCCTGTCACCTTTAGCCAGGTAGTAGAAGGGAGACTCGGGCA
TGAAGAAGAATCCGACGACGAAGACGGCAGTGAAGATGATACCGACGTAGGCGATGATCATGTAGGACAC
GTACGGCCCGATGCCGTAGATCAGCAGGTAGCCGAGCGTGATGAACGCTTGCAGGAACGAACCGAGCGCA
CCGCGGGAGTCATCCGTAGCAATTTCCGCGCAGTACATGGGTGAGATGGTGAAGAGCATTCCGACGGCGA
GACCCCAGAAGATCCTGCCACCGTAGATCATGCCGACGCTGTTGGTGGCAGCGATCAGGATCCAACCAAT
GAACAGAGGGATGGAGGTACTCAACAGACCCCATTTGCGACCGATCTTTGATGCAGCGAAACCACCGAGG
AATGGGCCGAAGATAGCACCGACTGTGAGCAGGGATCCGATCCATGCCTCCTGGTCCTTGGTGACAGGCT
CGCCCACAGGGTTACTGGTGTCGTTAGCTGCAAGCTTCAGGTTCACTGGGGACGTCCATCCCATTGAGTA
ACCCGTCGACGCAATCGCGATATTCGCGATTCCGGCGATGACATATTGCCGCCACAGTTGCCCTGCCTCC
ATTCTGTACGCTTGCTGGTTGACTGGCGCACCGGTCTGACCAACCGGGTCGTAAGCGTAATTCCTATCTT
CCATACGTCACGTGACGTCACCCGATATGTGTTACGTTGCTGTGTTTACGTTCAGCAGGGCTCGAGGGTG
GATGCTTGGCAAACACCCGACTTTATGCCGCCAAATATTTTCCCTCTTTAT

>FP375275.1 FP375275 Spodoptera frugiperda cDNA library, induced midguts Spodoptera frugiperda cDNA clone Sf2M08005-3-1, mRNA sequence
TTTTTTTTTTTTTTTTTTTTTTTTTTTTTTTTAATGCTATAATTCTTTATTGATAAATACAACATGTATG
GACAAGGAATTGTATAAAAGGGGTGGTAGATAACATATAAAATGAAACAACTCTCAATGTTATATCATAT
TTGTTCTAATGTTTCAACATTAAACAAGCAGGTCGATTTTAGAATGATGGACCAAGAGTACTAATAATTG
AAGACCCAGCTTCCCACAATTAAAAGTAAATAAAAAGTCGACAACAAAACTATTATACAAATTCTCTACA
GCTTATTTTGATATTTAACGGCGACCTTACATGTCATAAACATTCTCTAAAGCTAGTTCTGGTTTGTCGT
AGCCGAGCTCCTCTGGAGTTTCAATGCCAAGCTCTGATAATGTGGGCTTAATTTCCTGAATGATGTAAGG
GTAGATTTCATTGACTTTGTTACCGCACTTGTCTTTGCAGGCCTCAATGAACCTAACAGCTAGAGCGTAG
TCATTCACTCTCCTGCACGCATGCAATGCTGCCTTAATGATCTTTGGGTCAGGGACAAGGTCCATACCGC
ACAAGTCATTCATGCCTTTGCGGATTTCCCACCCATCAATGTCTTTCCTGTTGAAGAATTGTTCATATCT
GCAATCGAATTCCTCATCGGATTCGACGGGACCACCATGCCACCGC

>FP375274.1 FP375274 Spodoptera frugiperda cDNA library, induced midguts Spodoptera frugiperda cDNA clone Sf2M06760-5-1, mRNA sequence
CCGACAACATGAAGTTGGCTCTGACACTCTTGGCTCTGGCGGCGGTGGCCACCGCTAAAAACATCAACGT
CGAGGATGCCATCGACCTAGACGACATCACCGCCTACGGATACTTGGCTAAGATCGGCAAACCTCTTGCC
GACGAAATCCGTAAAGCTGAGGAGGCAGAAAGCGCATCCAGAATTGTTGGTGGTCAGGCCTCCAGTCTCG
GACAATTCCCCTACCAGGCTGGTCTTCTCGCTGACTTCGCCGGTGGTCAAGGTGTGTGTGGTGGTTCCTT
GGTGCGTGCCAACCGTGTTCTTACTGCTGCTCACTGCTGGTTCGATGGCCAGAACCAGGCCTGGAGATTT
ACCGTTGTTCTTGGCTCCATCCGTTTGTTCTCCGGTGGTACCAGAGTTCAAACCTCCAACGTTGTTATGC
ACGGAAGCTGGAACCCCAGTAACATCCGTAATGACGTTGCCATGATCAGGCTGAACTCCAACGTTGGTCT
TTCAAACACCATTGCACTCATCGCTCTGCCCAGCGGTAGCCAGCTCAACGAAAACTTCGCCGGTGAAAAC
GCCGTCGCATCTGGATTCGGTCGCACCAGTGATGGTGCTGGTGGTGCTATCACTACCAACCAGTTCTTGA
GCCACGTCACTCTGCCCGTAATCACCAACGCAGTCTGCAGATCTTCCTTCCCTCTGATCGTTCAGGACTC
CAACATCTGTACCAGCGGAGCTGGTGGCAGGAGCACTTGCCAGGGTGACTCCGGTGGCCCTCTTGTTGTA
C

>FP375273.1 FP375273 Spodoptera frugiperda cDNA library, induced midguts Spodoptera frugiperda cDNA clone Sf2M08957-3-1, mRNA sequence
TTTTTTTTTTTTTTTTTTATAAATAAAAACGTATATTCATTTATTTTACATCAGATTTGCACAGTGTACA
GGATTGAAAAAGATGACAGTGTTAACATTTTGCATTATTAGATCTGAATAAAAACTATGCACACTTCACT
GAATAATAAAATGAACCAGTAGCATTAGTATACTTAAACTTGAACTATATTTCAAACTTGAGCCTTTTTG
TTGGCAACAAACAACTCTCCAGCTCTTCTCACACCTACAGTAATACCAGCCCAGGTCTCTTGGACGACCT
GTTCAATGTAGCGAGGGTCCAAGTGGAAGCCTTCGAAGCCCCAACCAAAACCAGGCAGCTCATAAGTATA
GGACAGAGGCACACCAATGTAATGAGCATAATCTTCTGAAGAGCCAGAAATTCCATACCCAAGAACAAGA
TTAGAGTTTCCAACCACGTATCTTGGGAAGTGAGAAAGAGCTTTGTCATGGATAGCATTCGCCATGCTGA
TGCCAACAGTGTGGAGTCCAAGAGCGTTATTGGACAAGGAACCATCATGACCCCAAGGGTACAGGATCAT
GCTACCGTAACTGTGAATGGTGAGGTACATAGCCGTGCGAGCCAAATGTTCGTGAAGAATATCTCTGACT
ACTCTAGTTTCCGGTTCTGAGAAGGCTTCAGTGCCAGGGAAGGTTTCAGTGCAAGGACTCAACGATGCAC
CAACGGTGTTCCAGTGGAAATCGTAATTGCGGTTCCCATCAGTTCCAACACAGAATGTAAGTCTAGGGTG
CGGGGAACGAGTCTT

>FP375272.1 FP375272 Spodoptera frugiperda cDNA library, induced midguts Spodoptera frugiperda cDNA clone Sf2M07667-3-1, mRNA sequence
TTTTTTTTTTTTTTTTTTTTTTTTTTTTTAATTAAATATAAATTAATTATATATTTAAAATAAATTAATA
ATATTCATTATTTAATAAATTTAATTTAAATATTTGATCCTTTCGTACTAAAATATTTTATATTTATTAA
AAGATAGAAACCAACCTGGCTTACACCGGTTTGAACTCAGATCATGTAAGATTTTAATGATCGAACAGAT
CAAAATTTTAAACTTCTACATTTAAATTTTATCTTAATCCAACATCGAGGTCGCAAACTCTTTTTTTTAT
TCGAACTAAAAAAAAAAATTACGCTGTTATCCCTAAGGTAATTTTTTCTTATAATCAATAAGATTGGATC
ATATACTCACTTATCTATGTTAAATAATAAAAAAAGTTTTTCATATTTTTTTGTCACCCCAACAAAATAA
TTAAAATAATTTTAATTAAAAAATTTATAAATAATCTCAATTATTTTAAATATAAAACTCTATAGGGTCT
TCTCGTCTTTTTAATTTATTTTAACTTTTTAATTAAAAAATTAAATTCTATAAAATAATAAAGAGACAGC
TTATATTTCATCCAATCTTTCATACAAGTCATCAATTAAATGACTAATGATTATGCTACCTTTGTACAGT
CAATATACTGCAGCCCTTTAATATATTATAAATATCAGTGGGCAGATTAGACTTTATATTAAATTCAAAA
AGACATGTTTTTGATAAACAAGTGAATATA

>FP375271.1 FP375271 Spodoptera frugiperda cDNA library, induced midguts Spodoptera frugiperda cDNA clone Sf2M06333-5-1, mRNA sequence
AACAGAACGTGTTAGTAGTAGTTGAAACTTATTACTATAATTACCCACTTTTGAATAAACTTAGACATAA
TTTCAGTCAAACATTTTTATAAATCTTCATTGATTCATTCGACTGTCCAACATTCGTATCTTTAGTGTTT
TCTGTTGATAAACAAGGTCTTTCGTGTCGAGTATAAAACATAAGAAAAAACCTGAAAAATGAAGGTGACT
GAGTTACCAGGAGATGAGGACTCCGGCCCAACATGCAGGACTTATGTATTTCAAAACGAAAGTCACACAC
TAGGCAATGCATTAAAATGCATTATTAACAGATATGAAGATGTAGACTTCTGCGGCTACACAGTACCACA
CCCAGCAGAAAACAAAATGCACTTTAGGATCCAATCAAAAGAAACACCAGCTCTAGAAATATTGAAAAGA
GGTTTCCAAGATTTAGAAAAAGTATGTGAACACACAATTGATGTATTCGAGAAAGAAGTAAAAGAGTTTA
ATAAAATGTAAAAAAAAAAAAAAAAAAAAAATAAAAAAAAAAAAAAAAAAAAAAAAAAAAG

>FP375270.1 FP375270 Spodoptera frugiperda cDNA library, induced midguts Spodoptera frugiperda cDNA clone Sf2M08335-3-1, mRNA sequence
TTTTTTTTTTTTTTTTTTTTTTTTTGATTTTTCCTTTATATTTTTAGCCTAACATTTACTTTGTTGCTTT
CTTGCCACTCTTTACGCTCGCCTGTTGCGCTTTGAGGACCTTGACGATCTTCTGTTCCTCAATGAGGAAA
GCTCTGACGATGCGCTGCTTAACGCACTTGTGGCAAAGAACACCTCCCTAAACGCGCTTGACGGTCTTCT
TGCGGTAGCAAAGGCGGGAACGCTCAGCGGGCCTTGCGGGCTGAATACCACGCAGTTTGCTCTTGCACTG
GCCACATCTCGGGATCTTCTTGGGCTTCTTAACGTATTGGTATACCAGGCGCCCACCAGGAGTCCTGACT
ATTCTCCTCTGGTTTGATTTGGTATTGTACGACAAACGTCGTCTGAAAGTTAGCCGCTGTACCATTATGG
AGCTATTTGACAGC

>FP375269.1 FP375269 Spodoptera frugiperda cDNA library, induced midguts Spodoptera frugiperda cDNA clone Sf2M13089-3-1, mRNA sequence
TTTTTTTTTTTTTTTTTTCATTCTTAAACGTTTATTTAAAAAAGCATAAAAAGTTACAATCGATTTAAAT
ACGATTTCATAAACGATTTGAATACAATATACAAATATATTTTGTGAGTCTTACAACTAAAGAAAATAAA
TTAAATTGCTTCAGACTTTCTTTGGTAAGGCGACGGCGACAGTTTTCACCTCGGTGTAAGCTAGCAGCGA
GTCCAAACCATTTTCACGACCAATTCCAGATTCCTTGAATCCTCCGAATGGCTGTTGTGGTGTGAAATGC
AGATATGTGTTGACCCAAACTGTTCCAGCCTCGACGTGTTTGGAGAATTGTAAAGCATTATTAAGATCGG
TTGTGAAGATTCCAGCAGCTAATCCATAGTTTGTAGCGTTAGCTCGGTCAATTGCCTCGTCTAAAGTGTC
AAATTTCAGAATACTTTGTACTGGGCCAAAGATCTCCTCCCTTGCGATAGTCATATCATCAGTGACATTA
ACGAAGACTGCGGGTTGGATGTAGTAACCAGAAGTACCGATTCTGTTACCACCGCACAGCAACTTCGCGC
CTTCTTGCTTTCCCTTCTCGATGTATCCCAAAACTTTGTTCATCATAGTCTCGTCAATCTGAGGTCCGTT
CTGTGTAGTGGGATCTGCTGGGTTTCCTACTTTAATACTCTGTGCGTACTTGACGGCAGCTTCAACGAAT
TTGTCGTAGATACCAGATTGTACGAATAAACGGGAAGCTGCGATACAGATTTGTCCTTGATGGAAGAATA
CTGCATTAGCGGCATAGGGGACGGCAACGTTTAAATCAGCGTCGTTCATGATGATGAGA

>FP375268.1 FP375268 Spodoptera frugiperda cDNA library, induced midguts Spodoptera frugiperda cDNA clone Sf2M11155-5-1, mRNA sequence
CCCACGCGTCCGCGGACGCGTGGGTGAAGTTTTTGGTAGTGTTAGCTGCCTTGGTTGCATTAAGCGCTGG
AGGCGCTATCCCCTTGGTTCCCGGGGACAACAGCCACTATGTGGAGGGTGAGAGTCGCTACATCTGGATG
CCTGATGGTGACGGCAAACCTCACTTAGTGGACTTACATGAACCTGCTGATGAGGAAGCAATCGCAAGAA
ACGGCGCTAACAATCAATATTGGCTGTACACCAGGCAAAATCCTACCAATGCCCAAATTCTAGTCAACGG
AAACGCAAACTCTGTCGCAAACTCCAACTATCGCGCTAACCGTGGCTTGAAAGTGATCGTTCACGGATGG
AATAGCAACGGAAACTCAGGAATGAATCCTCAAATCACATCTGCATTCCTCGCAGTCCAAGATGTTAATG
TAATCGTAGTCGACTGGCGTGCTCTTGCTAATTCCAACTACATAACTGCCACAAACGGTGTTCCTAGCGT
TGGTCAGTTCCTTGGCAACTTCTTGGTCTGGCTCATCAATACCGCAGGTGGAAACTGGAACAACGTCCAC
TTGGTCGGCTTCAGTTTGGGAGCTCACGTTGTAGGAAACGCTGGTCGCCAAGCTGGCGGTCGCCCGGCCC
GAGTCACAGGTTTGGACCCAGCTGGACCAAACTGGGGTGGAAACTCAATGCACTAAATGGCAATGCTGGT
CAATAC

>FP375267.1 FP375267 Spodoptera frugiperda cDNA library, induced midguts Spodoptera frugiperda cDNA clone Sf2M13516-3-1, mRNA sequence
TTTTTTTTTTTTTTTTTTTTTATAATTAAATATAAATTAATTATATATTTAAAATAAATTAATAATATTC
ATTATTTAATAAATTTAATTTAAATATTTGATCCTTTCGTACTAAAATATTTTATATTTATTAAAAGATA
GAAACCAACCTGGCTTACACCGGTTTGAACTCAGATCATGTAAGATTTTAATGATCGAACAGATCAAAAT
TTTAAACTTCTACATTTAAATTTTATCTTAATCCAACATCGAGGTCGCAAACTCTTTTTTTTATTCGAAC
TAAAAAAAAAAATTACGCTGTTATCCCTAAGGTAATTTTTTCTTATAATCAATAAGATTGGATCATATAC
TCACTTATCTATGTTAAATAATAAAAAAAGTTTTTCATATTTTTTTGTCACCCCAACAAAATAATTAAAA
TAATTTTAATTAAAAAATTTATAAATAATCTCAATTATTTTAAATATAAAACTCTATAGGGTCTTCTCGT
CTTTTTAATTTATTTTAACTTTTTAATTAAAAAATTAAATTCTATAAAATAATAAAGAGACAGCTTATAT
TTCATCCAATCTTTCATACAAGTCATCAATTAAATGACTAATGATTATGCTACCTTTGTACAGTCAATAT
ACTGCAGCCCTTTAATATATTATAATATCAGTGGGCAGATTAGACTTTATATTAAATTCAAAAAGACATG
TTTTTGATAAACAAGTGAATATATATATTTGCCGAATTCCTTTTTATTAACTAAAATAATTTTATAATTT
TAATATCTTATTATATACTAATTTTATCAT

>FP375266.1 FP375266 Spodoptera frugiperda cDNA library, induced midguts Spodoptera frugiperda cDNA clone Sf2M13144-3-1, mRNA sequence
TTTTTTTTTTTTTTTTTTTTTTTTTTTTTTTTTTTTTCTCTTTTTTCTTTTTTTTTTTTTTTTTTTTTTT
TTTTTTTTTTTTTTTTTTTTTCTTTCCCTTTTCCCTTCTCTCCCCCCCCCCCCC

>FP375265.1 FP375265 Spodoptera frugiperda cDNA library, induced midguts Spodoptera frugiperda cDNA clone Sf2M09842-5-1, mRNA sequence
TTTTAGTTGTATATGAAGGTGTGGGTGGAGTAGAGTAAGTAACAGCTTGGTATCGATTTTAGTTAACACT
GGTGCGTGACGATGGGTTTGTGTCTTTCGTTCGACGTCGGCGACTGTGAGGTCTGCTGCAACCCTTGTTG
CCTGGCGCTGAGTGCTTGCTGCCTGGTGCCCTGCCTGTGTCCTAATGCTTGCGGCCAGCAGCAACAACCG
CCACAGCAAGTGACCGTGGTACAGCAGCCACCGCCAGTAGTGTACGAGCAACCTCCTCCGCCACCACCAG
GCTACCCATACCCCC

>FP375264.1 FP375264 Spodoptera frugiperda cDNA library, induced midguts Spodoptera frugiperda cDNA clone Sf2M10002-5-1, mRNA sequence
CAACAAAATGCGTGTCCTCGCTTGCTTGGCCCTTCTCTTAGCTGTGGTAGCAGCCGTCCCCTCCAATCCC
CAGAGGATTGTGGGTGGTTCGGTCACCACCATTGACCGGTACCCCACCATTGCATCTCTGCTGTACTCGT
GGAACTTGAGCTCCTACTGGCAGGCATGCGGTGGTTCCATCTTGAACAACCGTGCCATCCTTACTGCTGC
CCACTGCACAGTTGGTGACGCCGCTAACAGATGGAGAATCCGTCTCGGCTCCACCTGGGCCAACAGCGGT
GGTGTCGTTCACAACGTCAACACCAACATCGTCCACCCATCATACAACTCCGCAACTTTGAACAACGACA
TCGCTATCCTCCGCTCCGCCACCACCTTCTCCTTCAACAACAATGTTCAGGCTGCCTCCATCGCTGGTGC
CAACTACTTGCCCGGTGACAACACCGCCGCCTGGGCCGCTGGATGGGGAACTACCTCTGCTGGTGGCTCT
AGCTCTGAGCAGCTTCGTCACGTTGAGCTGCGCATCATCAACCAGGCTACTTGCAGAAACAACTACGCTA
CCCGCGGCATCACCATCACCGACAACATGTTGTGCTCTGGCTGGCCCAACGGTGGTCGCGACCAGTGCCA
GGGTGACTCTGGTGGTCCTCTCTACCACAACGGCATCGTTGTTGGTGTCTGCTCTTTCGGTATTGGCTGT
GCTCAGGCTGCCTTCCCCGGTGTCAACGCTCGTGTATCCCGCTACACCGCCTGGATCTCTTCCAACGCAT
AAGATGTTACTTGGTGCTAACAATATTTTTTTGTAATAAAATGTAACTTCCAT

>FP375263.1 FP375263 Spodoptera frugiperda cDNA library, induced midguts Spodoptera frugiperda cDNA clone Sf2M11355-5-1, mRNA sequence
CCCACGCGTCCGTCGCACCGTAGGGACAACACGTCTAAAATAAAAATAATTGTTCCAAAAACCATAGATT
AAGGTGTTTACATTTATACGAAAGGCAAAGATAAGTGAAATATATAGATAATGTGAGTTACATAAATGTG
CGTTCAATTAAACTGTAAAGAAAAGGCAGTAATGATATCGAGACGTGATGGTTCGATTACCCAAAACACT
ATGTGTTCTCTTGCTGATCGGTATAGCGGAGGGAGGAGCAAGTTCTGACACAGACCTTGGTGATCTGTGC
TACTCCTGCACCTGCAGCGCAGATAAGACCATCATCGACTGTTCACACAGAGGATTGACGGAGTTACCTG
ATGGATTTAGTACACAGGTAACGAAGCTGAACATCTCACACAATGAGATTTCAACGTTTCCTGAAAGCAT
CAAAAAGTTCAGTAATCTGCATAGTTTAGATTTAAGTGGAAATCGCCTCAGTGAATTACCAAGAGATGCG
TTACAAAACTTGACAGTCCTTGAAGAGTTGAATTTATCTAGAAATTACTTTATATCATGGATAAGTCTGA
GCCCCAACGAAGTGTTCCGTCCAGCGACAAATCTGAAGACGTTAGACTTGTCACACAACAAATTCTCAAC
AATGGGAAACTTAGCGAACCAAGAGCTGATCATAAGTTCTTCCTTAGAAACATTAATCTTGGAAAACTGT
GAAATAGATTCAATACATGG

>FP375262.1 FP375262 Spodoptera frugiperda cDNA library, induced midguts Spodoptera frugiperda cDNA clone Sf2M06194-5-1, mRNA sequence
AAATAAATCAAAATGAAATACTTCATCGCCATCTCTCTGCTCGTCGCCGTGGCTTCGGCCGGTTTGGTCA
AGCCTGTGGGCTCTGAGCTCGCCGAGCTCCAGGAGATCATCGCCGCCATCAACAGCCCCAGCACCGACCC
CGCCACCGCCGCCGCCCTCGAAGAGATGCTCCTCGATGCTCTAGGCGTCAAGCCCGAGCCCGTTGAAGTT
GGACCCGCCGTCATTGACACTCACCCCATCTCTGTCGGCCCTGCCATCATCGAGTCCAACCCCATCTCTG
TTGGACCCGCCCTCATCGACTTCCCCCTCCCCGACGCTGGTGTTGTCGCTGACGAGCCCATTGTCCCCAC
CCACGTATATTGTTGCTCCTGCTCCCAAAGAATAAATCATACCT

>FP375261.1 FP375261 Spodoptera frugiperda cDNA library, induced midguts Spodoptera frugiperda cDNA clone Sf2M06044-5-1, mRNA sequence
GGCCGAACCTCTTTCGTGACCTCTCCGACCATCTACTGTGCATTTATTCGATCGATTCTTCTAAACGAAA
ATGTTCTCTACCGTCTGCAGGGCCGGCCGTTTGGCCACAAGGACGGTAGTAAATAATAGTTCCGACAAGG
CACCCCTAGTTGCAGCGCCCGTGGTGAACAAACGTGATTATGCGGCCAAAGCTGCAGCAGGCAAGGGACA
AGGTAAGGTGGTAGCTGTTATTGGTGCCGTCGTGGACGTACAGTTCGAAGACAACCTACCACCCATTCTA
AATGCCCTCGAAGTACAAAACCGTCAACCCCGGCTTGTGCTGGAGGTGGCGCAGCACTTGGGAGAGAACA
CCGTCCGTACCATCGCTATGGACGGTACCGAGGGTCTGGTCCGTGGCCAACCCGTCCTCGACTGCGGCTC
GCCCATTCGTATCCCCGTGGGCGCTGAGACCCTCGGCCGCATCATCAACGTAATCGGAGAGCCCATCGAC
GAGCGTGGCCCCATCCCCACTGACAAGACTGCCGCTATCCACGCTGAGGCGCCCGAGTTCGTGGACATGT
CCGTGCAGCAGGAGATTCTGGTCACTGGCATCAAGGTCGTCGACCTGCTCGCCCCCTACGCCAAGGGAGG
TAAGATCGGTCTGTTCGGAGGCGCCGGAGTCGGTAAGACTGTACTTATCATGGAGCTGATCAACAACGTC
GCCAAGGCGCACGGTGGGTACTCTGTGTTCGCTGGAGTCGGTGAGCGTACCCGTGAGGGCAACGACTTTG
TACATGA

>FP375260.1 FP375260 Spodoptera frugiperda cDNA library, induced midguts Spodoptera frugiperda cDNA clone Sf2M08472-3-1, mRNA sequence
TTTTTTTTTTTTTTTTTTTTTTTTTTTTTTTTTTTTTTTTTTTTTTTTTTTTTTTAAACAACAAAATTTA
AAATATTTAGTAACTTTTTTTGAATGCTTCGGTTTGCTTGAAAATTAAAACCCTCAAAAAAGCTTTTTGT
ATTCCGGGGGGGGGATTAAAAAGGCCAGCTTGATCCAGTTCTTAGGGGGAAAAAACCGTTCCCCCGTTTG
GAAAAAACGGAGTTGCCCCTGGGGAAGGAAGCCCCCCTGGGGGTTCCAAGTTCACCCCCCCAAAAGTTGG
GACCCTGTCTGCCGATCAAGGGGTTGGGGGGTACGGGGGAGGCGAACAGCTCAGT

>FP375259.1 FP375259 Spodoptera frugiperda cDNA library, induced midguts Spodoptera frugiperda cDNA clone Sf2M12004-3-1, mRNA sequence
TTTTTTTTTTTTTTTTTTATAACAAAGTAATTTTATTACATTCACATGAACCAAATTAAGTGCATTGGAT
AAGACAAATAAAAGGAATAATCAAAAACATTTAGTTATATTTTATTACATTATGGTTAATGCACAAATTA
CATATCTAATGAATCAGTTATTAATTTAACTTTAATAAAGGAGATTTAAGGGAAACCATCATCATCTTCC
TCGGCCATTTCCTTGGCCAGTTCCAAATCCTGTTGCTCTCTCTCACGTCTCTCTTCAGCACTCTCCAATT
CCTTGCCATAAGATTTTGGTGGATATCTCATAGCCTTCACACTCTGGTTATGCAAGTCCAGACAGAATGA
TATGCGCTGGTGGAATGCCAACTGTGGCTCCCTCGTGCAATAGATGTCAGAACTTTCCTTGTTACTCATG
TAACCCTTTTCAGGATCAAGGGTAGCCTCAATAACTCCATCCCTGATAGCTTTGGCGACAATAAACTCTG
CATCTTCAGCAGAGTCCAGACCCAATTTCCTGGCAATATCTTTAGGTGAAATACGGGAGTATGAGAGTCC
AATCGAGCGGATAGCAGTTTTAATTACGTTCTGACGGAGGCGAAGAATCAATGTGAAAGTGTGATCATTA
CGGAACTGAGGGCCAAAATTCTCAAGTACCTCACCAAATCTCTGCAAGTTTCCAAGCCTCACTGCCTGAG
TTAGTTGGAAATAAGGTGCCAAAGCCTTACGTAGAGGTGCTTGTCTAAATATGGCCCTTTCTGGTATATC
TCCCAATAGTAACTCAACAACAATTGCCCAATTTCT

>FP375258.1 FP375258 Spodoptera frugiperda cDNA library, induced midguts Spodoptera frugiperda cDNA clone Sf2M09373-5-1, mRNA sequence
GAGTTAATTTGTGTAAAAAAAGTAAAAAAAAAAATAATAAATAAAGTGCTATTATGAGCTCTGACGGAAT
CCCACAAAAAGGCCAGCCCCCACCATACGACAGCGGAGCTGAAGCATCAAGCGGAGTTAGATACCAAAGC
GGTCCAGCTCAACCACAAATGGTGGTCCCAGTAGTCATGGCCCATCCTATGGGGCCCAAACCAACCCCAT
TCACCTGCCCATCATGCAACCAACAGGTTGTCACCAGGGTAGAGCACAAGTCCACAACTAAGACACATTT
ATTCGCCCTCCTGCTTTGTTTAATATGTTGCCCCTGTGTCTGTGTGCCATACTGTGTCGACAGCTGTCAG
AATGCTGACCACTACTGTCCAAACTGCAGCGCATACATCGGCAGCTACAACCATTAATTCAAACGAAGAG
TGTTATAGGTTTCTAACAAACAACTTAATGTCGAAGACAATGCGATAAGCGTTAACAATAACGTAATCTT
ATCTCGATAATTCTATTTTGCCAACATGACCTCATGTACTAACAATTCATCGATTACTTTTCAATGGAAA
ACTACGATGAATTAATAATACTTTTCAGCAGTTTCCTTCCAAATTTCCTGTTTAAAGTTAACGATAAAAT
ATTCTATAGATATGATAAAAAAAAATGATAACAATTTTTCCTGTCGAGTTGATATCATATCAACGCTATT
TTCTCTATTACCGAGAAGATGGTTAAAGACTTTTCAAATACACA

>FP375257.1 FP375257 Spodoptera frugiperda cDNA library, induced midguts Spodoptera frugiperda cDNA clone Sf2M12879-3-1, mRNA sequence
TTTTTTTTTTTTTTTTTTTTGAAATATTCAATTATATTGGAGGCACAATGAACAGACGGCGACACCGTCG
TACAATATATTTACAAATACAATAACTTTAGTGCTACGTTACGTGAGAAATTACACCGATGCGGATGTCG
CAGTGACTAGGCTACTAAACCTTACGATCCTACTGAAACACAAAACTATAATAGTTACTGTTAGGCTCAA
CTTGCTCGTGGAATGTACTCGAATCATGAATTTAATATTTAGTATACTTTTACTTACGTAATTGATGATT
AACTGATAAAGCCTTCCCTGCTCTATGCTACAGGTACATTACACCCGCCAAATAACTTGAAATGGTTAAG
CTTACCGTCTCAGTGGACTATAAAATAAGTGATTTCTTTGTACTGTAAGCTGCATCAACATAACACATGT
TGCTATTATTTAAAACAATTACAATTAACTTCTTGTCATTCAAACAATAAAATAAAATTACCAACTTACA
ATGGCTGCCGACCTCATCTCGATCGGACAGTTTCAATAAAATTAATGTTCAC

>FP375256.1 FP375256 Spodoptera frugiperda cDNA library, induced midguts Spodoptera frugiperda cDNA clone Sf2M10439-5-1, mRNA sequence
GGGAGGAAGATCATGCTCGTTTCATCATAATATTAAAATAGTTGCAAAAGTAATCTACAGTGTTACAGTG
AGTGTCCGAGTGCCTGTGACATCCCGTTTACCATCTTGACATAACGAATTGCTAGCACAATGTTCAGTTG
GCTAAAGAAAGAAGGTGAAAAATCCGAAAGTATTGAAAATGTCGTGGAGGGTCTCAAAAGAATATATAAA
ACAAAACTTTTACCATTGGAGCTTCACTACCAGTTCCACGACTTCCATTCACCGCAGCTTGAAGAACCAG
ACTTCGACGCCAAACCTATGATCCTGCTCGTTGGTCAATACTCCACCGGTAAAACTACATTCATTAAATA
TCTGTTGGAGCGGGACTTCCCGGGTATAAGAATAGGTCCTGAACCTACTACCGACAGATTCATCGCCGTG
ATGTATGATGAAAAGGAAGGAGTGATACCTGGCAATGCACTCGTCGTAGATCCCAAGAAACAGTTTCGCC
CCCTGAGCAAGTTCGGCAATGCGTTTCTGAATCGGTTCCAGTGCTCCACGGTCAGCTCGCCAGTGCTGAA
GGGCATCTCCATCGTGGACACACCCGGCATCCTGTCGGGAGAGAAGCAGCGCGTCGACCGCGGCTACGAC
TTCACTGGTGTGTTGGAATGGTTCGCCGAGCGCGTCGACCGCATCATTTTACTGTTTGACGCACACAAGC
TCGACCAATCAAATGAATTCAAACGC

>FP375255.1 FP375255 Spodoptera frugiperda cDNA library, induced midguts Spodoptera frugiperda cDNA clone Sf2M07912-3-1, mRNA sequence
TTTTTTTTTTTTTTTAGTTACTTAAAATAGGCAATTCATTATATGAATGTTCAGCTGGTGGTAAATTTTG
ATATCATTCAATTGAAGAAGATAAATTTAAAGTAAATAAAGAAATTCGTTGATTAATTATAGATTCTCAA
ATAATAATTAATATAAATATGATTGCTAATAATGAAATATATGATCCTAATGATGAAATAATATTTCATG
AAATATAAGAATCAGGATAATCAGAATATCGACGAGGTATACCTGCTAACCCTAAAAAATGTTGTGGGAA
GAAAGTTAAATTTACTCCGATAAATATAATAAAAAATTGAATTTTTAATAAATAAGGATTTAAAGATAAC
CCAGTAAATAATGGGTATCAATGAATAAATCCCCCTAAAATAGCAAATACAGCTCCTATTGATAAAACAT
AATGGAAATGAGCAACTACATAGTAAGTATCATGTAAAGTAATATCAATAGAAGAATTAGATAAAATTAC
ACCTGTTAATCCTCCTACAGTAAATAAAAATACAAATCCTAATCTTCATAAAATAGATGGGGAATAATTA
ATTTGAGTTCCATGGAAAGTAGCTAATCAACTAAAAATTTTAATACCTGTTGGTACAGCAATAATTATTG
TTGCTGATGTAAAATATGCTCGTGTATCAATATCTATTCCTACAGTAAATATATGATGAGCTCAAACAAT
AAATCCTAATAAACCAATTGCTAGTATAGCGTAAATTATCGGACGCGTGGGGTTCTAGATCGCGATCTAG
AACTAGCGGACGCGTGGGCGGACGCGTGGGCGGACGCGTGGG

>FP375254.1 FP375254 Spodoptera frugiperda cDNA library, induced midguts Spodoptera frugiperda cDNA clone Sf2M09649-5-1, mRNA sequence
CGCTGCTGGAGCAGGTGCTGGCGCACGTGGAGGACGTGCTGGCGGAGCGCGCCGCGCCCAACAACGCGGC
CGGCCGCGAGCTGCTCGAGCTCGTCAACTCCGTGCCCAACCTCGCCGCCGATACCTTCGCAGACGCCTTC
GCCTCCAGCGTCAAAGATCTACTCATGGTGGTGACGCTGGCTCAGCTCATCAAGACACAGCTGCAGCTCA
ACGAGAAGCTCACGCTGCTCACCTCGCAGTGACCGACACGTACGCCGGCATCGACACCCGCCCCAGTCAC
ATCTACACATAACCATTCAATAAATTTATAAACTCTCAAAAAAAAAAAAAAAAAAAAAAAAAAAAAAA

>FP375253.1 FP375253 Spodoptera frugiperda cDNA library, induced midguts Spodoptera frugiperda cDNA clone Sf2M09407-5-1, mRNA sequence
CTCCTCCCTCTCGGTGTTCTTTGTTGTCGCTCGCCGCACCTAAATAAATCACAAAATGCTGTCTGCCGCC
AGATTGATCGCCCCTGCAGCCAGGTCTGCCATCTTCCACAACACAGCCCTCGTGCGACCACTGGCTGTAG
TCCCCACACAGTCACACATCCCCGCTGCTCCAGCTCAGCTGTCAGCGGTGAGGTCCTTCCAGACCACCGC
TGTCACCAAGGACATTGACTCTGCTGCCAAATTCATTGGTGCTGGCGCAGCGACAGTCGGAGTTGCGGGC
TCTGGTGCGGGTATTGGAACGGTGTTCGGCTCCCTCATCATCGGTTACGCCAGGAACCCCTCCCTCAAGC
AGCAGTTGTTCTCATACGCCATCTTGGGTTTCGCCCTGTCTGAGGCTATGGGTCTCTTCTGTCTTATGAT
GGCGTTCTTGCTGTTGTTCGCTTTCTAAGCTATTTACTTTTAAGAACACTACTACTGCCATCCCACATGA
CGAGGTTTCAGTGATTTACTATCTGGAGTGGACGGCCATGGAATCGAATGTGTGGAAACCTCACCCTCAT
AGTGATGCATGGACTGATGTGTATAAGTGATACACTTACCGGTGCGCGTCATCAGGAATGCAATTATTTA
ATTATGTAGAATACCAAGAAATCAAATAAAATATTGTACGTAAATCATAAAAAAAAAAAAAAA

>FP375252.1 FP375252 Spodoptera frugiperda cDNA library, induced midguts Spodoptera frugiperda cDNA clone Sf2M10597-5-1, mRNA sequence
CACAATCCTAAAAGGATCTTCCTTCTTTGTTTGAGAAACACTACAAAGAAATATTAAAAAGATGAAGAGC
CTGCTTCTCGTAGTACTGCTGGCAGCGGCAGCCACAGCCGCCATCGTCAGCCAGGACGTAGCTGAAGCAC
CCGAGGGAGTCGTTGAGTATGAGAACATTCTGTATAGCGATGAGACTGAACTGGCTGAGGTAGAGGCTGG
TAGCAGGAGTGTGGAGATCGAGAGCCGTCGCAACCTCAGCGTGGGGACCATCGGCAACAGCAGACTGCTC
GCCAATACTCAGCACATCAGAAACGCCATCGCGAACACAATCATCGTCCAGAACATTACTTTCAACTTCG
CGTCCAGTATCCGAATCGCCGCGATCCGAGTGACGCGAGTGGGAGCCTCACAGAACGCGACCCCGTCCAT
AGTCTCCGGAGGTCTGAACCGCAACTTTGTGACAATCAGGATTACGTCAGCTCGAGGCCGCGGCTACAAC
TACAGGATCCAGATCTACGGACGTTAAACTGCTGCAAGTGATGCGCTAGGAGCGGAACGGGACAAGATAC
TGAAATGGATTATGTTTAAGATTAATGTATTTTTTTATGATTAATAAAAGCTTGCTTATGCACCTAAAAA
AAAAAAAAAA

>FP375251.1 FP375251 Spodoptera frugiperda cDNA library, induced midguts Spodoptera frugiperda cDNA clone Sf2M13557-3-1, mRNA sequence
TTTTTTTTTTTTTTTTTTTTTTTTTTTTTTAAATTCTAAGTTATTTATTTAAAAACAATATACTTCTACT
TAAACACTTACTACTTAAACACAGCCTTGGTATAAAATGCAATCTCTTTAGCCTTAAACTTAGAACTCCG
TGGGCCCTACAGCATCAGCGTAGGTCTTCACCTTGGGAATGGTGTACACGGCGTCAACGACCTTCTGGAA
TGCTGGGTACTTCTTCTCCAAGTCAGGCACGACCAGCAAGTCCTTGATGTAGTCAAACCAACCGACGAAG
ACGAAATCTCCCCACGTCAGCTTTCCAAGGGCAACATGGCCGTTGTTCTTAGTGATGATCTCGTTCAGTT
TCTCCAGCAAGTTGGGGAACACATCCTTGTTGAACTCAGCATACTTCTTCTCCTTCACAGCCTCATCCTC
CTCGTGGTATGCAATTATACCCTTCGTAAGAAGGTCGTGAATGAGGTCGACGTTCTGGTCGATCTCCAGC
GCATCCTCGAGGGTGTCTCCCCCCAGATCGTACTTATTGCCGAGGTAGCGAGCGAGGGACAGACTCTGGG
CGTACTGTTTGCCGTCGAACTCCAGGAATGGCATCTGACCGAAGGGGGTCTTTGGCTTGTACTCCGGCCA
CTCCTTGAAAGCTACTCTGTGGTCTTCAAACCCTTCATCTCCGAAAAGCCAGAGC

>FP375250.1 FP375250 Spodoptera frugiperda cDNA library, induced midguts Spodoptera frugiperda cDNA clone Sf2M09142-5-1, mRNA sequence
GTAAATCGTGACAAACAACATACACAATGGTTGCGGCCAAGAAGCAAAAAAAGACCATCGAGTCTATCAA
CTCTCGATTGGCTCTGGTTATGAAATCCGGCAAGTACTGCCTTGGCTACAAGCAGACATTGAAGACTCTC
CGTCAAGGCAAAGCCAAGCTGGTCATCATCGCTAAGAACGCTCCTCCTCTAAGGAAATCAGAGATTGAGT
ACTATGCCCTCCTCGCCAAGACCGGAGTCCACCACTACAGTGGAAACAACATTGAGTTAGGCACAGCATG
CGGAAAGTACTACAGGGTGTGCACACTCGCTATTACTGACCCTGGTGATTCTGACATCATTACCACTCTG
CCCGAGTCGCAGGTGTAGGTTAACTTTTAATATAATTTAAAAACAAAAAAAAAAAAAAAAAAAAAAAAAA
AAAAAAAAAAAAAAAAAAAAAAAAAAAAAAAAAAAAAAAAAAAAAAAAAAAAAAAAAAG

>FP375249.1 FP375249 Spodoptera frugiperda cDNA library, induced midguts Spodoptera frugiperda cDNA clone Sf2M10728-5-1, mRNA sequence
TGATAATTAGTCTATAAAAGACGTGTTTCATGTTGTGCTGAATTAAAAAAAAAGCAGGATGACAGGAGCT
GAAGTTAAGCAGAGGATGGTTAACGGCAGCAAGGGAGAGAAGAAGAAAGCAGTAAAAGAAGAGAAGGCAC
AGAAGTATTGGGAGCCTCTGACAGATGGAGTGAAATGGATAGAAAAGTATGGTGAAGGTTTGGAGAGCTT
CTTCGAAAGACTGCCGGACTTCATCTCGACGTTCATAGCAACACTAGCCATATTCACGTTTGGAGCCACG
CTGCGAGGAGAATGGGTGGTGATCCTGGTAACAGCGCTGAAGCAGCTGACTGGGCAGACACAGAACACCA
CGAATGCTACAGCCGTCCTGGAGCTGTTCTCCTCCAGGAACCTGAAGCTGGAGAACTTCAGCATGTTCTT
CATCGGAGCTCACATCGTGTCGTTGACTACTTACTTCCTCATCGGAGGTTTCTTGCATTGGTACTTCTAC
ATGAACAGAAGACACCGTGCCAAGGAATGGAAGATCCAACCTAACAAGTGGCTCTCCCCTGAGCTGGAAC
GCCATGAGATCATGGTTGGCACCATGTCGCTGCTCATCGTCGGTAGCTTCTCAGCTTTCCTCGCGTGTTA
CATCTACAACGGCAACCCTTCCACCGTCTACTTCCAGTTTGACGAGTACGGCTGGTTGTGGTTCTTCTTG
CAATTCCCTATCATCTTCTTGTATGCTGACTATACGACGTACATTCTCCACCGCTTGTACCACACCCCGT
GGCTGTACAAGCACTTCCACAAGCTGCACCACAAGTACAAGCAGCCGACTGCATTCTCCGTGACTGCCAC
C

>FP375248.1 FP375248 Spodoptera frugiperda cDNA library, induced midguts Spodoptera frugiperda cDNA clone Sf2M05560-5-1, mRNA sequence
CAGCTTTCAAAGCTAAAGGCTGAGCCATGGCACCAAGGAAAAACAAAGTTCAGAAAGAGGAGGTCCAGGT
TACTCTGGGCCCTCAGCACTTGGTGGGTGAGACAGTGTTCGGTGTAGCTCACATTTTCGCCTCCTTCAAT
GACACATTCGTGCACGTTACCGACCTGTCTGGCCGGGAAACCATTGCCCGTGTCACCGGTGGCATGAAAG
TGAAGGCTGACCGTGACGAGGCCTCACCCTACGCCGCTATGTTGGCCGCTCAGGATGTTGCTGAGAAGTG
CAAGACTCTTGGCATCACTGCCCTACACATCAAACTGCGTGCCACAGGAGGCAACAAGACCAAGACACCC
GGACCTGGTGCTCAGTCTGCTCTCCGTGCCCTGGCTCGTTCCAGCATGAAGATTGGCCGCATTGAGGATG
TGACCCCCGTGCCTTCAGACTCTACCCGCAGGAAGGGTGGACGACGAGGACGCAGGCTGTAATCTGTTAG
TTTAAGCATACTGTGGGCTTTGAATAAAGGAGTTAACGGTAAAAAAAAAAAAAAAAAAAAAAA

>FP375247.1 FP375247 Spodoptera frugiperda cDNA library, induced midguts Spodoptera frugiperda cDNA clone Sf2M11513-5-1, mRNA sequence
AGACTTTACAGTGATAACACGTGAAGTTTATTTCAAATATTATTTACGTTTTTATTAAAATAATCTAATT
GTGCGGTTTAGGAAAGTAAGCGAAAATGTTAATAAGCAGTGCACGTGATTTAGATTAATTTTAAGTGCCA
AATAGCAAATGAAAAGTGTATAAAACGTGGGTGAACAAAGTTGTTTAGATTCGTAATTTATTTATGCTGT
AAAACGTAAATTAATAGAAACCAAGATGTGTGTGAAGTCAGAGGGAGTGAGGAGCGGCCTCTTCTTGGGC
TTCGGCTCCTTGCTGGTGGTGTCAGGCGCCGTCATGGTGGTGTTCTGGCCTGCGATCTTCGACAGCCAGT
TACAAAGAATGATGATTCTATCACCAGACTCAATGTCGTTCAGTATATGGAGGGAAACGCCGATTCCGAT
GTTTTTAGAGATTTTCTTCTTCAATATTAGTAATGTAAACGAAATACTAAGAGGGACGGCAGAGAAGATC
AAAGTCGTGGAAATGGGACCTTATGTGTTCCAAGAATCTCATACTAAGGTGAACCTAACGTGGAACGACA
ACAGCACCCTGACGTTCTACAACCAGCGGTTCTGGCACTTCCGACCTGAGATGTCGGCGGGGTCCATCGG
CGACAACATCACCAGCATCAACCCTGTCATTGCGACGGTGGCGTACCTGATGAGGAAGCAGCGGCTTCCA
CTGAAGGTGTCCGTGGACCTGTTCCTGAGGATGTTCCATCCGAACCTGTTCCAGACGGCCAACGTCACCT
CCTGGCTCTTCGATGGCATCGAGGATCGCGTCCTGGACATCGCGCTGAAGATCCCTGAACTACCCTTCAT
TATTCCTTATGACAAATTTGAATGGTTTTATAAGCGCAACGGCTTCATAGAATA

>FP375246.1 FP375246 Spodoptera frugiperda cDNA library, induced midguts Spodoptera frugiperda cDNA clone Sf2M07144-5-1, mRNA sequence
CCCACGCGTCCGCTAATCACCAGCAATGGGACCTCTTAAAAAGAGTACAGGCCTTGTTGGCATGGCAGTA
GCGCCAAATGCCCATCACACACTTGGTTCTCTGTATGGCAAAATTTTGAGAATCCTACAAAAAATGCCTG
AATCCGCTGGGTATAGGAAACATACTGAACCACTTATTCGTGAGAGAGCTGCTGTGTTGACACAGACTAA
AGATGTGTATGAATTGGAATCAAAAATTAACTGTGGCCAAGCTGAGGAACTGATTATCCAGGCTGAAAAT
GAATTGAACTTGGCTAGAAAAATGCTGAATTGGAAGCCATGGGAACCACTTGTATCTGTCCCTCCCAAAG
GCCAATGGGACTGGCCTCCTACCAAGTCCTAAATATAATTCATATTAGCAACTTTATAAAGTAGTAATAT
ATTGATGTGAATAAACATTTTCTTGCTTCAAAATGTAGATAACAGTACATAATAGTGAAGTTTACTTTAT
TTAAGAAACACTAAACAGGATGCAATTAATAAAAAGCGAATAATATAAAAAAAAAAAAAAAAAAAAAAAA

>FP375245.1 FP375245 Spodoptera frugiperda cDNA library, induced midguts Spodoptera frugiperda cDNA clone Sf2M07816-3-1, mRNA sequence
TTTTTTTTTTTTTTTATATATTTTTGGTTTTATTTTTATTTTAGTTCGTAAATCTTATTTTCTAATCTTT
GGTTGGTTTAGCCTTTTGAGAAGGGTGATGCTGCGTTGGTTTCCAAGTAGTACACTCCAGTTTTTCCAGT
CTTAGGTTCGAGTCCTCCCATGTTCAATGTCTCCGGTAGATGGCAGTCTCCTACAAGCGCGTGTTCGTAG
CTCTCACACTTGACGCCTGTGAACCCTCCATCACGGATGGACTCAGCGAAGTAGTGGAAGCATCTATCAT
GGTTGCAAGAGTTGGACACGCAGCCAGGCATGTTATCCCCTCCATTCGGGTAGAAATCCACCTGTGCCAG
TGGCTCCAGGTACCCTGCTCCTCCCACGTTGGTATGCATCACTTCAGTGTATACAGCGTCTGATGCCCTG
AATGTGTGCTCGAAGCCAACAAAGCCGGGACCGCCGGCGGGGTCCAAACCGGTGATATATCCAACCTTCC
CGTCGAGGTTTCTCCCCGCAATACCAGCCTGCTGGCCCCCCAGGCTGTACCCGGCGATGTGGTAGTCCGC
CAGGTCAGCTCCAGTCACGCTGTTAATCCAGGAGATGACACGAGCAACCGCACCACCAGATAGTACAGTA
TTTTCTCTAACTTGGTTGAAGTTGAAGGTGCTGGATCCAGCGCTCCAGTCCACCACGATCACATTCATGT
CTTCTGCCGCCAAGAAAGCAGCGAGTAAAACGGCGTTAAAGTTGCCAGTAGCATTGTCCAACCAGCCGTG
GATGAACCCAGCTGTTCTACGTGATGCCTCGAAGTTGGATGCTTTCAGC

>FP375244.1 FP375244 Spodoptera frugiperda cDNA library, induced midguts Spodoptera frugiperda cDNA clone Sf2M12769-3-1, mRNA sequence
TTTTTTTTTTTTTTTTTTGGTCTTAACGCTAGCTGTCTTTATTTTCCATTTCCTTATAGAAAATACTTTT
ACGAAAAACAGTATAGGGCCGCTTGCGTGGCCGGCCACACTCGCGGGGCGCTGACTAGTGCCGTTTGCCG
GCCCAACCAATCCGACATCCAATCAATTCTTACATGAAAACGATAAATAATACAAAAAATACTGATAACA
CGAGATCGTTAACCGATTTACAGTGTCTTCTCAATTTTGATCAGTTCAGCGATGCCATCGTACATCTCCT
TGACGGCGTCGTACTCGGTGAGTCCCATGCGCCTCTTGTTGGAGATGTCGTAGACTCCACCCTCAGCCTC
GGTGTGCTCGCCGCGGGTACCGCGCACCTGCAGGTGGTACTTGGAAGCGATCTCCTCCAGCTTCGCCTTG
TCGGCAGCCAGCTTGGGCAGCTTGATGTGCACTGAGGCACGTACAGTTGTTCCCAAGTTGGTGGGGCAGA
AAGTGAGGAAACCAAGCCTGTCATCGTGGGAGAAAGGAATGCGCTTCTCAATGTCGTTGACAGCGGTCAC
CAGCCTCTTGTACACCTGCTTCAGGTCACCACCCATCTGCATGGAGATAAGACGGAGATGGTCCTCCTCA
TTGCACCATACCAAGAAGGTCTTGTTCTCGTTGTGGTAGATACCACGGCCAGAGGGCCAGAAGCGGCAAG
CGTTGGCAGCCTGGAGGAAACGGTCACCCTCCTTGAACAGGAAGTGGTCATCGATGAGTTGCTGCTGGGT
CTCCTTGGACCTACCAGTCAAGGGGTAGAAAGTACCCTTGAGTTCTCCCT

>FP375243.1 FP375243 Spodoptera frugiperda cDNA library, induced midguts Spodoptera frugiperda cDNA clone Sf2M10167-5-1, mRNA sequence
CTGTTCAGCGCGGAGTACCACGCAGGAGCCCTGGCGCTCCGCGACGGCTCGGGCGCCTACCTCGCGCCCA
TCGGCTCCAAGGCGGTGCTGAAGACCCGCTCCACCGCTGTCACCAGGGACGAGCTGTTCTCGCTGGAGGA
CAGTCTGCCGCAGGCCGCCTTCGTAGCCGCTCTCAACGACAAATACGTGTCCGTCAAACAAGGAGTGGAC
GTGACCGCCAACCAGGATGAGATCTCGTCGCACGAGACGTTCCAGCTGGAGTTCGACTGGGCCACGCGCC
GCTGGTACATCCGCACCATGCAGGACCGGTACTGGACCCTCGAGACCGGCGGCGGCATCCAGGCGTCTGG
GGACAACAAGTCTTCAAACGCCCTGTTCGAGTTGGAGTGGCAGGGAGACGGCGCCGTGGCGTTCCGCGCC
AACAACGGCAAGTACCTGATGACCAAGCGCTCCGGCCACCTGTACGCCAACGCAGACTCCATCGACGACA
ACTGCAAATACTACTTCTATCTCATCAACAGGCCTATCCTTGTGCTGAAGTGCGAGCAAGGCTTCGTGGG
CCCCAAGGGCGTGAGGCTGGAGTGCAACAAGGCCAACTACGAGACCATACAGGTCATCCGCGGACCCAAG
GGCGCCGTCTACTTCAAAGGACAAAACGGCAAGTACTGGCACGCAGACAGCGAGTCGGTGACGTGCGACG
CGGACTCCCCGCCAGGGTTCCACCTGGAGCTGCGCGAGCCC

>FP375242.1 FP375242 Spodoptera frugiperda cDNA library, induced midguts Spodoptera frugiperda cDNA clone Sf2M08073-3-1, mRNA sequence
TTTTTTTTTTTTTTTTTTTTTTTTACAATAAAAAGGAAACATGTATTTATTTATATGTATATTCTTAGGT
GAAGTAATAGTTATGGCGACAGCAGTTAATAATGATGATTTTTCACCCATTTTAGAACTTATAATTTTGG
TGGGGTCATGTCAGAACTTTTTATCATCGTTCCATTGTCAGTCACAATAGATGATCCTGTAATGGCCTTA
GATTTTTCACTGGCTATAAACAAAACCAGATCAGCTACCTCCACAGGATCCGAAATTCTTGAGAGTGCAG
TCATATTTGTCATTGCATTAAAAGAGGCTTCCGCTATTTCCTTTGGAACGCCTGCATTTTCAATTATATC
TGTTTTTACAGGTCCTGGGTTGATCACGTTGACACGAACACCGTGTGGAGCTAGTTCAAGTGCCACAGCC
CTAGTGAAGTGATCTAGTCCAGCCTTTGATGCACAGTATGCGAAAACTTCAGGAATCACTTTAAGACCAG
CAACACTTGATATGTTCACAATATTACCTTTCGTTTTTACTAGATGTGGTGCAGCTAGGTGTGTCAGGAC
AACTACTGCGCGTAGATTTATAGACATTATCCGATCATAAGCTTGAATAGCGCCGTCTTCTAAAATCTTT
GAAGATCCTGTTATGCCAGCGTTGTTTACCAAAACGTCAATTTGCCCAAAATACTTTAAGGTTTCTTCAA
TAACTCTCTTAGCGTCTTCATCTTTAAAAACGTCGGCAGCGATAATTAAAG

>FP375241.1 FP375241 Spodoptera frugiperda cDNA library, induced midguts Spodoptera frugiperda cDNA clone Sf2M10778-5-1, mRNA sequence
ATCCCAAATTCCAATTTGATGGAATTTAAAGTTCTTTTGAAAAATCTGAATTAATTTCAAGATTGTGTGT
ATTAATTAATTAAATATACATTGCTGATGCTGATGATAAAACTACATTAATATGGCGTGGCTAGGATCAA
CCGTACTGAATTTATTTTGGAAACCCAGTGTAAACATTGTTAGGACACGATATCATGCGGAAAAACAGCG
TGTCATTAAGAGATACGGTTTTGAAGAACAGATATGGAATGGTGGATTGCTTCCTCGGACGTCGGGGAAA
CCTTTGCCTATGCCAGAGTATAGGCCAGCAAATCCATGGTCAGAACGCAAAGCATTGTTTGGCCAGAATG
ACTACATTGATATCCTTGGGCCCGGAGACTTGCACCCTGTGAAGACACTGTACACGGTTCCATCATGGAT
AAGGGGAGTCAATGGCAATGAATACCAAATCTTATTGAGAAAAAGAAAAATGTTGGGCCAGGCTGGTTTA
CGTCAAGTCAGACCAACGAAGTGGAAGGACTTGCAGAGAAGAATATCTTTCCTGTATAGAAAGCTTAACA
GGAAAACGAAGACAGGACCATCTCCTATTTAAATTGTTATTATAGTTTTTATTTTGTAATAAGTATATTG
TAGTGTTGTAAAAATAGGAATAAAATGCTTTAAACAATTTAAAAAAAAAAAAAAAAA

>FP375240.1 FP375240 Spodoptera frugiperda cDNA library, induced midguts Spodoptera frugiperda cDNA clone Sf2M05769-5-1, mRNA sequence
CTAAGCCATTGGGCCGTTACCGACAGAAGTGATACAAGATGTTGAAGTTTACAGTTTTATTTTTAGTGTT
TCTTTTCGCAAATGCCAAAGGGTCGGTCCAAAGGATATCTGGTGGTGACCCTACTAGCATTTCTGAATAC
CCGTTCGCGGTGGCCCTATTGACAAATGGTGGACAAGGAAACACCTATACCCAGGCTTGTGTGGGTTCCA
TCCTGACCAACCGCGCCATATTGTCTGCCGCCTCATGCTTTTATACTAATAACATATTGAATACACCTTC
GTGGTGGAGAGCTAGAGTAGGGTCAACGAACGCCAACAGTGGAGGAACAGCCTACGGCATCAACCTGATC
AAAGTGTATGACAGCTACGTAGCCGCCACCCAGGTCAATGACCTGGCTATATTGAGGACAAATCTTGCTA
TCCAATACAATGATAATGTGGCACCTGCGAGAGTCGCAGGCGTTGCTTACCCTTACGCCGACAACATGAT
GGTTTGGGCCGTTGGTTGGGGCGAAACCAACGCCCCAACGCCATCAGAAGAGCTGCATGTAGTTCAGATG
TGGCTGATCAGCCAGCAGACCTGCCAGAACAACTACGGATCCCTTCCATCATTCACCGTGAATGAGGACA
TGGTGTGCGCTGGTCTCACAGATGTGGGCGTCGTAGGACAGTGTGCGGGTGATGTCGGTGGTCCACTGCT
GGGCGCTGATGGTGCCGTGATTGGTGTCTTCTCTCGTGCAGAAAGCTGTGGGGACTTCCGC

>FP375239.1 FP375239 Spodoptera frugiperda cDNA library, induced midguts Spodoptera frugiperda cDNA clone Sf2M09533-5-1, mRNA sequence
CGGACGCGTGGGCAACCACCTCATAATTCTAAAAGGATCTTCCTTCTTTGATTGAGAAACACTACGAAGA
AATAATAAAAAGATGAAGAGCCTATTCCTCGTAGTACTGTTGGCAGCGGCAGCCACAGCCGCTATCGTCC
ACCAGGACATAGCTGAAGCACCCGAGGCAGTCGTCGAGTATGAGAGCATTCTGTACAGCGATGAGGCTGA
GGTGGCTGAAGTAGAGGCTGGTAGCAGGAGTGTGGAGATCGAGAGTCGTCGCAACCTCAGCGTGGGGACC
ATCGGCAACAGCAGACTGCTCGCCAATACTCAGCACATAAGAGGCGCCGTCGCGAACACAATCATCGTCC
AGAACATTACTTTCAACTTCGCGTCCAGTATCCGAATCGCCGCGATCCGAGTGACGCGAGTGGGAGCCTC
ACAGAACGCGACCCCGTCCATAGTCTCCGGAGGTCTGAACCGCAACTTTGTGACAATCAGGATTACGTCA
GCTCGAGGCCGCGGCTACAACTACAGGATCCAGATCTACGGACGTTAAACTGCTGCAAGTGATGCGCTAG
GAGCGGAACGGGACAAGATACTGAAATGGATTATTTTTAAGATTAATGTATGTTTTATGATTAATAAAAG
CTTGCTTATGCACCAAAAAAAAAAAAAAAA

>FP375238.1 FP375238 Spodoptera frugiperda cDNA library, induced midguts Spodoptera frugiperda cDNA clone Sf2M09034-3-1, mRNA sequence
TTTTTTTTTTTTTTTTTTTTTTTTTTATAAAAAATGTAAAGGCCTTTTTTATTAATTAAATTATAATAAA
TACCTAATTACTTAACCTAATAAAATACGTAACTTAAAATTTTATTTTAATTTATGCAGCTTTGTAGAAT
CTCTTGGCTTGGCCGTCCCATTTGTCGACTGTGATGGTCAAAACAAGGTCGTCACCGTTGAATTCCCTCT
TAAAGCTAGCGCTGCCTCTGTCACTCTTGATGACCTGTGTCACTGTGTTTCCATCGACTGTGTATGTGCT
CTTGACGGGAGTCTTGTCCTCGCCAATGACATCATCGAATTCCACTCCAGACTGGAACTTGACTTCAGTA
GGACCTGAGGACCTGACAGTGGAGTAGATGTAGGTGTCACCATCCTTGGACAGCTTGAAGTCAGGAGCGA
ACTTCAGAATGGCAGGGATTTTCTCATCAGGAACACCGACAACTTTGAGGAAAGCATCAAAGTTCTCCTG
GCTCACGAATTTGTAAGTTTTACCGAGAAAAGCCATGTTGATA

>FP375237.1 FP375237 Spodoptera frugiperda cDNA library, induced midguts Spodoptera frugiperda cDNA clone Sf2M12572-3-1, mRNA sequence
TTTTTTTTTTTTTTTTTTTTTTATAATTCAGGTGGCATTTATTACAAGCACAAAATGTAGAACAAGCCGG
CCGCCATATGGGTGTCCAGACCCGGCGGCGTTGACCGTTCCCACACGTGGTTGCAACCACGGGCTCGACG
GAGAGGCTTTGACGTCCCGAACAGTTCCTACACGCCTATCGGTCGTGTACGGGTAGTCTCGGCCTCACAA
ACAGGCTTAGTCAAAGAGACCGAAGCCCATGTCGTCGTCGCTCTCCGATTCTTCCTTCTCCTCCTTCTTC
TCCTCAACAGCAGCAGCGGCCGGGGCGGCAGCTGCGGCAGCGGGAGCGGCGGCGGCAGCGAACTTGCTGG
GGTCCTTGATGAACTCCTTGATGGTCTGAGCCTCCTTGAACTCAACCTCGGTGACGGCGGCGATGGCGAG
CAAGTTCTTGAATCCGTTGACAATGGAGTGAGGAGCAGAGGCCACAGTTGGGTAACCAATGGCCAAAGAC
AGCGCAGCTACATTAGCAACACCAGCCATGAACTTCTCGCGAAGATCTTCAGGCTTGATGTCCAAGATAG
CTGGCGCGAAGATGGTGCCGGAATCGTAGACCTGCTTGACAACAAGACCGTACGAGAAGGGAGAGATGTT
CAACATGTTGAGGAGGGTGGCTTCCGAAGCACCAACCTTGTCGCCGGGCTTCAGGATGTGAACATCGTTG
ATG

>FP375236.1 FP375236 Spodoptera frugiperda cDNA library, induced midguts Spodoptera frugiperda cDNA clone Sf2M05081-5-1, mRNA sequence
AACTGCGAGAGAACGTGATCGATCGAATTTCAAAAAAGGCACACACCTACCCCCTGTGCTCCCGAGATCA
CGAAATTACTCTAAATCTCCTGATTTAAAATTCAGGGGTTCGTGTTTCGTGATTTATTCCATTCCGTGTG
TGTACCCAACCTCGACCCGCGAGGTAATTACCAAGTGAGCACCTACCTAACCGTTCAAAATGTCCAACCT
CGCTGATCCGGTCGCGTTCGCGAAAGATTTCCTCGCTGGCGGTATCTCCGCCGCGGTCTCCAAGACCGCC
GTCGCTCCCATCGAGCGTGTCAAGCTGCTGCTCCAAGTCCAGCACGTCAGCAAACAGATCGCCGCTGACC
AGCGCTACAAGGGTATCGTCGATGCCTTCGTCCGCATTCCCAAGGAGCAGGGTCTCCTCTCCTTCTGGCG
TGGTAACTTCGCCAACGTCATCAGATATTTCCCCACCCAGGCGCTCAACTTCGCCTTCAAGGACAAGTAC
AAGCAGGTGTTCCTCGGAGGCGTAGACAAGCACACGCAGTTCTGGCGCTACTTCGCGGGTAACCTGGCGT
CCGGTGGTGCCGCCGGCGCGACCTCCCTGTGCTTCGTGTACCCCCTCGACTTCGCCCGTACCCGTCTCGC
CGCCGACGTCGGCAAGGGAAACGGCCAACATGAATTCCAGGGTCTCGGAGAC

>FP375235.1 FP375235 Spodoptera frugiperda cDNA library, induced midguts Spodoptera frugiperda cDNA clone Sf2M10937-5-1, mRNA sequence
CCAACATGGGCGACTATCGTGCGGGTAAAGCCGGCATCAACGCCGAGGCTCAGGCCAGGATCAACAGCAA
ATACAACGAAGAAATCGCACAGGAGACCCTAGAATGGATCCAGAAACTGACCGGTGAGCCCGCTGACACG
TCTGGAAGCGCTGAGAATTTGTACAGCGTATTGAAAGATGGCACCCTTCTTTGCAAACTCGTCAACGTTC
TGCAGGAGGGCTCCGTGAAGAAGATCAACCAGTCCACCATGGCCTTTAAGTGCATGGAGAACATAAACGC
TTTCCTGGAAGCTGTTAAGAAGCTGGGAGTACCACCACAGGAGACATTCCAAACCATTGACTTGTGGGAG
AAGCAGAACCTATATTCTGTTGTGGTGTGCCTGCAGTCGCTGGGGCGTAAAGCTGGTAACTTCGGCCAGC
CGTCCATCGGACCTAAGGAGGCTGACAAGAACGTGCGTGAGTTCAGCGAAGAGCAACTGAAGGCCGGCCA
GAACGTCATCTCCCTCCAATACGGTACCAACAAGGGCCAGCAGTCCGGCATCACGTTCGGCAACAGGCGC
CAAATCTAAACCTTAAATGTACATAATTTATGATTAAAGTGTAACAAAATAATAAATAATTTTGTATTTT
TTTAAAAAACAAATAAAAGAAGATATGAAAAAAATATGGCAAAAAACCTTT

>FP375234.1 FP375234 Spodoptera frugiperda cDNA library, induced midguts Spodoptera frugiperda cDNA clone Sf2M12781-3-1, mRNA sequence
TTTTTTTTTTTTTTTTTTTTGGAATTTATAGATTTTATTTTGGATAAAAATACGTCTACGTCTCCTTCTT
GGTGTCGGGCTTTCCACCACGGATTCTTCCGGACCTGCGGGCGGCGATAAGACCGACCTTGCGACCAGCG
GATGTTCCTCTCTTGACAGTCGAGGCCTTACCAATATGTTGGTGGTTACCACCTCCGTGAGGATGCTCAA
CTGGGTTCATAGCCACACCACGAACGTATGGCCAGCAGTTACGCTTAACCTTGTACTTGTGGTAGGCACG
TCCAGCCTTCAGGATGGGCTTGTCAATACGACCACCTCCGGCAACGATACCAACCATGCCTCTGTTGCTG
GATGGCAGAACTTTCTTGGCACCAAATGGCAGCTTAACCCTAGTACGCTTGGCATCAGGGTTGTGGCCGA
TGACAGTGGCGAAGTTTCCAGAGGCACGAGCCAGCCGACCTCGGTCACCCATTTTCTCCTCTAGGTTGCA
TACAATGGTACCCTCAGGCATAGCACCGACGGGCATGACATTTCCAACTTCAAGGGTAGCCTTCTTGCCG
CAGTAGACAAACTGGCCAGTGTACAAACCCTCGGGAGCAATGAACAGTTCCTTGCGAGTCTTGAACTTGT
AGGGGTCACGGAAGTGAACAACCTGCCAGAGGGGCACCACGAC

>FP375233.1 FP375233 Spodoptera frugiperda cDNA library, induced midguts Spodoptera frugiperda cDNA clone Sf2M13185-3-1, mRNA sequence
TTTTTTTTTTTTTTTTTTTTTTTTGTTTATATTTAATTTATTGGGTTACAGGGAATAATATAATTATGTA
GTTAAATTCTTTAGGACGGTAATGATGTCAGAAGCATAAATTTTTTATTTTTTATTATATTTATGTAATC
TTTAATGTACACAGTACAATAGTAGTACCTAAGGCGAATTTAATGCCATATGGCATTCTCAATCAGTCTA
CCTATTTCTGTTAAAGATAAATAAACAATATAACCCAGTTCTTAAACGTAGTAACTGTTTCACAGACACA
ATAAAACATTACACTAGCTCACATAATATTCCATATTCATGGAAATTTTCAATAAAAACGTGGTGGTTAT
GAGCTATGGGAGCGTATTGTTCCTCGCAGCAATATTTGAATGAAGGATTTTAATAAATAAAGTTTTGCCA
TTAAAATGTACGAGTACACTGCACAGTGCACAAAACAGCGGACGTTTGAGTGCTTATTCCGTCAATTGTT
ATAACTTGTTATTCCTTTTAATCCCTTTGTTACCCATGACCTCAAATATAGCTTAGTTACAGGTAGTTAA
ATTTTCATATTATTATTCACATATTTACACTATACCGCCACTTTTTGCTAATATACCTATTCCATATCTC
TTTGTTCACTCGATTAATAATTTTGTTACATTTTTTTGGTCTTGTTTTACCCTCATTTTAAAATATTATA
TTAATCTTGATAATTTTAAAACCGTTAATGTAAAATAACCGGACGCGTGGG

>FP375232.1 FP375232 Spodoptera frugiperda cDNA library, induced midguts Spodoptera frugiperda cDNA clone Sf2M10622-5-1, mRNA sequence
CCCACGCGTCCGGTAGCAACAAAATGCGTGTCCTCGCTTGCTTGGCCCTTCTCTTAGCTGTGGTAGCAGC
CGTCCCCTCCAATCCCCAGAGGATTGTGGGTGGTTCGGTCACCACCATTGACCGGTACCCCACCATTGCA
TCTCTGCTGTACTCGTGGAACTTGAGCTCCTACTGGCAGGCATGCGGTGGTTCCATCTTGAACAACCGTG
CCATCCTTACTGCTGCCCACTGCACAGTTGGTGACGCCGCTAACAGATGGAGAATCCGTCTCGGCTCCAC
CTGGGCCAACAGCGGTGGTGTCGTTCACAACGTCAACACCAACATCGTCCACCCATCATACAACTCCGCA
ACTTTGAACAACGACATCGCTATCCTCCGCTCCGCCACCACCTTCTCCTTCAACAACAATGTTCAGGCTG
CCTCCATCGCTGGTGCCAACTACTTGCCCGGTGACAACACCGCCGCCTGGGCCGCTGGATGGGGAACTAC
CTCTGCTGGTGGCTCTAGCTCTGAGCAGCTTCGTCACGTTGAGCTGCGCATCATCAACCAGGCTACTTGC
AGAAACAACTACGCTACCCGCGGCATCACCATCACCGACAACATGTTGTGCTCTGGCTGGCCCAACGGTG
GTCGCGACCAGTGCCAGGGTGACTCTGGTGGTCCTCTCTACCACAACGGCATCGTTGTTGGTGTCTGCTC
TTTCGGTATTGGCTGTGCTCAGGCTGCCTTCCCCGGTGTCAACGCTCGTGTATCCCGCTACACCGCCTGG
ATCTCTTCCAACGCATAAGATGTTACTTGGTGCTAACAATATTTTTTTGTAATAAAATGTAACTTCCATC
CTAAAAAAAAAAAAAA

>FP375231.1 FP375231 Spodoptera frugiperda cDNA library, induced midguts Spodoptera frugiperda cDNA clone Sf2M10326-5-1, mRNA sequence
CATGGTGTCGGCGTAAGGTGAGCCAAGATGCAGATTTTCGTCAAAACCCTCACGGGTAAGACCATCACTC
TTGAGGTCGAGCCCTCTGATACCATCGAGAATGTGAAAGCCAAGATCCAGGATAAGGAGGGAATCCCTCC
AGACCAGCAGAGGTTGATCTTCGCGGGTAAACAACTGGAAGATGGCCGCACCCTCTCAGACTACAACATC
CAGAAGGAGTCCACGCTCCACTTGGTGCTCCGCCTGCGTGGTGGTGCCAAGAAGCGCAAGAAGAAGAATT
ACTCTACTCCCAAGAAGATCAAGCACAAGAAGAAGAAGGTCAAGCTAGCCGTACTTCGATTCTACAAGGT
TGACGAGAACGGCAAGATCCACCGTTTGAGGCGAGAGTGCACGGGCGAGCAGTGCGGCGCCGGTGTGTTC
ATGGCCGTGATGGAGGACCGTCACTACTGCGGCAAGTGCCACAGTACCATGGTCTTCAAGGACGACGATA
GACCTTAAGCTAGAATAAGACCTTAATGCTCAGACTGCTGTGTATGATGGATTTGTAATAAATCTTGACA
CAGTGTCCGAGTTAAAAAAAAAAAAAAAAAA

>FP375230.1 FP375230 Spodoptera frugiperda cDNA library, induced midguts Spodoptera frugiperda cDNA clone Sf2M05998-5-1, mRNA sequence
AGTGATTTCTCTTTGGTATCTTTGCTTAGTGGTTTTTACTGTCGGGATTATAAATTATTATATTTTTAAT
AAAAAAAGATTAAAATCAAATAAAAATATAAATTTAAAATTAAAAAATTTTAATTGAAAATGATAAGTAA
TTTATTTTCAATTTTTGATCCATCAACAAATTTATTTAACATTTCATTTAATTGAATTAGAACTATCTTA
GGAATTATATTTATTCCTTATTCATTTTGATTAATCCCTAATCGGCATTTCTTACTCTGAAATTTTATTT
TATTAAAACTTCACAATGAATTTAAAACTTTATTAAAAAATAACTACTTTCAAGGATCAACTTTTATTTT
CATTTCAATATTCTCATTTATTTTATTTAATAATTTTTTAGGTTTATTCCCCTATATTTTTACTAGAACA
AGACATTTAACATTATCATTATCAATTTCATTACCTTTATGATTAAGATTTATAATTTATGGTTGATTAA
ATAACTCTCAACATATATTTATTCATATAATTCCTCAAGGAACACCAACTATCTTAATACCTTTTATAGT
ATTAATTGAAACAATTAGAAACATTATTCGACCTGGAACTTTAGCAGTACGATTAACAGCTAATATAATT
GCAGGACATTTATTAATAACTTTATTAAGAGGAACTGGACCTTCAATGCCAAGATATTTTATTATAATTT
TAGTTATAATTCAAATTTTATTATTAATCTTAGAATCAGCAGTTGCTGTAATTCAATCTTATGTAAATGC
TATT

>FP375229.1 FP375229 Spodoptera frugiperda cDNA library, induced midguts Spodoptera frugiperda cDNA clone Sf2M05940-5-1, mRNA sequence
GCCTTATATAGAATTTGACGGCAAGACGTACGCCCAGAGCACTTCCATCTGCCGTTACCTTGGCAACAAG
TACGGGCTGGCTGGAGACACCCCAGAGGAAGCTCTGGAGATCGACCAGCTCGTGGATCTCCTCGTCGATT
TCCGTCTCAAGGCTGCAGCCGTAACTTATGAAAAGGATGAGAAACTGAAAGAGCAGAGGTTTGAAGAATA
TAGTAAAGACGTGTTCCCTGAACATTTGGACAGATTCAAAAACCTCATTGAGAAGAACAACGGACACTTT
GCTCTTGGAAAGTTAACATGGGCTGATTTCTACTTTGCTGGATTTTTCGCCTCTTTAAAGTTCATGGTGA
GGATTCCTGACTTGGAGAAGAAGTACCCAGCGTTCCAGAAAGTTCTAGACCACGTCTACTCGATCCCGAA
GGTCAAGGCATACGCTGATGCCGTAGGTCCTACAGAATTCTAATTTTAAGACCTAGAATAGAATACGTTT
AAAATAATTTAAGACGTTTGTAGATGTACCTAATGTAAATTAACTAAAAATCACGGTTTACTTACGTAAA
TCAATGGAGAAACGCTCTACTAGTTTCGAGACGCGCCGACGTCACAAAGTTCACTCGTTAGGCTGTATGA
CGTCAACACGTC

>FP375228.1 FP375228 Spodoptera frugiperda cDNA library, induced midguts Spodoptera frugiperda cDNA clone Sf2M13285-3-1, mRNA sequence
TTTTTTTTTTTTTTTTTTTTTTTTTTTTTTTTTTTTTTTTTTTTTTTTTTTTTTTTTTTTTTTTTTAAAA
AAACGTTGCCCCCCGTTAGGATTTTCCCCTGGGGCGGGGGGGCGTTTACAAACATACAAGTTCCCATACA
CATGAAACTTCAAGTTTATTAATCTGGGCTGCAAA

>FP375227.1 FP375227 Spodoptera frugiperda cDNA library, induced midguts Spodoptera frugiperda cDNA clone Sf2M13926-3-1, mRNA sequence
TTTTTTTTTTTTTTTTTTTTTTTTTTTTTTTTTTTTTTTTTTTTTTTTTTTTTTTTTTTTTTTTTTTTTT
TTTTTTTTTTTTTTTTTTTTTTTTTTTTTTTTTTTTTTTTTTTNTTTTTTTTTTTTTTTTTTTTTTTTTT
TTNTTTTT

>FP375226.1 FP375226 Spodoptera frugiperda cDNA library, induced midguts Spodoptera frugiperda cDNA clone Sf2M13079-3-1, mRNA sequence
TTTTTTTTTTTTTTTTTTTACTTGAAGAATTTCATTTATTAATAAACAATATTATTGATTAATTAAATAT
TAAAATAAATATTTACAATATGTATATTTTGGCTTTGACTTAGTCGAACATTTGTAGGGATTGGATAGCC
AGAAACATTAGTGCTACAGCAATTCCGAGTTGTGACGTAGAGGCCGCTCCCGTGACAACTTGATTCACCC
ATGGTGCGAATGAGGAAACACGAGTGTACACTTCTGGGTTGGGTGGGCTACTAATAGCACAGTTGTTTTT
AATAGAAAGTAAGCCAGCGAGAACCGAAGGAGGGTTTAATGGGTTCTCTGTACACACTAGTGGGTTCCCT
AGATCACCCGAACATCCACTCCCAGCTCCCATCCCGCAAATCATGCTTGATGTAACTTGCATCCCTGGCA
TCTGGTTACACACTGAATTTGGGACCACTCCTATAAGTGGTAAAGTCATCAAATGTGCACTTGCGGTAGA
TGATGCATTAAGACCTCCAAAACCTGAAGATTCACAAAAACTGTGATCAGGTAATTCACCAGTTGGCATT
GGCAAGGGCTTTATTGCGTCCGGGAAAGCATTTTGTAATGTAATAATAGCAATGTCGTTGGCAGAAGTCT
GACTGTTATAATCCGGGTGGACAGTTATACTCGCTATGTCGCGAACGCTATCCGCATTATCATTTGTAAG
GACGGTCCCAGCGAATACTCTGTAGTAAGTTTGGTTGATCAGTTGTCCATCTTCTAAAACGCAGGAAGCG
GCTGTCAATGCATTCTGTCGAAGAATAACACACCTCCACC

>FP375225.1 FP375225 Spodoptera frugiperda cDNA library, induced midguts Spodoptera frugiperda cDNA clone Sf2M07564-3-1, mRNA sequence
TTTTTTTTTTTTTTTTTTTTTTTTTTACTATCGGAAGTGAAAGATATTTATTAAATCAAAATGTTGGAAT
TAGATATTGTAATTGGAATGATTAGAATATTGAAATTTGAATGTGAATAGAAACAATTTCAGGATATAGT
AAGAGATCAGTTAGTTGCCGCCACGAAGACGCAAGACCAAGTGCAGGGTGGATTCTTTTTGAATATTGTA
GTCGGAAAGAGTGCGTCCGTCTTCCAACTGCTTGCCGGCGAAGATGAGACGCTGCTGGTCAGGGGGGATG
CCTTCCTTATCCTGGATCTTGGCTTTGACGTTCTCAATAGTATCTGAAGGCTCAACCTCCAGGGTAATAG
TCTTGCCAGTCAAGGTCTTTACGAAAATCTGCATACCACCTCGCAGACGGAGCACAAGATGAAGAGTGGA
TTCTTTCTGGATGTTGTAGTCGGACAAAGTGCGGCCATCCTCTAATTGTTTGCCGGCGAAGATAAGACGC
TGCTGGTCAGGGGGGATGCCTTCCTTATCTTGAATCTTGGCTTTTACGTTTTCGATGGTGTCAGACGGCT
CAACCTCCAAAGTGATGGTCTTTCCAGTAAGAGTTTTGACGAAAATCTGCATACCACCTCGGAGACGGAG
CACCAAGTGCAGGGTCGATTCTTTCTGGATGTTATAGTTCAGAAAGAGTG

>FP375224.1 FP375224 Spodoptera frugiperda cDNA library, induced midguts Spodoptera frugiperda cDNA clone Sf2M13884-3-1, mRNA sequence
TTTTTTTTTTTTTTTAGATATATATATATATATATAATTAAATATAAATTAATTATATATTTAAAATAAA
TTAATAATATTCATTATTTAATAAATTTAATTTAAATATTTGATCCTTTCGTACTAAAATATTTTATATT
TATTAAAAGATAGAAACCAACCTGGCTTACACCGGTTTGAACTCAGATCATGTAAGATTTTAATGATCGA
ACAGATCAAAATTTTAAACTTCTACATTTAAATTTTATCTTAATCCAACATCGAGGTCGCAAACTCTTTT
TTTTATTCGAACTAAAAAAAAAAATTACGCTGTTATCCCTAAGGTAATTTTTTCTTATAATCAATAAGAT
TGGATCATATACTCACTTATCTATGTTAAATAATAAAAAAAGTTTTTCATATTTTTTTGTCACCCCAACA
AAATAATTAAAATAATTTTAATTAAAAAATTTATAAATAATCTCAATTATTTTAAATATAAAACTCTATA
GGGTCTTCTCGTCTTTTTAATTTATTTTAACTTTTTAATTAAAAAATTAAATTCTATAAAATAATAAAGA
GACAGCTTATATTTCATCCAATCTTTCATACAAGTCATCAATTAAATGACTAATGATTATGCTACCTTTG
TACAGTCAATATACTGCAGCCCTTTAATATATTATAATATCAGTGGGCCGATTAGACTTTATATTAAATT
CAAAAAGACATGTTTTTGATAAACAAGTGAATATATATATT

>FP375223.1 FP375223 Spodoptera frugiperda cDNA library, induced midguts Spodoptera frugiperda cDNA clone Sf2M05208-5-1, mRNA sequence
CACATTTTTTCGTGTTTTCCATGAACATATTCTTCTGAATTAGCGAATATTTTCTTTTAGTGCTGCTGGC
GAGTCGGCGAGATGCACACAGCCACTGCAGATGGGCAGTTCCGGAGTACCAACGGTGCCACACACGGACG
TGACAAGGTCGCCATATTGGATGCTGGCTCTCAATATGGAAAGGTAATAGATCGTCGTATCCGCGAGCTA
TGTGTGGAGTCGGACATCTTGCCGCTGGACACGCCGGCCTACCATCTCAAGGAGGCTGGGTACCGCGCCA
TCGTCATCTCCGGCGGGCCCAACTCCGTCTACGCTGAAGATGCGCCAAGATACGACTCCGATATATTCAA
GATCGGCTTGCCGGTATTAGGTATATGCTACGGCATGCAGATGTTGAACAAGGAGTTCGGAGGCTCCGTG
CTGCGCAAGGAGGCTCGCGAGGATGGCCAGTACGAAGTTGAAGTGGAAACCACATGCCCATTGTTCAATC
GCCTAGAGAAGCTCCAGCCAGTGCTGCTGACACACGGGGACAGCGTGCAGAAGGTGGGCGAGAGGTTCCG
CGTCGGCGCCCAGTCCTCCAACCATCTCATTGCTGCTATATACAATGAACAGATGCGGTTATATGGCGTG
CAGTTTCATCCCGAGGTGGACCTAACGCCGAAAGGCAAGCAGATGCTATCAAACTTTTTGTTTGATATCG
CGGGCCTGTCGCGCACCTTCACGCTGCGGTCACGTCGCGAGGCCTGCATACACTATATACGGGAAACTGT
TGGGGAACACAAAGT

>FP375222.1 FP375222 Spodoptera frugiperda cDNA library, induced midguts Spodoptera frugiperda cDNA clone Sf2M11175-5-1, mRNA sequence
GGGCACCGCTCTCGCGGTCCCCAAGATCATCAGCCGTATCGTCGGCGGCAGCCCGACCACCGTGCAGGAA
TACCCGTACATGTCCAATATGCAGTACGGTTTTTGGGGCATCTGGTGGTACCAGGCCTGCGGTGGATCTC
TGCTGACCACAACCTCCGTGCTCTCTGCTGCTCACTGCTACTTCGGTGACAGTGCTTCGGAGTGGCGTGT
GCGCCTGGGTACCTCCTTCGCGTCTAGCGATGGCTCTGAGCACACAGTGTCCCAGCTAGTCCTGCACCAG
CAGTACAACCCCAACACCCTCGACCATGATATCGCCATTGTCCGTCTGGCCAACCCTGCCGTATACTCCA
ACAGCGTCCAGCCCGCTAGCGTGGCCGGCAGCGCTTACAATCTTCCTGACAACACCCTCGTCACCACCAT
CGAATGGGGAACAACCTCGAGCGGCGGCTCTTCCCCTGAGCAACTGCAGCACGTGGACATCAACATCATC
AACCAGCAGCTGTGTGCTGAGCGCTACGCCTACCTG

>FP375221.1 FP375221 Spodoptera frugiperda cDNA library, induced midguts Spodoptera frugiperda cDNA clone Sf2M05528-5-1, mRNA sequence
GCGACGAGGAAGTTGCTGCGTTGGTAGTAGACAATGGCTCCGGTATGTGCAAGGCCGGATTCGCGGGCGA
TGACGCGCCTCGCGCCGTGTTCCCCTCGATCGTGGGCAGGCCACGCCACCAGGGTGTCATGGTCGGTATG
GGACAGAAGGACTCGTACGTAGGTGACGAGGCCCAGAGCAAGAGAGGTATCCTCACCCTCAAGTACCCCA
TCGAGCACGGCATCGTCACCAACTGGGACGATATGGAGAAGATCTGGCACCACACCTTCTACAACGAGCT
GCGTGTGGCGCCCGAGGAACACCCCGTGCTGCTCACGGAGGCTCCCCTCAACCCCAAGGCCAACAGAGAG
AAGATGACACAGATCATGTTCGAGACCTTCAACACGCCCGCCATGTACGTCGCCATCCAGGCCGTGCTGT
CGCTGTACGCGTCCGGTCGTACCACCGGTATCGTGCTGGACTCCGGTGACGGTGTCTCCCACACGGTGCC
CATCTACGAGGGCTACGCCCTGCCCCACGCCATCCTGCGTCTGGACTTGGCCGGTCGCGACCTCACAGAC
TACCTGATGAAGATCCTCACCGAGCGTGGTTACTCTTTCACCACCACGGCTGAGCGAGAAATCGTGCGTG
ACATCAAGGAGAAGCTCTGCTACGTCGCGCTCGACTTCGAGCAGGAAATGGCCACCGCTGCCTCCAGCAG
CTCCCTGGAGAAGTCCTATGAACTTCCCGACGGACAAGTCATCACCATCGGTAACGAACGATTC

>FP375220.1 FP375220 Spodoptera frugiperda cDNA library, induced midguts Spodoptera frugiperda cDNA clone Sf2M08114-3-1, mRNA sequence
TTTTTTTTTTTTTTTTTTTTTTTTTTTGTGTACTTAACTTTATTTGGTAACTGCAACAAATAAGCTTTAA
CAACATCCAAGCGAAGCTTCTATATTACAGGAGCTGGTCTCTGGCGACGGCCCGCCGGGAGTAAGTACTG
GCTGCAAGCACTAGGCGAGCTACAAGCGGGTGCCATTCTCTAACGCTACAAATAAAAACGACTACTCGCA
AATATATTATCACGCTGTATTTGATGTAAAACTTATTACAACATAAGTAAAAAAAACTTAATTAAAAAAG
GAAGTGCAGTAAGAAAGAAATCGGCCCGCACAGCTCCCGCGCGGGGCGCAGTGGCGCCACCTCGCGGACA
CTGGCTGCAGGAACATCATCCAAGATACACGAATAATTTCAAATTGTACTGATTCAATAGTTACACGTCC
ACTGTTCATACGTCGCGTGAACACAAGAGAGCGAACAAAGATTAAGTAGCAAACGATAGCAACGTCACCG
TCGGTACAAACTGGAATGTCACACAATTCATAAAAATACTGATTTGTTAAACAACAAAAACTTATTCATA
CAAAATATAATGAAAATTCACTAGCCGAGGGTGTTGCAACCTGAACCCACCCCAATAAATAAGTTAACAA
CGATACCACAATATAAAATAATCCCAGACCGCACCTTAGCTTACATTCACCTTGCAACACCCTCCCTCAC
CCACCGGAGGCCCGCGATATAGAGTAATTATACAACAATTTGTAGTGCGC

>FP375219.1 FP375219 Spodoptera frugiperda cDNA library, induced midguts Spodoptera frugiperda cDNA clone Sf2M06559-5-1, mRNA sequence
GGAAAACTGAGTACTCAAGACAATGCTGCTATTGATGCAGTAGTTAGCACCACTCAAGGTCTCAAAGAAA
TGTATTACCAGGCCACGGATCAGAGTACTGAAACGTGTTTCTACTATCCCAACGTTGCTCTAAATGATGA
CATCATTATACCTGGCCAGTGTGACCAAACCATTTCTGGCGTTCCGTCCTTCGACGTGGATAAGTTCGAA
GGAAACTGGTACCAAATCAGAAGATACGACCCTGTTACAACCACTTGTGTTGGCATGAGATTTACTTCAG
AATCCGACAGCATCAAAATTATTTCATACGAGGTGGTCAATGGAGAATTATCAATTACGGAAGGGACAGG
CAGAATAAATTCTACTGATAGCTCCGGTCAAATAGCTGTAACCTTGCCAGTTGCGGACTCAGAAGAAAGT
GCTGATACCATAGTCTATATACTGGCCACAGACTACACCAATTACGCGTTAGCGTACAGTTGCTCCAACG
TTAACGCCTTCGAACGAAAAGTTCGTGCTTGGCAACTGAGTCGCGAAAGGACTATGTCATCTGAAGGAGG
GGCAGCCATCGCAGCTCAGATACTAGCAAGACAAGAGCTCCATGAACCGTATTTCAGAAATATTGAACAC
GATGAGAATTGTCCAGAACCCAGTTCAGCATTTTTAGTCAAAAGCAGTATTGTTGTACTCCTTGTATGCG
CCATATTTCAATTATTATTGTAAATACTAAATGTATTTAAAAATATATATATTTTTGTCTATGTATTATT
ATCATTGTAAAATATTTTTTTTTACTTTCTAATAAATGTTATATTTCCTTTANGAA

>FP375218.1 FP375218 Spodoptera frugiperda cDNA library, induced midguts Spodoptera frugiperda cDNA clone Sf2M06301-5-1, mRNA sequence
AATAAACAATACTGATTGGTTGGTACTTTAAGTCCGTGGGCGTAAAATTATTTTTCTACGGTAATTATAA
AACAGTAAATGAATAGTTGTTTTGGTAAAATTAATACTGAATCACCTACCTTTGTGCCTAATTAATAATT
ATAGAGATTTATATTTTTATTATTCGAAACAGAATTCGTTAGGATAAAAATTCAATGTTAAATTATTTGT
TAAGAGGAATATATGTATTTCTATATGAAGGTACCCAAGTACCTACCTAAATTTACCTAGAAAAAAGTAA
AACATATAAGTATCTATACATAAAATAAGATATGACGAAACAAGCTGTAAGTAGGTAGATATCTATAATT
TAAGAATACAACCAAAGAAGCTTGTCTTGTGTCGCGGTAAGCGGCGAAATTTCTAATCGTGGTAAATAAC
AGCGTCAGCCTACAACAGTGAAAGTGTAATGAATAAAAACATGGCCGGCGAGCCACATTGTCAGTGTGGT
GCACTCGCGCGTTCCCGCCAACTACACAGACAGACAGACATCATCATAATACACTCTAATGACGAGTTAT
TGTTGTCAAAAAAACGGTATTGTTATGGAGCTATTACGATGACGAAAAAATCTGTTGTTTAGAGGTGAAA
TTGTATTGCAACCGATTCTTATGTTAAGGAGAAAACTGGTATCCAAACACCTATCAGTT

>FP375217.1 FP375217 Spodoptera frugiperda cDNA library, induced midguts Spodoptera frugiperda cDNA clone Sf2M09719-5-1, mRNA sequence
CCCACGCGTCCGCCCACGCGTCCGGGGGATCAAAACACGGAGCACAGTCAATTAAAAACAAATATTTATT
TATAATAATGTAATAAAAATACAAAATTGTAACATAAAATACAAAATAGATGCATTTAAATACAAATATT
GAATTAAATCATTTTGAAAAAATAAGTGGGCTAAATGCGATTTAGTAAATCCCACTTATTATTCGAAACT
TCTATAGATAATTTACTGGTAATTAGTGAACGATATTTGAGCGCATGATTGTACTCATGATTAGAAACAA
CTTTGGAACTTCACGAGCGCATGCTAGTGAGAGTACGAAAACAGTTTCTTTGGGAAAGTTGTGTGTAATC
ATGAGTACAATCACGTGTTTAAATATCTTTCACTAATTACCAGTCACCCTATAATATAAAAAACAAATAC
ATATGTGTAAAAATCATAAATATACAAGGTTTAAAAGCTTGCTAAGCTTCAAATTACATGACAAAATCGT
TCATTCACTCTGAACGAATGAGTGAATGAATGAATGACCGAATAAATTCTGGGTATTATAATAATAGCTA
GCAATATAGTAAACTCATTTAAGGGAATTTTGAAAAAAGGCTGTATCTGTATATAATATCGTATTTTTTT
TCAAATTGTCTGTTACCCAATACACCCAGAAATGTAGTATTTATATAGAAAAAGCCTTCAATTGAATGAT
TCAGGAGTGAATGGAAATGAATGAATGAATGAGTGAGTGAATGGTATTTTTTACTGTATTGTGGAAATTG

>FP375216.1 FP375216 Spodoptera frugiperda cDNA library, induced midguts Spodoptera frugiperda cDNA clone Sf2M09704-5-1, mRNA sequence
CCCACGCGTCCGCCCACGCGTCCGAGTAAACATAAAAATGAAATTCCTGCTGTCTTTCGCTGCCGTCGTC
GCCGTGGCCACCGCTGGCCTGGTGCCCGTTGGACCCGCCGGCCCTGCGCCTGCCCCCGAGCTTGTCCCCG
TTGGACCTGCCGGCCCAGTCCCCGCCCCTGAAGCCCCTGAAACCTTCGAGCCCATCGCTATCGGACCCGC
TGTCATTGACTCCTTCGAGCCCATCGCCATCGGACCTGCCGTGATCGACCATTTCGAGCCCATCGCCATC
GGACCTGCCGTGATCGACCATTTCGAGCCCATCGCTATTGGACCCGCCGTCATCGACGCTGACTCTCACC
CCATCTCTGTTGGACCCGCCATCATTGACTACCCCCTCCCCGACGGTGGTGTTGTCGCTGAAGAGCCCGT
TGTCCCTGGCCCCGCTGTTGTCGCTCCCGCTCCCGCTGAGATCGCCACCGGTACTCCCCTGGTCCAGATC
ATCCTGAACATCAACAAGGCCGCCGCTGACGTTAGCCCCGTCGCTGTTGGCCCCGCTGTCGTGCCCACCC
CCGTGCACGTTGTGGAGTCTGCCCCTGAGCCCGTCCACGTTGTGGAGGTCGCCCCTGAGCCCGTCCAGGT
CGTCGAGACCGCCCCCGAACCCGTCCAGGTCGTCGAAACCGCCCCTGTTCCCGCTGAGCCCGTCGTCATC
GGAGTCCCCATCCTCCCCGAAGCCGTCGTCGCTCTTCCCGAAGCTCTCAACTAAATTGTAATGCCTACTA
AATAATATTAACATATCCCAGAAAAGA

>FP375215.1 FP375215 Spodoptera frugiperda cDNA library, induced midguts Spodoptera frugiperda cDNA clone Sf2M06986-5-1, mRNA sequence
CTAATCTTAATTTACAAAATAGAGCATCTCCTTTAATAGAACAAATTATTTTCTTTCATGATCATACTTT
AATTATTTTAATTATAATTACAATTCTAGTAGGATATTTAATATCAAGCTTATTATTTAATAAATATATT
AATCGATTTTTATTAGAAGGTCAAATAATTGAATTAATTTGAACTATTTTACCAGCAATTACATTAATTT
TTATTGCATTACCTTCCCTACGATTATTATATTTATTAGATGAACTTAATAATCCTTTAATTACATTAAA
ATCAATTGGTCATCAATGATATTGAAGTTATGAATATTCAGATTTTCATAATATTGAATTTGATTCTTAT
ATAATTTCTACAAATGATATATCAAATAATAATTTCCGTTTATTAGATGTTGATAATCGAATTATTTTAC
CTATAAATAATCAAATTCGAATTATAGTTACTGCTACTGATGTAATTCACTCATGAACCGTACCCTCCTT
AGGAGTTAAGGTAGATGCAAATCCGGGTCGACTAAATCAAACAAACTTTTTCATTAATCGCCCTGGAATT
TTTTATGGTCAATGTTCAGAAATTTGTGGAGCTAATCATAGTTTTATACCAATTGTAATTGAAAGAATTT
CAATTAAAAATTTTATTAATTGAATTAATAATTATTCTTAAAAAAAAAAAAAAAAAAAAAAA

>FP375214.1 FP375214 Spodoptera frugiperda cDNA library, induced midguts Spodoptera frugiperda cDNA clone Sf2M07953-3-1, mRNA sequence
TTTTTTTTTTTTTTTTTTTTTTAAGAATAATTATTAATTCAATTAATAAAATTTTTAATTGAAATTCTTT
CAATTACAATTGGTATAAAACTATGATTAGCTCCACAAATTTCTGAACATTGACCATAAAAAATTCCAGG
GCGATTAATGAAAAAGTTTGTTTGATTTAGTCGACCCGGATTTGCATCTACCTTAACTCCTAAGGAGGGT
ACGGTTCATGAGTGAATTACATCAGTAGCAGTAACTATAATTCGAATTTGATTATTTATAGGTAAAATAA
TTCGATTATCAACATCTAATAAACGGAAATTATTATTTGATATATCATTTGTAGAAATTATATAAGAATC
AAATTCAATATTATGAAAATCTGAATATTCATAACTTCATTATCATTGATGACCAATTGATTTTAATGTA
ATTAAAGGATTATTAAGTTCATCTAATAAATATAATAATCGTAGGGAAGGTAATGCAATAAAAATTAATG
TAATTGCTGGTAAAATAGTTCAAATTAATTCAGTTATTTGACCTTCTAATAAAAATCGATTAATATATTT
ATTTAAATAAAAGGGCTTGAGATTAAA

>FP375213.1 FP375213 Spodoptera frugiperda cDNA library, induced midguts Spodoptera frugiperda cDNA clone Sf2M10398-5-1, mRNA sequence
CGGAAGTGTGTCCGTTCATGTTTTTATTGATATTTTAAGGAAGAATTACATTATTACGAATAAGATAAAT
AAGTGCGACAAGTTCCTAATGTAATATAAGTCGTTGTTTCTGTGATTTAAAGAGTAAAATATATTATTTC
TGTGTTAACCTAAAATTAGTGAAAATATTTTGTTTTTTTTTGTTATAAGGGATAATATATGTGTAATCAT
ATTAGAATAATAAAATTACTAGTAGTCATGTAATGCCAACATTAAAAAAAAATCTTATCGAACCATGATC
ATACTAATAACATTGATGATTTGAAATTGATTTCATATGTACATAATACTATGATATAATTCTATTAAGA
TCATTTTTGCAAGTAGATGTTTGGGATATTAATAAATCAATCCTTTAAAATTTATATTCAAATTTAATAT
TAAAATCTTGCAAGATCTGATTGTCACTAAATTAAATATGAATTTTATTATAAAAGTACCTCGGTTTTTT
GGATATAAAAGGTTGTTAGGTCCTACAATGCGGAAGTTACGTTATGTGGTGTTTGGCCTTGGCAACAAAA
CATATGAACATTACAATGCAGTTGCCATATATCTAGACAAACGTCTTGAAGAACTTGGCGCTACAAGAGT
CTTTGAACTTGGTCTCGGAGATGATGATGCTAACATTGAAGACGACTTTATAACATGGAAAGATAGGTTC
TGGCCAGCAGTATGTGAGAAATTCAATATTGAGAGCACAGGTGAAGAAGAGTTGATTCGTCAGTTCCGTC
TTGTAACTCATGGTC

>FP375212.1 FP375212 Spodoptera frugiperda cDNA library, induced midguts Spodoptera frugiperda cDNA clone Sf2M09733-5-1, mRNA sequence
GCGGCCACGTACCTGTTGGGTTTACTGCTCGTAGCCGGCTATGCTTCGGCTGCCGTGCTGAATGCTGATC
CAGCCATCATCGAAGACTTGAGAGATGCTGAACCATCAGGCTCAAGGATCGTGCAGGGCTGGCCTGCCGA
GGAGGGCCAGATCCCCTACCAGGGCAGTCTGCGCATGGTGAGCCCTGTCGGAGCCGTCAGCTCTTGCGGC
TGTACCCTCATCCACCACGAGTGGGTCCTGACTGCTGCTCACTGCTTGGCTAACCGTATCTCCTTCGTGG
TTCGTTTCGGTGTGACCAACCTGACTCGCCCGGAGATCCTGGTGGAGTCCACCCACAAGCACATCCACCC
CGACTATGATGAGATCAGGGCTGGAGTCCAAACCGCTGACCTGGCCCTGCTTGGACTTGACCACTACATT
CCCTACTCCGCCAACGTGCAGCCTTCCCGTCTGATGAGCAGGGCGCAGAAGGCCATCAACTACGCTGGAG
TCAGAATGATTGTCAGCGGCTTCGGACGTACCGACGATCTGTGGAACGGTGGTGCTGCCTCCGAAATCCT
GCTGTGGACTTGGCAGCGAGGAGTGTCCAACGAGGACTGCCTCTCCTGGTAACCCACTAGCCAAGTCATC
AAGGACGAGACCATCTGCTCCGGATCTTATGACCATCCTTCTCCAGCTTCCTGCCAGGGTGACAG

>FP375211.1 FP375211 Spodoptera frugiperda cDNA library, induced midguts Spodoptera frugiperda cDNA clone Sf2M09419-5-1, mRNA sequence
CAAATAAATCAAAATGAAATACTTCATCGCCATCTCCCTGCTCGTCGCCGTGGCTTCGGCCGGTTTGGTG
AAGCCTGTGGGCTCTGAGCTCGCCGAGCTCCAGGAGATCATCGCCGCCATCAACAGCCCCAGCACCGACC
CCGCCACCGCCGCCGCCCTCGAAGAGATGCTCCTCGATGCTCTAGGCGTCAAGCCCGAGCCCGTTGAAGT
TGGACCCGCCGTCATTGACACTCACCCCATCTCTGTCGGCCCTGCCATCATCGAGTCCAACCCCATCTCT
GTTGGACCCGCCCTCATCGACTTCCCCCTCCCCGACGCTGGTGTTGTCGCTGAGGAGCCCATTGTCCCCA
CCCCCGTTATTGTTGCCCCCGCTCCCGTCGACGAGGTCACACCCGTCGCTGCCGCCGCTCCCCTGGTCCA
GATCATCCTGAACATCAACCAGGCCGCCGCTGACGGTTAGCCCCGTCGCTGTTGGCCCCGCTGTCAAGCC
CACCCAAGTTCACGTTGTGGA

>FP375210.1 FP375210 Spodoptera frugiperda cDNA library, induced midguts Spodoptera frugiperda cDNA clone Sf2M07660-3-1, mRNA sequence
TTTTTTTTTTTTTTTTTTTTAGTTTATTACTGTTTATTAATTTATAGAGTGTTGACACACTGAGTATACA
CACAACTGGAGACAAAATGCGAGTCCTGAACCAACGTTACTGAGTCTCGAAATAAAACCGAATTTGCAAG
GGATGAGATCCATAATATCACTCACAGTGGTCAAACATATACCAACATTGTAACTATACATGGTATAAAC
TTTTCTTTTGTTTTGTCTCCATTTGTTCGCTCACACTTCGTTCGCACTAATCATTCCGGAAACTTATAGT
TATGTCTTAGAAATAACATGGTGTATTATGATACTTCTAGCATTCAAACTATGGAAGCATTGTTTAGTGT
TCAATTTAAAAATATTACCCACGACACCGGCAATCACGCCGAGACTACACGTGTCAGTTTCCTGTTTACT
AGAATTACTTCATTAACATTCATTCAGCGCATGGAAGGACGACGGTTGTATAAAAACATGAATATTATTG
AATAGTTCCGTTAGTCTAATGATTGAGAGCTTGTTTGGTAATTGGAATGTTCTTCATTAGAAAAACTGAG
GAGTATACAACCTCAAATGAAAGCCACTCCAGTTACAAGACAAGGTTTCGAGTGGTTGGAAACCTTCAGA
ATAGCCCCGGTCGAGCTCGGCGAGGGAAGCGAGGAGGAACGTCACGCCGTGGACACCTCCACTGTGTGTT
AGAGATGGAACA

>FP375209.1 FP375209 Spodoptera frugiperda cDNA library, induced midguts Spodoptera frugiperda cDNA clone Sf2M12379-3-1, mRNA sequence
TTTTTTTTTTTTTTTTTTGGAATAATTAGTAATAATTTAATGATGCCATCACAGGGTTCGGTAGGTAAGA
GATTACTGGGACTGGAGCCAGGAGACGTATGAGGTGGTTCTGGCGAAGGCAGCGGGCAGACCAATCTGGC
AACCGGCGGCGGCACCGTAGGAAGTAACTCCGATCAAGACTCTCCTGTTGTTGCTGTCAACGGCGAGAGG
GCCGCCGGAGTCACCGCTGCAGGTACCCTTGCCTCCAGCTCCGCTGGTGCAGATGTTGCTGTTGTGCACC
CACGGGCCGAAGACGGTGGCGCACTGGGCGTTGGAGATCACGGGGAGTACCACAGAGCTGACGCGTTGGG
TAGTACCGATGTTAGCACCATCAGCGGTAAGACCGTATCCGGAAGCGATAGCGTTCCAGTTGACGAAGTC
GTTGTTG

>FP375208.1 FP375208 Spodoptera frugiperda cDNA library, induced midguts Spodoptera frugiperda cDNA clone Sf2M12683-3-1, mRNA sequence
TTTTTTTTTTTTTTTTTTTTTAGCCACTTAAAATAGGTATATTTAATATTCAATAAAAATAAAATAAAAT
ACTACAATAAACAACTGCTGTCTGCCGTTATTAAAAACAACTGTCTAAAATAAAACTTACATTGGTAGGT
ACAGTCAACCAATTCATGGGAATGATTTAATTGTCTCAGGCAGTACAGTACAGTACTTCAATCTAAATGC
AACTTGATTGATTAACATTATAATTATATCGCACACCTAGTTATATATTGGCACATTTACGGTTTTCATA
GTTTACCTGACTTGTTTAGTTTTTAGTTTACTGACCAATGAACCGTTGTTTTACGTGCGTGAGTAGGGAA
ATTACAATAATGGTATAATGACACTTACGACCTCTCTCAGTGAATATGAAAATAAATAGATTAATATGCA
CTTTTAAACCCGTAATCCATATTTCACATTTTTTGCAGATGTACCAATATATTATTAGGTGAGCGTTATA
TGTATATAACTAAATACATTTCAAGTTAAAATAAAAAAATATACTAGATTTTATCACTAGGTTATAATAA
CGTATAAGTCTTTTTAAACTTAATTTATAAGTAGGCACCTAACTACCATTAAAATGAAAATAAACTGAGA
GTCTGTTTCAGATCTAGGTAAATAAAGCACCTACTGATGATCAATCATTAAATTCATTAATAAATATATG
TAGATAAAGATCGATATAGTATTTTAAATTTTTTTTACGAGGTTTTATAGGTATATTCTTTTTTTTTGTA
TCCCTCTTTAAATAACATTAAAGAAA

>FP375207.1 FP375207 Spodoptera frugiperda cDNA library, induced midguts Spodoptera frugiperda cDNA clone Sf2M10101-5-1, mRNA sequence
TACCTGGCGACGTACTTAGTGGGTGAGGGTCTGAGCGGGTTCGTGCCGAGCCTGCTGGCGCTGGTGCAGG
GCGTGGGCGGTGCACCCGAGTGCTTGCCCAACGAGGACAACACGATGCTGGAGCCGCACTACCCGCCCGC
GCGGTTCGACACCACCGTGTTCCTGGTCCTGCTCGGCGGGCTGTCGGCCGCCAGCTTGGCCAGCTTCACC
GTCATGAACAACTACAAGGGCTTTGACTCGGAGCGCGTGGCGCCGGCGGCGGCGGCCAAGGACGACGAGG
CGACGTCCGAGCGGCCCTCGCTGCTCGTGCCGCGCTGGATGGGTGTGATGGCGCTGATGGCGGTGCTGAA
CGCACTGAACAACGGCGTGATGCCGTCGGTGCAGTCGTACTCGTGCATGCCGTACGGCACGCGCGCGTAC
CACCTGGCGGTGACGCTGAGCGCGATGGCCAACCCGGCGGCGTGCCTGGCGGGCGTGTGGCTGCGGCCGG
TGTCGGCGCGGGTGCTGGCCGCCGTGCTGGCGTCCGCCTGCGTGCCCTTCGCGTACCTGCGTGCCACGGC
GCTGCTCAGCCAGNGAGTCACACTAC

>FP375206.1 FP375206 Spodoptera frugiperda cDNA library, induced midguts Spodoptera frugiperda cDNA clone Sf2M09014-3-1, mRNA sequence
TTTTTTTTTTTTTTTGATTGAATAATAAAATTTATTGTGTACATAAAAAAGGAATTTTAGTCTAAATATC
AGTCTTATGCATTAGCGGAAATCCAAGAGGTGTAGCGAGACACGCGAGCGTTGACACCAGAGTATTGAGC
CTGAGCACAGCCAATACCGAAAGAGCAGACACCAACAACGATGCCGTTGTGGTAGAGAGGACCACCAGAG
TCACCCTGGCACTGGTCGCGACCACCGTTGGGCCAGCCGGAGCACAACATGTTGTCGGTGATGGTGTAGA
TAGTGTTGGCGTATTGGTTTCTGCAATGGTTCTGGTTGATGACGACAACCTGGACGTGACGGAGCTGCTC
GGAGCCAGCGTTTGATCCAGCGTAAGTATCACCCCATCCAGCAGCCCAGGCAGCCTGATTGTCACCAGGG
TAGTAGTTGGCACCAGCGATGGATCCAGCCTGAACATTGTTGTTGAAGGAGAAGGTGGAGGCGGAGCGAA
GGATAGCGATGTCATTGTTGTAACGACCTCCTTGATTGTATTGAGGGTGGACGATGTTCTGGGCGACGTT
GTGAACGACACCACCGCTGTTGGCCCAAGTGGAGCCTACGCGGATACGCCATCTGCCTGCGGCGTCACCG
ATTGTGCAGTGAGCAGCAGTAAGGATGGAGCGGTTGTTGAGGATGGGACCACCGCAT

>FP375205.1 FP375205 Spodoptera frugiperda cDNA library, induced midguts Spodoptera frugiperda cDNA clone Sf2M13554-3-1, mRNA sequence
TTTTTTTTTTTTTTTTTTTTTTTTTTTTTTTTACAGTGTAATAAAATTAGTTTTAATTAAGGCATCGTTG
ACTTTCGTTTAATACATAAAAACTAACAAGGTACTTTGTTCAAATTAAAATCCATTAATTTTACAAACAT
AGGTGTCCCCGATCTAACTAAAGGAGCAAATAAATATCATGTTCATACATTATTTATTTTCATAGCCCTA
TCAATTTCCATAATTACGATCTTCAGCCACTCATTAACTGACTGACACTCCATTATACTTAGTTATATGG
GTATCAGTTAGTTGACCGATACCGATTGGTAGTTAACAAACAAAATAAAGAAACAATATCTTCCATACTG
ACTGCACGGTTTGCTGGGCTACTGGCCGCCGGGCCACTTGTAGCAGGTTCCATTCCCGCACGGAGCAACT
TTTTGTGTTTTGTGTTATCCACAAATTTTTGTTTCGGGTCTGGGTGTCATTTGTATGTGAACTTGTATGT
TTGTAAACGCACCCACGACACAGGAGGAAATCCT

>FP375204.1 FP375204 Spodoptera frugiperda cDNA library, induced midguts Spodoptera frugiperda cDNA clone Sf2M08124-3-1, mRNA sequence
TTTTTTTTTTTTTTTTTTTTTTTTTTTTTTTTTTTTTTAGTAAAATAACTAAATATATTTACAACTTACA
TACTTAATTATAACGTGCTTAACGTATGAGTCACACAAAACAGTTGGTTTTGTCAAAATTCACAAAATAT
TGCATTCATTACATGAATAAATGTTACAATGCTAACATAAAAAAAAACAATGCTGTTTGAGGAGTTATAT
CAGTCTAATTTATAGTCATAGGATTTTGTTTCTTACTATTGTAATAATAAGGGTCTATAATATAACAGGA
TAATAAGTAATTTCTGTTACCAAACAATTATACACTCCAAAATTATGTCCTGTTTCACACATATGATACA
TCAGGGCATACAAACAGACAGATCATCTGATGGTAAGCAATCAGTACTCTTAATATGAATTTCCTTTACG
TTTAAAGTAATCCAAACGAAACGGGAGCGCGTTCGGCGCTGTGATTGGCCGGCTCAAATACACTAACCAA
TCAAAAAACCGCGTTCTCATTTCTTATACGTTCAACATAAAGATAACTCGTACTAAGGATATTGAGTTGC
CCATGGACACCCCCTACACACAAAAAAGTCACAAGTCCGTTGCCAGCCTTTTGTCTTATACGA

>FP375203.1 FP375203 Spodoptera frugiperda cDNA library, induced midguts Spodoptera frugiperda cDNA clone Sf2M07532-3-1, mRNA sequence
TTTTTTTTTTTTTTTTTTTTTTAAAATAAATATTTTATTTTCGGCACTTACGTAAATAATTCCGTTTCGT
GGAAAACGATCGGCATAATATTTAAATAGAACGTTATGGCATTGTAAAATTTTACTATTTACATTTTATT
TTGGAAATGTCAATAGATATGGTAGAAATATTATTTGCTTCTGTACCTATTATACAGTGACTAGTAAAAC
AATTATTTTATACAACCTGTAACATAAAGGGGGCATACATATCAAGTGCACGGTTTCTAGATAACATAAC
AAACGATACGGGAAGGGTTTTTCAACCTCATGTTTTCATGGTACGAAGAATTAATTATTCCAATACATAA
GACACCAGAAACCGAACAATTGAACATGAAATTAATACATCACTAGCAAAAAATCAGTGGGAATAAATCA
ACATGCGTATTGTTGTGGGTAACAGACTAATACTGGAAACCATTTCCAACCAAACCTCCACCTCCAAATC
TGCCACCACGGGGTCTGGCTCCACCGAATCCACCTGGGCCGCCACCACCGAAACCTCCTTGGGGTCCAGG
TCCACCAAATCCGCCTTGACCGAATCCACCTTGTCCACCAAATCCACCTTGACCGAATCCACCTTGTCCC
CCGAAACCTTGATTGCCGGGTCCACCAAAACCGCCCAGG

>FP375202.1 FP375202 Spodoptera frugiperda cDNA library, induced midguts Spodoptera frugiperda cDNA clone Sf2M09843-5-1, mRNA sequence
CCCACGCGTCCGCCCACGCGTCCGGTCAGTGAAGGTTGCTGCAGTGTTTCAGCCATGGGTCGTGTCAGGA
CTAAGACCGTCAAGAAAGCGGCTAAGATTATCATTGAAAAATACTACACCAGATTGACTCTGGACTTCGA
CACAAATAAGAGAATATGTGAGGAAATCGCCATCATTCCCACCAAGCCCCTGCGTAACAAAATCGCTGGG
TTTGCTACCCATTTGATGAGGCGTCTCAGGCACTCCCAGGTCAGAGGAATCTCCATCAAACTGGCAG

>FP375201.1 FP375201 Spodoptera frugiperda cDNA library, induced midguts Spodoptera frugiperda cDNA clone Sf2M09445-5-1, mRNA sequence
ACGGAATCTAACCGCAGTCATGAAGCTGAACGTCTCCTTCCCGGCTACGGGATGTCAAAAGTTGTTCGAG
GTAGTTGATGAGCACAAGCTCCGCATCTTCTACGAGAAGCGCATGGGCGCTGAAGTGGAGGCGGATCAGC
TAGGAGATGAATGGAAGGGCTACGTACTCCGCATCGCCGGAGGAAACGACAAGCAGGGCTTCCCCATGAA
GCAGGGAGTCCTCACCAACAGCCGTGTTCGTTTGTTGATGTCAAAGGGCCACTCTTGCTACAGACCCCGT
CGTGATGGTGAGAGGAAACGCAAGTCTGTCCGTGGTTGCATTGTTGATGCTAACCTCTCAGTCTTGGCTC
TTGTCATTGTACGCAAGGGTGAACAGGAAATTCCCGGACTTACCGACGGCAATGTTCCCCGTCGTCTTGG
ACCCAAGCGTGCCTCCAAGATCCGCAAGCTGTTCAACCTCTCCAAGGAAGATGATGTTCGTCGCTACGTC
GTAAAACGTCTGCTTCCCGCCAAGGAGGGCAAGGAGAACGCCAAACCCAGATATAAGGCCCCTAAGATCC
AGAGGCTAGTCACCCCCGTAGTGCTCCAGCGCAGACGCCACCGTCTGGCTCTCAAGAAGAAGCGTCTGGC
TAAGCGCAAGCAGTCTGAGAACGAGTACGCTAAGTTGCTCGCACAGAGAAAGAAGGAATCTAAGGTAAGA
CGCCAAGAAGAGCTCAAACGCAGGCGTTCGGCTTCAATGCGCGACCTCCAGAGCTCCCGACAGAGTGCGC
CGC

>FP375200.1 FP375200 Spodoptera frugiperda cDNA library, induced midguts Spodoptera frugiperda cDNA clone Sf2M07832-3-1, mRNA sequence
GCCCCCGCGGGTTCTAAGAATAAAAAAAAAATTTGAATTATAACTAAAATTAAAAAAAAAAATCTGGGGA
TTGAAGGGCCCGTTCCCCTTAAAAAAGTTATTAAAAAAAGGCCCGCAATTATATTAGCTGTTAATCGGAC
CGGCAAAGTTCCCGGGCGAAAAAGGGTTCCAATTGTTTCAATTAAAACCAAAAAAGGGATTAAAAAAGTT
GGGGTTCCTTGGGGAATTATATGAAAAAAAATATGTTGGGAGGTATTTAATCCACCCAAAATTAAAAATC

>FP375199.1 FP375199 Spodoptera frugiperda cDNA library, induced midguts Spodoptera frugiperda cDNA clone Sf2M11031-5-1, mRNA sequence
CCCACGCGTCCGGTAAAAGAAGACTGTAAAGCAAAATGTATAAATTATTTTTGTTCCTTGCAATCGCTGT
TTACAGCGTCAGAGCATACAAACTCGAAGAAGCTAGTAGAATTGCTGGAGGATCAGTCAGAAACGACATT
AACTATGTGATATCTTTACAAAAGAAAGAATCAACACCAACCTACGAGAGAGGTCACAAATGTGGAGGTG
TGTTAATTACTCGACAGAATGCATTGACAGCTGCTTCCTGCGTTTTAGAAGATGGACAACTGATCAACCA
AACTTACTACAGAGTATTCGCTGGGACCGTCCTTACAAATGATAATGCGGATAGCGTTCGCGACATAGCG
AGTATAACTGTCCACCCGGATTATAACAGTCAGACTTCTGCCAACGACATTGCTATTATTACATTACAAA
ACGCTTTCCCGGACGCAATAAAGCCCTTGCCAATGCCAACTGGTGAATTACCTGATCACAGTTTATGTGA
ATCTTCAGGTTTTGGAGGTCTTAATGCATCATCTACAGCAAGTGCACATTTGATGACTTTACCAATTATA
GGAGTGGTCCCAAATTCAGTGTGTAACCAGATGCCAGGGATGCAAGTTACATCAAGCATGATTTGCGGGA
TGGGAGCTGGGAGTGGATGTTCGGGTGATCTAGGGAACCCACTAGTGTGTACAGAGAACCCATTAAACCC
TCCTTCGGTTCTCGCTGGCTTACTTTCTATTAAAACAACTGTGCTATTAGTAGCC

>FP375198.1 FP375198 Spodoptera frugiperda cDNA library, induced midguts Spodoptera frugiperda cDNA clone Sf2M06712-5-1, mRNA sequence
CCCACGCGTCCGGCAAATAATTGCTACGAAATATCCTTCTAAAACAACCACCTACTTCAGCTTCAATCCG
CTACCCAACCTTCGCTGGAGGCTACGCCCTGTTTTGCATTTCCAAGTTTTCCTTTTACGTTCAACATAGG
CCTATCAGATACCGCCGTTATGGACATGATGGTTTCAACATTGCAACAGCAGCGGGCTGTAACAGAACAA
TTGAGACGAGAAGCTGCAATAAAACGCGTTCCCGTCTCAGTAGTTGTATCTGACATTGTCAAATACATCA
ACGAACATGAACAAGAGGATTGCTTGCTCGTTGGATTTTCCAGTCAGAAAGTCAATCCGTTCCGCGAGAA
AAGTTCCTGCACTGTTCTGTAAAATTATCAACATCAATACTATCTACAAATACATGTAATATGGTTGAAG
ACTTGCTTCATATAGGTATTATTTCTTGATGATTAAACCTTATTGTTAAGTGTAACAATGTAGTCAGTGT
AATCTAAACTTGAATAAATGTATTTATTTATCTCAAAAAAAAAAAAAAAAAAAAAAAAAAAA

>FP375197.1 FP375197 Spodoptera frugiperda cDNA library, induced midguts Spodoptera frugiperda cDNA clone Sf2M10758-5-1, mRNA sequence
AAAATGACGGGCTTTAGCAATAAGGCCATAGTGATCGATGGCCGTGGCCATCTCCTGGGCCGCCTGGCCG
CAGTAATTGCTAAGGTCCTGCTAGAAGGTAACAAAGTCGTTGTCGTACGATGTGAGCAGATCAACATCTC
CGGCAACTTCTTCAGGAACAAACTGAAGTTCATGTCTTTCCTCCGCAAGAGGTGCAACGTGAACCCAGCT
CGTGGACCTTTCCACTTCAGAGCTCCTTCAAAGATCCTGTGGAAGACTGTCAGAGGCATGATCCCACACA
AAACTGAGCGCGGAAAGAGCGCGTTGAGGAGGCTTCGCGCGTACGACGGTTGCCCACCACCATACGACAA
CCGCCGTCGTGTTGTTGTGCCTGCCGCTCTCCGTGTCTTCTGCTTGAAGCCTGGCCGTAAGTACTGTCAC
GTTGGCCGTCTGTCTCACGAAGTAGGCTGGAAGTACCGCGATGTCGTCCGCAAGCTGGAGAACAAGAGGA
AGGTCAAGTCAGTCAAGCTTATGGCCTACGAGAAGAAGTTGAAGAGGATCACGAAGGAATCCGGCGAGAA
GGTTGCGAAGACGACAGCACCATTCACCGCAGTGATCCAATCCTATGGATACAATTAGGATTAAGACATA
AATATAAAAACCTTTGGTTGCCCAAAAAATAAAAAAAAAAAAAAAAAAAAAAAAAAAAA

>FP375196.1 FP375196 Spodoptera frugiperda cDNA library, induced midguts Spodoptera frugiperda cDNA clone Sf2M08764-3-1, mRNA sequence
TTTTTTTTTTTTTTTTTTTTTTTTTTCCAAAACATAAGTTTTATTATAATACAAAATAACGAAGCTTCTC
TATTTAAGCATCTATCGTGCATAAGTACAAAGCGGTTTAAGTAAGCGTTGACGCGCTAATGTTACAAAGC
AAGAGTTGTTCGCGATGTCATCTCACTATATAGATGGCAGTGCAATCGCGGGGCCACAGTTTATAATCTG
TGACCATTAACACCATGGAATTAAGATTTATAATTCCACATAAATAGTTTTAATATTATCACTTCAAGAG
AAGATAAAAAATTTAGCAACCAATTATTTTTTTATTATAATAGTTTTTTTCCTAGGAAAATTAAATTTCA
TATAATTTATAGTGACAAGAATTTCAAGACGTAAAGCACAGATACTATACTTTTGAAACATGTCTTTTAT
TGTCTATTCTAAGCCTGATCTCCTTCCACCTCATTTATTTATTTAATTTAATTAAAACATTAGGAATGTA
AAATGCATCATAATGACTGAATTAATAAAAAAAAATACAATATTTACACAACATTTTAAATATCGCTTTA
ACTTTAAAAATCGTTGTTTCGATTAACCCGGGGAATAAAAAATGGATGGTCTTTACATCTAGTCTAATGT
CTGATACAAATAATAATAATTAGGATTTACAAAATAATAATTTAAATCATCGGGATGGCTTTCTTATACA
TTTTACTACGGCACTTTTCGAGTCTAATGTAAAAGCAAAATGATTTGAGTTAGATA

>FP375195.1 FP375195 Spodoptera frugiperda cDNA library, induced midguts Spodoptera frugiperda cDNA clone Sf2M12312-3-1, mRNA sequence
TTTTTTTTTTTTTTTTTTTAATCATAAAGGAGATTTTATTAATAATAATTAATTAGTTAGTTAGTTAGTT
AGTTTGTCATGGCGTCTCGCTTAGTCCTGGGAGAATGGGGGGGAGCCGTTGGTACGAACGTAGTAGATAC
CCTTGGATCCAGTCTTAGGCTGCAGTCCTCCCATTGGGAGAGTGGCAGGTCCTGAGCAGTTGCCAGACTT
GGCTTCAGCTACTGATGCGCACTGGATGCCGGTGAACCCACCAGTGGCTAGGGACTCGCCCATGTAGAAA
TAGGACCTGTAATGGTCACAGACTGCAGTAGCACATCCAGGCATGTCAATCCCACCATTGGGGTAAAAGT
CTACATCACCGGCGGGTGCCTCCTGCCCGATGTTACCGATGTTGGTATGGATTACCTCGGTGTACACCGC
ATCATCAGATCGGACGGCCTGGCTGGCGAGCCAACGGTCGGCTGGGTCCATGGCAGTAAGGTAGCTGGGA
CGTCCGAGCAGACTCCTGCCGACAATACCGGCCTGGTGAGCACCAACACTGTATCCCAGGATGTGGTAGT
TCTCCACATTAGCACCAGATGCCTGGTTCAACCAGTCGATGAAGCGACCCACACTGCGACCTGAGCTGAT
TCCGTTGAAACCTAAGTGAGCACCTGCGCCCCAGTCAACCACGATGACGTTCACATCACCGGCCAGAAAT
AAAACAGGTACGAGAACAGTGTTGAATCCCCTGAGGA

>FP375194.1 FP375194 Spodoptera frugiperda cDNA library, induced midguts Spodoptera frugiperda cDNA clone Sf2M08216-3-1, mRNA sequence
CATAAGGGTCTTCTACGGGACGTGCCCCCATTCCTGTTAGTAAAATAACAATTGTTACTATAAATCAAAA
TAATATTTGATTAAAAGGATAAAATTGAATTCCTTGAATTTTTTTGTTAAATGTAAATGGGAAAATAATT
AAAATTAAAATTGATATTACTAAAGCAATTTCCCCCCCTAACTTATTAGGAATTGATCGTAAAATTGCAT
AAACAAATAAAAAATATCATTCCGGTTGAATATGAATTGGGGTTACTAAAGGATTTGCTGGGATAAAATT
T

>FP375193.1 FP375193 Spodoptera frugiperda cDNA library, induced midguts Spodoptera frugiperda cDNA clone Sf2M09415-5-1, mRNA sequence
GGAGTACGCGAGACGTCTGCCACAGGCACCTGTCCAAGATGGGCGCGTACAGATATATTCAGGAGTTGTA
CAGAAAAAAGTTGAGCGATGTTATGCGTTTCCTCTTGCGTGTCAGAGTATGGCAGTACCGCCAGTTGACT
CGTATGCATCGCGCCCCTAGGCCTACCAGGCCCGACAAGGCAAGGAGACTGGGATACCGTGCCAAGCAAG
GTTTCGTTATCTTCAGAATCCGCGTGCGCCGTGGTGGCCGCAAACGCCCCGTGCCCAAGGGAGCCACTTA
TGGTAAACCCAAGAGCCAGGGTGTAAACCAGCTGAAGCCCACACGCAACCTGCAATCCATTGCTGAGGAG
CGTGTTGGTCGCCGTTGCGGTGGTCTGCGTGTGCTAAACTCATACTGGGTGGCTCAAGATTCATCATACA
AATACTTCGAAGTCATCTTGGTTGACCCCTCACACAAGGCTATCCGCAGGGATCCCAAGATCAACTGGAT
AGTAAATGCTGTCCACAAGCACCGCGAGATGCGTGGTCTTACCTCCGCTGGCCGCAGTTCCCGTGGTCTG
GGCAAGGGTCACAGATTCTCACAGACCAAGGGAGGCTCCCGCCGCGCCGCCTGGATCCGCCGCAACACGC
TGCAGCTCCACCGCAAGCGATAAATGTTGCATCGGACAAGCCATTGACTTTCTATTTGATTTTCTTTATT
CTCACATGGAAAGCCAGTGTCTAATAAAACTTTTACT

>FP375192.1 FP375192 Spodoptera frugiperda cDNA library, induced midguts Spodoptera frugiperda cDNA clone Sf2M06945-5-1, mRNA sequence
CGGACGCGTGGGCGGACGCGTGGGCGGACGCGTGGGTTCATTCATACTTATTGGAAAACTCATTTCAATA
ATTCAAATATGTTCGGGAGAGTAGTGATTGCGTTGTCATGCTTAGTGGCGTACGCACACGGACACGGCCG
ATTGGATGTACCAGCGAACAGAGCCTCCCTTTGGCGTACTGGCAGGTTCGCTGACGCACCACACAACTAC
GATGATGATGGCCTCAACTGCGGTGGTTTCGACCGCCAGTATTCTGTTAATGGAGGACGATGCGGTATTT
GTGGTGATGCTTTCGATAACTCGCCGCCGCGCCCCCATGAGTTAGGTGGCAAGTTCGGCCTAGGACACAT
CGTCGCTACCTACGAACAAGGCCAAGTCATCAACACCAGAGTCTACATCAGCGCTTACCATATGGGATAC
TGGGAGTTCAGACTCTGCCTGGATCCTAGCGACCAAACGCAGGAATGCTTCGCTCACTTCCTTCTATAGT
TAGAAGACGGTGGAACCAAATACTACCCTAAAGGCAACTGGTTACTAGGACGTGAACTA

>FP375191.1 FP375191 Spodoptera frugiperda cDNA library, induced midguts Spodoptera frugiperda cDNA clone Sf2M08453-3-1, mRNA sequence
TTTTTTTTTTTTTTTTTTTTTTTTTTTTTTTTTTTTTTTTTTAAAAAAAATCAGGAACTTTATTTAAAAG
CTATATTTACAAAAATACAATTATCTCAAAATATGTAATAGGTAATTAAACTACTAAGCATCAACAACCG
AGTCAAAATTGTAACACAGCATGTTACACAAATTATATCTAAACAAATGGCCCATTTTTTGGGGCACCAA
GTGTAATATTACGTCAAAATATTAATAATACCATTAGACGAAAAAAATAATGTTTACTTACTTATTATTG
AAAGATGGATTTGTACCCCCCGTGCCACGAAATACAGGCCAGCATATTACAAAGTAGTTTAAAAACTAAT
ATCAACTGTGTCTGATCATACACACACGGACAAAACAGCCCCAAATAAATATTTACTATAGTTAATAATA
ACATAGTCGAATATATCGTTTAAT

>FP375190.1 FP375190 Spodoptera frugiperda cDNA library, induced midguts Spodoptera frugiperda cDNA clone Sf2M07740-3-1, mRNA sequence
TTTTTTTTTTTTTTTAGATATATATATATATATATAATTAAATATAAATTAATTATATATTTAAAATAAA
TTAATAATATTCATTATTTAATAAATTTAATTTAAATATTTGATCCTTTCGTACTAAAATATTTTATATT
TATTAAAAGATAGAAACCAACCTGGCTTACACCGGTTTGAACTCAGATCATGTAAGATTTTAATGATCGA
ACAGATCAAAATTTTAAACTTCTACATTTAAATTTTATCTTAATCCAACATCGAGGTCGCAAACTCTTTT
TTTTATTCGAACTAAAAAAAAAAATTACGCTGTTATCCCTAAGGTAATTTTTTCTTATAATCAATAAGAT
TGGATCATATACTCACTTATCTATGTTAAATAATAAAAAAAGTTTTTCATATTTTTTTGTCACCCCAACA
AAATAATTAAAATAATTTTAATTAAAAAATTTATAAATAATCTCAATTATTTTAAATATAAAACTCTATA
GGGTCTTCTCGTCTTTTTAATTTATTTTAACTTTTTAATTAAAAAATTAAATTCTATAAAATAATAAAGA
GACAGCTTATATTTCATCCAATCTTTCATACAAGTCATCAATTAAATGACTAATGATTATGCTACCTTTG
TACAGTCAATATACTGCAGCCCTTTAATATATTATAATATCAGTGGGCAGATTAGACTTTATATTAAATT
CAAAAAGACATGTTTTTGATAAACAAGTGAATATATATATTTGCCGAAATCCTTTTTATTAACTAAAATA
ATTTTATAATTTTAATATCTTATTATATACTAATTTTATCATTATATC

>FP375189.1 FP375189 Spodoptera frugiperda cDNA library, induced midguts Spodoptera frugiperda cDNA clone Sf2M14106-3-1, mRNA sequence
TTTTTTTTTTTTTTTTTTTAATTTACTTCTCTAGAATATAAAGTACTTAAAATAGCAATTACATAAGATT
GAATTACAGCAACTGCTGATTCTAAGATTAATAATAAAATTTGAATTATAACTAAAATTATAATAAAATA
TCTTGGCATTGAAGGTCCAGTTACTCTTAATAAAGTTATTAATAAATGTCCTGCAATTATATTAGCTGTT
AATCGTACTGCTAAAGTTCCAGGTCGAATAATGTTTCTAATTGTTTCAATTAATACTATAAAAGGTATTA
AGATAGTTGGTGTTCCTTGAGGAATTATATGAATAAATATATGTTGAGAGTTATTTAATCAACCATAAAT
TATAAATCTTAATCATAAAGGTAATGAAATTGATAATGATAATGTTAAATGTCTTGTTCTAGTAAAAATA
TAGGGGAATAAACCTAAAAAATTATTAAATAAAATAAATGAGAATATTGAAATGAAAATAAAAGTTGATC
CTTGAAAGTAGTTATTTTTTAATAAAGTTTTAAATTCATTGTGAAGTTTTAATAAAATAAAATTTCAGAG
TAAGAAATGACGATTAGGGATTAATCAAAATGAATAAGGAATAAATATAATTCCTAAGATAGTTCTAATT
CAATTAAATGAAATGTTAAATAAATTTGTTGATGGATCAAAAATTGAAAATAAATTACTTATCATTTTCA
ATTTAAATTTTTTTAATTTTAAATTTATATTTTTATTTGATTTTAATCTTTTTTTTATT

>FP375188.1 FP375188 Spodoptera frugiperda cDNA library, induced midguts Spodoptera frugiperda cDNA clone Sf2M06843-5-1, mRNA sequence
GCAAACTCATACTAATGGTACAGTGTGTATAAAACTTTTTACTGACTGACGGACAACGCACAATCAGAAG
TACTAAAGCTAGGAAGATGAAACTTGGCATGTTCCTTGCGGAGTGTAGATGCACGAAGAGAGGATTAACC
TTAAATTACCACGGGAACGGGAATTACCTATTCATGAGTACGAAGTCGCAGACAGGAGTTTCCCATATAA
TTTAGTTTTCTAATCTATTTGTAGACAACCGCTAAATGGCATTTGGCTCATACTCGTAGTACTGGATATT
GTTTCTTTAGTAGAAAACACAATTTTTGCCATAGTTTATGCCAGTTACTTATTTAAGAAGATACAATACA
TGTGCTGTTTACAAAAATGGTATGTTTTACTCTGAATAAAGTATCTACATATTTATAATCTATTTGTTTG
TCATAGTTGCAATGAATTTATCAGAATAAATGTGTTCGGTTTTAGTCATTAAAAAAAAAAAAAAAAAAAA
AAAAAAAAAAAAAAAAAAAAAAAA

>FP375187.1 FP375187 Spodoptera frugiperda cDNA library, induced midguts Spodoptera frugiperda cDNA clone Sf2M07664-3-1, mRNA sequence
TTTTTTTTTTTTTTTTTTTTTTTAAGGTGTTAAATTTTTTTTATTTCAGTTTTAGTGAAACTGTCTTAAG
CCTTGAACTCTGAGTAAGGGGACTTGGTCAAAGGAATGTCCCTCCACAAGTCAGGAGTCAAGTATGCATA
GGTCTTAGCGATAGCAGCATAAGTGGCCTTGGCGAAGTTTCCAAGGGTGCCAGTGGAACCACGAGCAGAT
GTGTAGCAGTCCTGGACACCAGCCATCTGAAGCAGCTTCTTGGGCACAGGAGCTGACACAATACCAGTAC
CACGAGGAGCAGGGATCAGCCTTACAGTGACTGAACCACACTTTCCGGTGACCTTGCAAGGTACTGTGTG
GGGCTTGCCGATCTTGTTACCCCAGTAACCTCTGCGGACTGGAAGGACAGACAGCTTAGCGAGGATGATA
GCACCACGGATGGCAGTGGCGACTTCCTTGCTGCACTTCACGCCCAGACCAATGTGTCCATTGTTGTCTC
CGATAGCCACGAAGGCCTTGAAACGAGTACGCTGACCGGCACGGGTCTGTTTCTGTACCGGCATGATCTT
GAGCACCTCATCGTTGAGAGAGGGGCCGAGGAAGAAGTCGATAATTTCGAACTCTTTGATGGGCAGAGAG
AATAGGTAGATGCTTTCGAGTTTGTCGATCTTTTCCCTCGCGTAACGAGACGGCCCA

>FP375186.1 FP375186 Spodoptera frugiperda cDNA library, induced midguts Spodoptera frugiperda cDNA clone Sf2M06995-5-1, mRNA sequence
ATCGAGACTTGAGTAGTGACAGTATACGTTATACAGTATAATTATTGTACATTATATTAGTGATATTTTT
TAAATCAAAAATGGCACCCGAAATTAAGTACACTAAGTTGTTCATTGACAACGAATGGGTGGACGCTAAA
AGTGGTAAGACCTTCGAGACATACAGCCCTCATGATGGATCCGTCATCGCCAAAGTCGCTGAGGCTGATA
AGGAAGACGTAGACTTGGCAGTAGCTGCAGCAAAGCGTGCATTCCATCGCAACTCAGAATGGCGTCAGAT
GGACGCTTCCAAACGTGGGGAAATACTTTACAAATTTTCTGATCTCGTAGAAAGAGACCAGACATACCTC
GCTGAGCTGGAATCCTACAACAATGGCATGGTACTAGCCCACGCCAAAACATTCGTCGGCGGAACTGTGG
GTACAGTTAGGTTCTTCGCAAGTTGCGCTGATAAAGTCACAGGAGAAACTATACCTGCAGATGGTGAAGT
TTTCTCATACACCCTGAGACAACCCGTGGGCGTGTGCGCTTTAATTCTGCCATGGAATGCCCCAATTGCT
ATGTTCCTTAGCAAAGTTTGCACAGCTCTTGCAGCAGGTTGCACTGTGGTGGTGAAACCAGCAGAGCAGA
CACCACTTACTGCACTTGTGCTTGCCGCACTTCTGGCGGAAGCTGGTCTCCCCAAAGGAGTGGTAAATGT
TGTC

>FP375185.1 FP375185 Spodoptera frugiperda cDNA library, induced midguts Spodoptera frugiperda cDNA clone Sf2M11722-3-1, mRNA sequence
TTTTTTTTTTTTTTTTTTTTTTTTTTTTTTTTTTTTTTTTTTTAATTAAATATAAATTAATTATATATTT
AAAAAAAATTAAAAATATTCATTATTTAAAAAATTTAATTTAAATATTTGATCCTTTCGTACTAAAATAT
TTTATATTTATTAAAAGAAAGAAAACCAACCGGGCTTACACCGGTTTGAACTCAGATCATGGAAAATTTT
AATGATCGAACAGATCAAAATTTTAAACTTCTACATTTAAATTTTATCTTAATCCAACATCGGGGTCGCA
AACTCTTTTTTTTATTCGAACTAAAAAAAAAAATTACGCTGTTATCCCTAAGGGAATTTTTTCTTATAAT
CAAAAAGATTGGATCAAATACCCCCTTATCTATGTTAAAAAAAAAAAAAAGTTTTTCAAATTTTTTTGTC
ACCCCAACAAAATAATTAAAAAAATTTTAATTAAAAAATTTAAAAAAAATCCCAATTATTTTAAATATAA
AACTCTATAGGGTCTTCCCGTCTTTTTAATTTATTTTAACTTTTTAATTAAAAAATTAAATTCTATAAAA
TAATAAAAAGACAGCTTAAATTTCATCCAATCTTT

>FP375184.1 FP375184 Spodoptera frugiperda cDNA library, induced midguts Spodoptera frugiperda cDNA clone Sf2M11034-5-1, mRNA sequence
TGAACTTTGGAGTTTCAATTTTATAACTTTTGAAGAAGTTTACCGACCGCCAACTGTGATATAATTCTTT
TAAATTTTTTAATTATTAGCCAAAAAATGACGAAGCTTGTGCAATTTGGCGTGATAGCGAGGAACTTTTC
CAGTTCTTCTGCTATGCAAAGTGCAATCAAGAACGTTACAGTTATCGGAGGGGGCCTAATGGGCTCCGGC
ATCGCCCAGGTGTCAGCTCAAGCAGGCCAGAATGTAATCCTGGTTGATGTCAGCTCTGATGTGTTGGCTA
AATCTCAGAAGTCTATTGGTGCCAACCTTGGCAGGGTCGCCAAGAAGGTGTACAAGGATAAGCCCCAGGA
GGGAGAGAAGTTTGTGTCTGAGGCCATGGCCAGGATCAAGACCAGTACTGACCCCTCAGAGGCTTCAAAG
TCTGCCGACCTAGTTGTTGAGGCTATTGTAGAGAACATAAGTGTCAAGCATAAGCTGTTCTCTCAGCTTG
ATGCGGTAGCACCAAACCATACAATCTTTGCATCCAACACCTCATCCCTATCTATCAATGAAATCTGCTC
CGTAGTGAAGAGGAAAGACAGATTTGGTGGTCTCCACTTCTTCAACCCTGTGCCTGTTATGCGCCTCCTG
GAAGTGGTGCGAGGGGCTGAGACTTCCGATGCTACCTACAAGACCATGATGGAGTGGGGCAAGGGTGTGG
GTAAAACTTGCATCACCTGCAAGGACACTCCTGGGTTTGTGGTGAACA

>FP375183.1 FP375183 Spodoptera frugiperda cDNA library, induced midguts Spodoptera frugiperda cDNA clone Sf2M13417-3-1, mRNA sequence
TTTTTTTTTTTTTTTTTTTTTTTTTTTTTCCTTTCTATTTTTAATTTATTTCATTAATATACAAATGTAT
TTTATTCAGTGGATGTAGTTGATGTTTATTTTACACAAAATATGTTCAATTAAGTTATAATAAATCACAT
TTGATTGTTGATTTTAATTGTATTCAAGTGGTGTGATCGGAGTATCTGTACCCGTGTCATCTTGTACATA
AAGTAATAAAATTTTATTTTACAAATTTATTTACATTTCTGTTTCATTCACTAGCTTCTGAAATCGTCAA
TATAAACGGCCATTCAACAGTTTGACGTTTGTAATTACCGTCACCATTTATATTTTGAAATAAATATATT
AAAATATGAAGCAAATAAGATACAAATTCGGTTTTTTAGATAATATTTAAGTTAGAATAAAAATGGTCAC
GGTGACTAGAAACAAGATACGTCGAACTGGAGAATGGTGAAACGTAACCACGTTAAAATATCACATGTAT
AAAAATACATATAGCACCTTCTATGTACAGTCGGCTAAGCTATTTGGTGTACAGGTAAGGAAAGATTCAG
TATAGACACAGTCACCGTTGCTTGGAAAGTAAGTGATAAAAATAAAAATAAAAAAAGTAAACATCCGAAC
ATAGTACCTCCTCCTTTTTGTTAAAGTAGCTTCTTTAACAAGTATAAAATTTAGAATA

>FP375182.1 FP375182 Spodoptera frugiperda cDNA library, induced midguts Spodoptera frugiperda cDNA clone Sf2M07526-3-1, mRNA sequence
TTTTTTTTTTTTTTTTTTTTTTTTTTTTTTTTTTTTTTTAAAGTTGTAAACTTATTTAATAAAAATAATA
GATATAAATACAATAATACAAGTGTTATGATCAACTGTGACAAATTAACTACTCACCTATTTTATAACAA
TAGAATTGAGTGTCTTTAAACAAACGGTGGACTGTCTAAGTACCTATTTAGATAACTAGGTACTGGAAGG
ATTTTTGAAACAAATTAAGTACATCATAGATAAAATGTATACTTACATATCTAAAATAGCTTATAACTAA
TTAAAATGTCATTAATATGTAAAAAAAACTTGATTAAAAGATTGATAGCAGGCGATTTTCACAGCTTCAT
TAAAGGTTCGACCTTAAAATGTAAATGCAAAAATATTTCTATAAAATATGTTGTTATGTTCCAAATTATG
CTGTACTTGATGACTGTGGGTCGATGTAGACCTGGTTTGGCTCACCCTGCTGCCTTTCTTCGGCCTCTCG
TGCGACAATAACCCTCTCTCGGACTTTCCACGCGAGCAACACTCGTGCACTCTTCAGTTTGCGGATACTA
CGTGCCAAGAGGAGAGCAAATATTATGCCAAGGAGATTGATAAACATCACAGATATTCCAAGGATACCAA
TGACTGTGGAGTTTTGCACCATAAAATTTACAAGCGCGTCCTTGCATCCGATTCCTGAGACTCGTTGACA
GAAATTGTCTACTGAGACTGAGA

>FP375181.1 FP375181 Spodoptera frugiperda cDNA library, induced midguts Spodoptera frugiperda cDNA clone Sf2M08690-3-1, mRNA sequence
TTTTTTTTTTTTTTTTTTTTTTTTTTTTTTTTTTTTTTTTTTATGTTACAATCAATTTATTTCAAAAATT
TACATATAAATACCGTACATTTATGGTTTAAGTTTTAACTTATACTATAATTTTAAAGGAACGTCATGCA
ATTTAATCTAATTCTAATGTACACATTATAACCCCAAACTGCCCTCAATATACATGGCAATAACATTACA
TGAACAAATACAAAACCTGCTTGATGGCTATGTGCGAGCTTAGTTACCAAGCAATAATTTCATTAATAAA
TAACACTTAAGTACAAAATAAAACTAATTTCAAGGTTGCTTTTGGAATGGTGAATAAATAACAGCAAGGG
TCGTCCCACACCCAATGTTGTGTACATCGATGTTGAAGTAATATTGTAATTGTAAGTAGTGAGTGGCTCC
CCCCGTTGGTAAG

>FP375180.1 FP375180 Spodoptera frugiperda cDNA library, induced midguts Spodoptera frugiperda cDNA clone Sf2M05751-5-1, mRNA sequence
AGTTTTTCATTTGTTTTTATTAAAAATTAAATAGCTTGAGTTAGTTGTAGTTCCGTAAGTTAACAGCACA
AATAACAAAATGTCTCGCGTTCTAGTTGGAGTTAAGAGAGTTATCGATTACGCGGTAAAAATCCGTGTAA
AACCCGACAAGACTGGTGTAGTGACTGATGGGGTGAAGCACTCGATGAACCCGTTCGATGAGATCGCCGT
GGAGGAGGCTGTCAGGATGAAGGAGAAGAAGATCGCCAGCGAAGTCATCGCTGTCTCCTGTGGCCCTGCA
CAAGCTCAAGAAACCCTCAGGACAGCTTTGGCTATGGGTGCAGACCGTGCTATCCATGTGGAGGTGGCCG
GAAAGGAGTATGAGACCCTGCAGCCCCTGCATGTGGCCAAGATCTTAGCCAAACTGTCCAAGGACGAGAA
GGCTGATATTGTCATTGTTGGCAAACAGGCCATTGATGATGACTCAAATCAAACTGCACAAATGACTGCT
GCACTCCTGGACTGGCCTCAGGCTACTTTCGCTTCTAAGGTTGAAAAGACAGGCGATGGCCTGACGGTGA
CCCGTGAGATCGACGGTGGTCTGGAGGTGATCAAGACGAAGCTGCCTGCCGTTGTCAGCGCTGACCTGCG
TCTCAACGAGCCCAGATACGCCACCTTACCCAATATTATGAAAGCCAAAAAGAAGCCCCCTCAAAAAGTG
ACAGTCAAGGACTTGGGAGTGGATATTGCTCCCAGGATCAAGGTCCTGTCCGTGG

>FP375179.1 FP375179 Spodoptera frugiperda cDNA library, induced midguts Spodoptera frugiperda cDNA clone Sf2M13275-3-1, mRNA sequence
TTTTTTTTTTTTTTTTTTTTTTTTTTTTTTTTTTTTTTTTTTTTTTTTTTTTTTTTTTTTTTTTTTTTTT
TTTTTTTTTAAAAAAAATTTTTAATTCCATTAAAAAAATTTTTAATTGAAATTCCTTCCATTACCATGGG
GAAAAAACCAGGATT

>FP375178.1 FP375178 Spodoptera frugiperda cDNA library, induced midguts Spodoptera frugiperda cDNA clone Sf2M09082-5-1, mRNA sequence
CCCACGCGTCCGGCCGAACCTCTTTCGTGACCTCTCCGACCATCTACTGTGCATTTATTCGATCGATTCT
TCTAAACGAAAATGTTCTCTACCGTCTGCAGGGCCGGCCGTTTGGCCACAAGGACGGTAGTAAATAATAG
TTCCGACAAGGCACCCCTAGTTGCAGCGCCCGTGGTGAACAAACGTGATTATGCGGCCAAAGCTGCAGCA
GGCAAGGGACAAGGTAAGGTGGTAGCTGTTATTGGTGCCGTCGTGGACGTACAGTTCGAAGACAACCTAC
CACCCATTCTAAATGCCCTCGAAGTACAAAACCGTCAACCCCGGCTTGTGCTGGAGGTGGCGCAGCACTT
GGGAGAGAACACCGTCCGTACCATCGCTATGGACGGTACCGAGGGTCTGGTCCGTGGCCAACCCGTCCTC
GACTGCGGCTCGCCCATTCGTATCCCCGTGGGCGCTGAGACCCTCGGCCGCATCATCAACGTAATCGGAG
AGCCCATCGACGAGCGTGGCCCCATCCCCACTGACAAGACTGCCGCTATCCACGCTGAGGCGCCCGAGTT
CGTGGACATGTCCGTGCAGCAGGAGATTCTGGTCACTGGCATCAAGGTCGTCGACCTGCTCGCCCCCTAC
GCCAAGGGAGGGTAGATCGGTCTGTTCGGAGGCGCCGGAGTCGGTAAGACTGTACTTATCATGGAGCTGA
TCA

>FP375177.1 FP375177 Spodoptera frugiperda cDNA library, induced midguts Spodoptera frugiperda cDNA clone Sf2M13700-3-1, mRNA sequence
TTTTTTTTTTTTTTTTTTTAGAAAGAAAATCATTTATTTATACAAACACAACACTGACATCTCATTAGGC
AATTAGTAACAGCAGATAGTTATAATAATAATTTAGCATTTACAAGACACTGTTTTATGCTGGTAATCTG
CTTGGTATTAATGTATAAATAGGGAACAAGGTAGGCAGAAACATTATCAAGCGAGATAAATAAAATTGAC
ACCAGATAGTGCTAATTTAGTAAGAGGTATTTTCGTCCAAAAACTGAACGTCCAATGATGTGACTCTAGC
TAATTTCCTATTGGACGAAGAACGAGAGGAACACAGAAGCGCTATCTGGTGAACACAAAATACAAGACTG
TATAGTATAAAAGAAGTGATAATCAGAGTCTTCTACTAGAAACTCCTATGTCCAGTGCAGCAGTGAATGG
AACGGTCTAATTAATTACCAAAGAACTGCATAATCAATGTTAAAAAGATATTAAGCACTTTTCTTAACCA
ACATGCTCGAATAACCAGATAGATGATTGTGACAAAAGCTAAGGTTTTTAGTTTCTATCTACTCCCAAGG
AAAGAAAAGGAGAATTCTCTCATAAAGACTTAAGTTAATGTGTAAGAACAAGGTTTCGTTCTATAGTTTC
AACGCCTACAAACTGGTGACGTGATATAGGTACATAGGGTCTCTAGACTAAAGC

>FP375176.1 FP375176 Spodoptera frugiperda cDNA library, induced midguts Spodoptera frugiperda cDNA clone Sf2M13567-3-1, mRNA sequence
TTTTTTTTTTTTTTTTTTTTTTTTTTTTTTATCTTACGAGATATTTTTATTATGAAAAAATGTTCACGAT
ATATCTTCTAAGATAAACTTATAAGAAACGTATCTACATAAGTACCTAGACATTTAATTAATCTGTATTC
GATTAGTTTACTTTTTCCTGTTAAATAAACAGTTCCTTTTATTACAACAATAACGGAAAACAAAAAGAAA
ATACAGAAGACATAATTTCATATATTTAAAAAACATAATTTTATAATACTTGTCAGAGGGCTTAGTACGA
GTTTGTTTTACGTTTAACGAGATCGAAACAAGAGCGCTGTCGGCGCTCTCATTGGTTGGTTCAATAGAGC
TGACCAATCAGCTCTCGTTTAAATTTGTTAACCGTAAAGCAAACTCCTTCTAAGGGTACTTGAAAATCAA
GCACATATTGTCTCTTACAATAAAATTTATGACTAATTAAAACTAATGTTTGGTTTATTTTCACAGAAAA
ATACAAATTTTAATTTCCAAACATACTCTTTCATTTTCAATTGCGTACACACAGTCATCTATCGTACATA
ATATACATATAATATGATATCATGCAAGTTACTTTTTAAACCTAAGTCAAGTTACAAAATGTAAGTACCT
ATCTATTTGACATTATTTGTGAAAATACTATAATAATCTATTCTTAGAACTTAATACTACCAGTCATAAG
TACTCGTGCCACGGTCATCAGTAAAAATGGAA

>FP375175.1 FP375175 Spodoptera frugiperda cDNA library, induced midguts Spodoptera frugiperda cDNA clone Sf2M08980-3-1, mRNA sequence
GGAACCGCCACGATATCGACGCCCTGATGTCCTTCATGAGCGAGGACTGCGTCTTCGAAACGGTGGGCGG
CCCCGAGCGCTGGGGCGCCCGGCACAGTGGCCGCGAGGCGGTGCGCGCGGCCTTCGAGGCGGCCTGGAAG
AACTTTCCCGATGCGCAATGGAACAACGGCCGCCACTGGGTGGCGGGCGACCGCGGCGTGTCGGAATGCA
CCTTCACCGGCACCGCCG

>FP375174.1 FP375174 Spodoptera frugiperda cDNA library, induced midguts Spodoptera frugiperda cDNA clone Sf2M11469-5-1, mRNA sequence
TTCTCTGTGGCGGTTCTCTGATCAGCCAACGCACTGTCCTTACCGCTGCTCACTGCATTGCTGCAGTTTT
TGGCGGTGGTTCTCTGATTAGCTCACTTCGCGTCACTGTTGGCACCAACCGCTGGAACCGTGACGGTGTA
GTTCATACCCTGTCTCGCAACGTGACCCACCCCAACTATGTCGCTGCTACCCTCAAGAACGACATCGGAG
TCCTCATCACCAGCTCCGACGTGGTCCTCAACAACCTGGTGCAGGTCGTGCCCATCACGTACGACTTCAT
TGGAGAGGGAGTGCAAGCTAGAGTTGCTGGTTGGGGCAGAACCAGGACTGGTGGTTCCATGTCCTCCACG
TTACTGGAGCTGACTACCCATACCCTGGAAGGCAACGACTGCGTGGATCGGGCAGCTCGTGCAGCTATTG
ACCTAAACATGAGGAATGCTCCTCCAGTGGAACCCCATATTGAGGTCTGCACTTTCCACTCCGCTGGATT
CGGTAATTGCAATGGTGACTCTGGCAGTGCTCTGCGTCGTGTTGACAACGGCCAACAGTTCGGTATCGTG
TCCTGGGGCTTCCCATGCGCTCGCGGCGCTCCTGACATGTATGTCAGGATCAGTGCTTACCAAAACTGGC
TGACATCTGTCATTGTTTAACATGCAAAAGAAGAAACGTT

>FP375173.1 FP375173 Spodoptera frugiperda cDNA library, induced midguts Spodoptera frugiperda cDNA clone Sf2M10435-5-1, mRNA sequence
CCCACGCGTCCGGTTCCGTGCAGTTGTTAATTAACTAACAAAATGTCATCTCCACCAAAAGTTTCGTTCT
ACGTTGGCTGCATGAATACGATTAACACCATCGCTCATTTATTGATGGGTGGAACACTTTTCCTTACATT
TGCAGTGTCAGATATATATACAACATCCATTTTGTGGACTGAACCCCTTTTGTTTGAAGCACACGTCGTT
ACGACTATGATTGGGGTTACACTACTTTGCAGTCAAGCGATATTATCAGTTAACCCTTATGCGGGATTTG
AAGACAACTTTATGTACCCAAAGAAGTCGAAAATTTACTGGATAATTCAAATAATTGGCTCTGTCTTGGT
ACTGTGCGGAGCTTGTATCGGTGTAGCCCACGTCAGTGAAATGATACCAACAATAAATGGGACCCCCCTA
AAAATCGAAGATTGGCCGTACCCGACACCAGGCATAAGGTTAAAACACTTCAGTTCTGATCATGGAATTA
TAGGTTTCCTAGTGTTACTATTGGCTGCCGCGAGTTTGGTAGGTGCCATTGCAAACTTAGCAATCAAGGA
CAAATTAAGTAGTGCAATGAAGGCTTCGTATACCGTTGTAGGAACTATTACTATACTATTGGCCTACATA
GCTGTCAGTATTAAATTTGGCGATTTTAATAAAGCTATTGGATTATATCGAACCGGATCACGAGATTGGA
ACTTTTTCTCTAGGTATAAGTTTTGCTGTCCTATCATTAAGCGCATTGTTGATCATGATGGGCGCTCGAG
TTTTTGTGACTCGTAGTA

>FP375172.1 FP375172 Spodoptera frugiperda cDNA library, induced midguts Spodoptera frugiperda cDNA clone Sf2M11815-3-1, mRNA sequence
TTTTTTTTTTTTTTTTTTTTTTTTTTTTTTTTTTTTTTTTTGGAATTTATAAATTTTATTTTGGAAAAAA
AAACCTCCACCTCCCCCTCTTGGGGGCCGGCTTTCCCCCCCGGATTC

>FP375171.1 FP375171 Spodoptera frugiperda cDNA library, induced midguts Spodoptera frugiperda cDNA clone Sf2M12363-3-1, mRNA sequence
TTTTTTTTTTTTTTTTTTTTTTTTTTTTTTTTTTAGGATAAAAGTAACATTTTATTACAAAAAAATATTA
TTAGCACCAAGTAACATCTTATGCGTTGGAAGAGATCCAGGCAGTGTAGCGGGATACACGAGCGTTGACA
CCGGGGAAGGCAGCCTGAGCACAGCCAATACCGAAAGAGCAGACACCAACAACGATGCCGTTGTGGTAGA
GAGGACCACCAGAGTCACCCTGGCACTGGTCGCGACCACCGGTGGGCCAGCCAGAGCACAACATGTTGTC
GGTGATGGTGATACCGCGGGTAGCGTAATTGTTTCTGCAAGTAGCCTGGTTGATGATGCGCAGCTCAACG
TGACGGAGCTGCTCAGAGCTAGAGCCACCAGCGGAGGTAGTTCCCCATCCAGCGGCCCAGGCGGCGGTGT
TGTCACCGGGCAAGTAGTTGGCACCAGCAATGGAGGCAGCCTGAACATTGTTGTTGAAGGAAAAGGTGGT
GGCGGAGCGGAGGATAGCGATGTCCTTGTTCAAAGTTGCAAAATTGTATGAGGGGTGGACGATGTTAGTG
TTGACGTTGTGAACGACACCACCGCTGTTGGCCCAGGTGGA

>FP375170.1 FP375170 Spodoptera frugiperda cDNA library, induced midguts Spodoptera frugiperda cDNA clone Sf2M06885-5-1, mRNA sequence
GAAAGAACTTATGTCCCTGATGAAGGAACCGCCACCAGGAGTCACCGTAGACGGAGATCAGGCCAGCCAA
AATCTAACACTGTGGACAGTACACATGGAAGGCGTTCCCGGCACTCTATATGAAGGCGAAAAATTTGTAT
TGCAGTTTAAATTCACAAACAAGTACCCGTTCGACTCTCCTGAAGTAACGTTCATAGGCAACAACATACC
GATACACCCGCACGTGTACTCCAACGGCCACATCTGCCTGTCGATACTGACGGACGACTGGTCGCCGGCG
CTGTCCGTGCAGTCCGTCTGTCTGTCCATCGTGTCCATGCTCAGTAGCTGTAAGGAGAAGAAACGGCCAC
CGGACAACTCATTTTACGTTAAGACCTGCAACAAAAATCCTAAGAAAACGAAATGGTGGTATCACGATGA
CTCCGTCTAACAATATACCGCGTCGCTGTATCGAGCATGGACGATAAATCTCAGTATGTGTTAAGTGTTA
TAACTATACGGTATGTTATTGTAAAATGTTATGTACATACGACGCGACACGCGACGACACGCCGGCCGCG
CGACCACCGCGCCGCAGCGAGCTGGCGAGCTGGCGAGCTCGCGACCTGGCGAGTGGCGACGCTAAATTAC
CGAGTAACACGAAGCTGGGACATTTGAACGTTTGGGTAAATACATACATAGTACAATTTGCTATCAGCTC
CACCGTACAACTAGCTGGCTAACGACCGTGTGTATAATATGTTTGTGTCACATTAATACTCGTCCGATGC
CACCTGATTATTTGAAAAGCAGTGAGTACTT

>FP375169.1 FP375169 Spodoptera frugiperda cDNA library, induced midguts Spodoptera frugiperda cDNA clone Sf2M12541-3-1, mRNA sequence
TTTTTTTTTTTTTTTTTTTTTTTTTTAGGATAAAAGTAACATTTTATTACAAAAAAATATTATTAGCACC
AAGTAACATCTTATGCGTTGGAAGAGATCCAGGCAGTGTAGCGGGATACACGAGCGTTGACACCGGGGAA
GGCAGCCTGAGCACAGCCAATACCGAAAGAGCAGACACCAACAACGATGCCGTTGTGGTAGAGAGGACCA
CCAGAGTCACCCTGGCACTGGTCGCGACCACCGGTGGGCCAGCCAGAGCACAACATGTTGTCGGTGATGG
TGATACCGCGGGTAGCGTAATTGTTTCTGCAAGTAGCCTGGTTGATGATGCGCAGCTCAACGTGACGGAG
CTGCTCAGAGCTAGAGCCACCAGCGGAGGTAGTTCCCCATCCAGCGGCCCAGGCGGCGGTGTTGTCACCG
GGCAAGTAGTTGGCACCAGCAATGGAGGCAGCCTGAACATTGTTGTTGAAGGAGAAGGTGGTGGCGGAGC
GGAGGATAGCGATGTCGTTGTTCAAAGTTGCAGAGTTGTATGAGGGGTGGACGATGTTAGTGTTGACGTT
GTGAACGACACCACCGCTGTTGGCCCAGGTGGAGCCAAGACGGATTCTCCATCTGTTGGCGGCGTCACCA
ACTGTGCAGTGGGCAGCAGTAAGGATGGCACGGTTGTTCAAGATGGAACCACCGCACGCCTGCCAGTAGG
AACTCAAGTTCCC

>FP375168.1 FP375168 Spodoptera frugiperda cDNA library, induced midguts Spodoptera frugiperda cDNA clone Sf2M14108-3-1, mRNA sequence
TTTTTTTTTTTTTTTTTTTTTTTTTTTTTTTAACTTAATTTAAAGTTTATTGGTCATTTAATCCAGCTTC
TTGAAACCGATGTCGTGAGCGTATTCCCTGAAGCACTGTCTGCAGATGTTTAGACCGTACTTGCGGATGA
AACCATGTCTGTTGGAGCAGGCGCGGCAAGAGCGGGAGCCCTGGCCATATCTGCGAGGGTGAGAGTACCA
AATGTTAGCGTGACCCATAGTGCTAATTATTTAATTCTTGCGCTGTACGCAAAATGCAACACGTCCAAAA
TGGAGCGGACGCGTGGG

>FP375167.1 FP375167 Spodoptera frugiperda cDNA library, induced midguts Spodoptera frugiperda cDNA clone Sf2M09083-5-1, mRNA sequence
GTGGAGTGCGCAATACCTCAAAATGAAATTCCAATATAAAGAAGAACATTCTTTTGAAAAGAGAAAGACC
GAAGGCGAAAAAATTCGCAGGAAGTATCCTGATCGTGTTCCGGTAATTGTTGAGAAAGCCCCGAAGGCCA
GGCTTGGAGACCTCGACAAGAAGAAATATTTGGTACCATCCGATTTAACAGTTGGACAATTCTACTTTTT
GATCAGAAAACGCATTCATCTTCGACCGGAGGACGCCTTGTTTTTCTTTGTCAACAATGTCATTCCTCCA
ACATCAGCCACAATGGGATCTCTGTACCAAGAGCATCATGATGAAGACTTCTTTCTCTACATAGCATTTT
CTGATGAAAATGTTTATGGATATTATTAATTCTTTACTATGATATTTTCATTATTTTAAATGTACTGTGT
TGATTTATCTGACCATATGGTAAAGCTTAATTTTAAGGTTTAGCTTAATGATGATGTATTATGTTATACT
TAAATGGTGATTATTATAATTATTGGCACTTTCACACTGTGTTATGATAATATTACATACCACATTAAGG
AGAAAATATTGCAACATTCTAATTCTTTGTTTGGTTTAGGCATGTAATTATTCCTGTATCAAAACAATAA
ATATTCATAAATAAAAAAAAAAAAAAAAAAA

>FP375166.1 FP375166 Spodoptera frugiperda cDNA library, induced midguts Spodoptera frugiperda cDNA clone Sf2M06534-5-1, mRNA sequence
GATATCGTGAAATAACAACCGAAGTGAATTGTTTCTTAAAGTGTGTGTGAAATATTCTTGAACATTCGAA
ATGGGTAACAATCAGTCCGAAGAAAATACATCGAGGCAGCAAGCAAATATGTCTGTGTCCGAGGTGGAGC
GCATCCTCGACACCCAGCGACGCAGGTTCGAGCAGAAACTGCGACAGGAACTGGCGAAGCAGAGCGCTCA
ACAACGCCAGGAGCAGGAGGCTCAGGAGAGACGAGCTAGAGAACAGGCCTCGCTACAAGCCGGACAGAGC
ACCAGGCCCCCGGCTGCGGCCACAAGCAACGCCGTTCAGCAGCAAGCCGTGGTGACAGCACCAATGCAGC
CGTTATACCCTAATTTACAAACGCCGAACTACCCTCATCCCAACCAGCCACAGCCCTTTAACCAAACTAA
TCCCTTCCACCGCCAACCAAATCCCACGTTCCAAAATTATCCTCAGGGTCATCCTTTGAACCCACCCCAA
CCTTGGACCCCTGCCCAACATGTAAACCCACACTACCCCAGGAATCAACCCAATCAAAACCGAGCGACGC
CGACGCCACCGCCTCAAGATTTCGTCTTTGTCAACGCCCCTGAACAAAGATACAGGCCGGCCCCGTCAGC
CCCGTCAGCCCCGATGGAGCCTCCTTGCACTACTGCTCGGCCTCGAACTCCTAATGCTATATCTCATGGT
CCCAGGAGCCGCTCAACTAGCAGGCCTCGCCCCGTTAATAAGAAACGGGGAATCTGTGATTGCTCCACTT
GTTACCAAAGATATGGGTTGAAAATCTTCCAATGTCCGAACGGACACAG

>FP375165.1 FP375165 Spodoptera frugiperda cDNA library, induced midguts Spodoptera frugiperda cDNA clone Sf2M07617-3-1, mRNA sequence
TTTTTTTTTTTTTTTTTTTTTTTTTTTTTTTTTTTTTTTAGTTTTAATTTTGTTTATTTATCAATTTCTG
TATCCACAATAAATACACAATTGCAGATTTGGCAAATACATTTATGAATATTTACATGTATAGACAGAAT
TACCAAATATCCGTAGAAAATTACATTTTCAAGATCTTCAATAACAATTATAATTATGAAAATAGCACTA
AATACATTTGACAATGCAAGTACTTATGATTGAACTATTCAACATAACAATTTTAATAAAAAAACGCTAC
AAAAATACAACTTAACGGCTTAAGATCCTGCTTAAGTAATTATACTTGTTGTGATGAATTATTGTACAAG
TAAAATATAAAAATATCGCCAATGCTTCTTCAACAAAACACTTGTTCGATGTAACTAAACTTGTACTAAG
GAATGTGAAACATTATACCATTATGATACAGAAATTATAAATACGGTAATATTTATTTATCATACATAAA
CTATCGTTATGCTGCTGTTTATGCAAAATAAATTATGCTTTTAGAAAATAAATTAATTTCACTGGGCACT
TGCACGAAATCTGGCCGCTCTGACGATACGCGTGTACAAACAGACAGAGTATTAGGTAATAAAATATCAA
ACAATACGTACTATTAACTTACTTCGTTCAAGTACAACCCTTAAAACAATTTAAAGAACAAGTCAACAGT
CTAGCAAGCGAAATGCAAACATGTTAGTTTCAGTATAAAAGTAAATAATTATAATCTAT

>FP375164.1 FP375164 Spodoptera frugiperda cDNA library, induced midguts Spodoptera frugiperda cDNA clone Sf2M11127-5-1, mRNA sequence
CGATGACCGCCCGGAATCGTTTTGTCCGTCATTTTTGATCTATAGATTTTACAAAACGCTAATTTTCACT
TAAATCATGTCTGGAGAACCTGAAGTAACTCGCACTCCTGAGGAGGAGGAGGAAGAAGAAATCAAGTCCT
CATACAAACCTCCTCCAGAAAAGACGATTGATGAGATCTTGGCCGCTGACCAAGAGGATGAGTCTTTAAG
GAAGTACAAGGAGGCACTCCTTGGAGAAGCTCAAGCTGGTGCTGTTATTGTTGATCCAAATGATCCTCGC
AGAGTGATCGTTAAGAAACTGGCGCTGTGCGTCACCGGACGAGATGACGTCGAGCTGGACCTCTCAGGAG
ACTTGACAGATCTTAAAAAACAGGTGTTCGTGATAAAAGAGGGCGTGCAGTACAGGATAAGGATTGACTT
CATCGTGCAGAGGGAAATCGTGCACGGGCTCAAATATGTGCAGAAGACTTATCGGCTGGGAGTACCAGTG
GACAAAATGACCCACATGGTCGGCTCGTACCCACCCAAAACTGAGATCCAGTCGTACACAACTCCCCCAG
AAGACGCGCCCTCTGGGATGGTCGCAAGAGGTTCGTACTCCGTGAATAGCCTCTTCACTGACGACGACAA
AAACGTTCACTTGCAATGGGAATGGTGCTTCGACATCAAAAAGGATTGGAAGGATTAAGCTTGGCTGTAT
TATTTTTATGAAAAGACCGACTGGGTTGGGCTCTGTTTTAAATTACTCTGTGCC

>FP375163.1 FP375163 Spodoptera frugiperda cDNA library, induced midguts Spodoptera frugiperda cDNA clone Sf2M12494-3-1, mRNA sequence
TTTTTTTTTTTTTTTTTTTAAATTATAATCTATGTTTATTCTTAGACCATTCTCCTCAGGAGCTCGTTGA
TCTTGTCCTCACGGTTTCCGAAGTCACCTCCGTCGACGTAGTGAATGGTCTTCTTGCGCCAACCACCGGT
CGGGTTGTTCAGCTTGAATGGCCAGAGGAAGTTGCTGGCGTACTTGAACTTCTCACCGACGCTGAAGATC
TCGTGAATGAGGTCCTCAACACAGATGATGTTCTGTTTGCCGAGCTTCTGCTCAACGATTGTGTTGGAGG
TGATGGGCACACGCTGGCCGTTCACCTTGGCGAAACCGCGCTTGTATACCAACTCCCTAACACTCTTCAG
GTTGGGGTATCCCCACGCGATGTAGGGCTCGGCAATACGGAGCATGTTCACGGTAGCCTTGTTGAGGCGC
ACGAACACACCGTTGTTGATCTGACGCAGTCTGAACAACTGCAGGACTTTGCGGACCTTGGGTGAGACCT
GGTTGATACCACGGATACGGATGACGAAGGCGAGTTTAGCTTCACCAGGTACGTAGTAGTTGCCGCGGTT
GCGAGCCTGTCTGGCTAGCCTGATCTCATCTCGCTCCCTGATGCGGTATTCCTTAACATACTGTTCAGCC
CTCTTGAAGATTTCCTTCCTCTTCTTGATGGCTGATGAACGCCTTCTGAGGGTGACCTGCAGGCGGCGAG
TGCGGAGAACTTCCCTCCTCTTGCGGTGCTTGAGCACTGACTCGGGGACGGGGGGCAGC

>FP375162.1 FP375162 Spodoptera frugiperda cDNA library, induced midguts Spodoptera frugiperda cDNA clone Sf2M05453-5-1, mRNA sequence
ATGGCAGGTACATACCGTTGGGTCCCAGCATGCTTGAGCCAGCGCTCCATCCCACCCGGCGCTCTGCGCG
TGGGCACTGACGTGGATGGTGACGAGATCTACGCCGGCAGAGCCCCGCATGAGGGTGACATCCTTCCCGC
AAAGGTCATCCCCAACAAGAACGCCTGCTACGTCTGCTGGGGTGGCGAGGAAATCGTGAAAGATCAATTT
GAGGTGCTGGTCCCCGCGATGTTCTCCTGGCAGTTCTCGACTGGTGGCGAGGTTCCCCCCGGCGCAGTAG
CCGCAGGAGTCACTGCCGACGGAGAGAAGCTGTACTACGGCAGAGTCACACACGACGGGTGCACCACGCC
TGGCAAGATCCAGCCAAGCCACGGCACATGCTACTATCCCTTCGATGGTGAAGAAAGGAGCTCAGCAGAA
TACGAAGTCCTCGTACTCATGTGAATTAAGAACATCACTATTTATTACTTTATTACAAATACATATTTAA
TACAAGAAACACAAAACAGGAAAGTGTTGTATTTTTAATTACAACATTTTAGATTAAACCTACTTTTATT
ACAAATACAATCTGCATTATTACTTTTATCGAGTAGGTAAATTATAATTACTAATTATACATGTAATGGA
ATGGCATACTTATAATTATTTAAAACATAGTTATTAATTAGCCATTTACGAAAAGTACTTAAGTATTATA
CACTTTATAGTAAAAAAAAAAAAAAAAAAAAAAA

>FP375161.1 FP375161 Spodoptera frugiperda cDNA library, induced midguts Spodoptera frugiperda cDNA clone Sf2M07584-3-1, mRNA sequence
GGGGACCTCAACCTCTACCCCAGGCTCGATGTTGATGGAGGTGATTTGCTTCACGATCTCCGAGGGCGAG
TGGAGGTCGATCACCCCCTTGTGGATGCCCATCTGGAAGCGGTCCCAGGTCTTGGAACCCTCACCACAAG
GAGTCTTACGGGGGGGGATGCGGAGCACCTTGGTGGGCATGCCCACGGGTCCCTTAACACGGAGCTTCTG
TTTCTTGGCTCCGTTGATGAGGTCAGCGCACACCTTCTCCAAGGAGCGCACGTTGCGGGAGGTCAGGGTG
ATCCTGATGCGGTGGATGGGCGAAATCTCAGCCTGGGGCTTCTCGATGTCCTTGCCTGACACGACAGCGG
CTGCCATTTTGTTGCGATATTCCGGTCGAAATAAACAATTTAAAAAAAAAATTGCACAGCGCTGAACCGG
AACACAGCTTCACT

>FP375160.1 FP375160 Spodoptera frugiperda cDNA library, induced midguts Spodoptera frugiperda cDNA clone Sf2M07750-3-1, mRNA sequence
TTTTTTTTTTTTTTTAGTTTCAACATAATTTTTTGTTTATTTCATTTCACCGGAATGTATCGGTGCGAGT
GCTTCGTGACAAGTTCAGGAGCTTAGTATTCCTCGGCTCCCTCACCCTCACCCTCGGCGGAGTCCATGCC
GACCTCTTCGTAGTCCTTCTCGAGGGCAGCCAAGTCCTCACGGGCCTCGGAGAACTCTCCCTCCTCCATA
CCCTCACCGACGTACCAGTGTACGAAGGCGCGCTTGGCGTACATAAGGTCGAACTTGTGGTCCAGGCGAG
CCCAGGCCTCGGCGATGGCGGTGGTGTTGGACAACATGCACACGGCACGCTGCACCTTGGCCAAGTCTCC
GCCGGGCACCACGGTCGGGGGCTGGTAGTTGATACCGACCTTGAAACCAGTGGGACACCAGTCGACGAAC
TGGATGGTACGCTTGGTCTTGATGGTGGCGATGGCGGCGTTCACGTCCTTGGGGACGACGTCACCACGGT
ACAACATGCAGCAAGCCATGTACTTGCCGTGACGAGGGTCGCACTTGACCATCTGGTTGGCGGGCTCGAA
GCATGCGTTGGTGATTTCAGCCACCGACAGCTGCTCGTGGTACGCCTTCTCGGCAGAGATGACCGGGGCG
TATGTGACCAGAGGGAAGTGGATACGGGGGTAGGGCACCAAGTTGGTCTGGAACTCGGTAAAATCGACGT
TGAGGGCGCCGTCGAAGCGCAGGGAGGCCGTGATGGAGGACACGATCTGCCCGATG

>FP375159.1 FP375159 Spodoptera frugiperda cDNA library, induced midguts Spodoptera frugiperda cDNA clone Sf2M09253-5-1, mRNA sequence
ACAAAATGCGTGTCCTCGCTTGCTTGGCCCTTCTCTTAGCTGTGGTAGCAGCCGTCCCCTCCAATCCCCA
GAGGATTGTGGGTGGTTCGGTCACCACCATTGACCGGTACCCCACCATTGCATCTCTGCTGTACTCGTGG
AACTTGAGCTCCTACTGGCAGGCATGCGGTGGTTCCATCTTGAACAACCGTGCCATCCTTACTGCTGCCC
ACTGCACAGTTGGTGACGCCGCTAACAGATGGAGAATCCGTCTCGGCTCCACCTGGGCCAACAGCGGTGG
TGTCGTTCACAACGTCAACACCAACATCGTCCACCCATCATACAACTCCGCAACTTTGAACAACGACATC
GCTATCCTCCGCTCCGCCACCACCTTCTCCTTCAACAACAATGTTCAGGCTGCCTCCATCGCTGGTGCCA
ACTACTTGCCCGGTGACAACACCGCCGCCTGGGCCGCTGGATGGGGAACTACCTCTGCTGGTGGCTCTAG
CTCTGAGCAGCTTCGTCACGTTGAGCTGCGCATCATCAACCAGGCTACTTGCAGAAACAACTACGCTACC
CGCGGCATCACCATCACCGACAACATGTTGTGCTCTGGCTGGCCCAACGGTGGTCGCGACCAGTGCCAGG
GTGACTCTGGTGGTCCTCTCTACCACAACGGCATCGTTGTTGGTGTCTGCTCTTTCAGTATTGGCTGTGC

>FP375158.1 FP375158 Spodoptera frugiperda cDNA library, induced midguts Spodoptera frugiperda cDNA clone Sf2M11911-3-1, mRNA sequence
TTTTTTTTTTTTTTTTTTTTTTTTAGCTTAAACTTAGTGTTTATTCTTGGCTAGCGTCAACATTTTCTGT
CTGCAAGCCCTTGATTGAGGCTACGGGTACGTAGGTGACGAGTGTGAACAGTTTGTGTGCAGAGTCCTCA
TCATCGTTACGTCTGCGAGACAGCCTCACACGGACGCGGAAGGGGACATTTCTGACTCCCTTAGACCAGA
GGAATTTGTTTAGGCGAGTGTCCACACGAACATCGGGAGTTCCCATTTGTTTCTCAGCGAATTTACGGAT
CTCCTTGATGGCACGAGGAGCGCGTTTCTTGAAACCTACTCCATGAAGCCGTTTGTGTAAGTTAACCGTG
TATTCACGAGTTACAACTTCGTTGATGGCAGATTTGCCTTTCCTCTCTCCTTTAGGTTTTGCCATTGTGA
TCTTGGAGCTTCGTG

>FP375157.1 FP375157 Spodoptera frugiperda cDNA library, induced midguts Spodoptera frugiperda cDNA clone Sf2M08330-3-1, mRNA sequence
TTTTTTTTTTTTTTTTTTTTTTTTTTTTTTTTTTTTTAATTTGTTAAAATTATTTATTAAATAATTTCAT
TTAACCATAAATAATAATTGGTAACAATTATCAAAAATAGTCATCACACATTTGGTACTTAGGCGATTTG
AAAAAAATAAATAGTGATTCGTGACACATTCACAAATGAAAAGCTTTAGGGGGAGTCTAGTTAATAATTT
AATAACAGTAATCCACTCATAACATCAAAAAGTATACAGATTGTAATACACTCCACACTGTAACTTGTAC
TCACATAATTGTAGATAACAGCTAAAAATATGACATGTGAACTATATACTAAGTGTATCACGCAACTTAA
TATTGCTAAATACGATTGATGATACTGATTGGGCTAAAAAATAAGAAGCATATTCCCAAATAAACTGGAA
AATGCCTCTTATTTTAAACGAAATTTGTCCTATGTCTTGGTAAATTTACTTAGTAGCTTCTTTTAGGTAG
GCGATGAGGTCTGCGCGTTCATTGGGCTTCTTCAAACCGGCGAACCCCATCTTGGTACCAGGGATGTACT
TCTTGGGGTTCTCCAAGTACTCAAAAAGGGTGTCCCCCCCCCATGAGAAAC

>FP375156.1 FP375156 Spodoptera frugiperda cDNA library, induced midguts Spodoptera frugiperda cDNA clone Sf2M13264-3-1, mRNA sequence
GGGGTCAAAGGAAAACCCCCTTATAAACAAAAAAAAAACCCTCAAAATTATTTAAAAAAAATTTTTTGCT
TAAAAAATAAAAAAAAAAAAAAAAAACAGGGAAAACCCCCCCGAAATTTTACCCCATTCCCGTTTCCCCT
AACAAAAAAACAGTTTTAGGGGAAAAAACCCAAAAACCTAACAAAAAAAAAAATAAAATTTTTTTAAAAC
TTTCCCGGACCCCGGGGGGGACCCCGGGGGCCCCCCCGGAATTCCGGACCGGGACCCGGGGGGGTACCCC
CTTTCCCCAAAGGGGGGCCAAA

>FP375155.1 FP375155 Spodoptera frugiperda cDNA library, induced midguts Spodoptera frugiperda cDNA clone Sf2M10405-5-1, mRNA sequence
AGACACTCCTCGAAAATTTCAAGGACAATCCAGTTGCACATAATTTGAATCCTGACATTCAAAATCTGGT
TTACTGTGCTGGTCTTCGTGGAGGAAGTGTGGACAATTTCAACTTCCTTTGGGAAAGATACTTGAACAGC
CAAGACCACAGCGAGCAGTCCATTCTGCTGAATGCTCTCGGATGCACCTCCAATGCGGAACGTCGTGAAT
TCTACATGAACCAGGTTATTAGCGACTCGTCTCCTGTCAGAGAACAGGACAGGCACACAATCTTGGTGTC
TGTCACCAACGCCAGTCCTGAGAGCACAAATGCCGCTCTTGACTTCGTTGTTGAGCACTTTGCGGCTATC
CAACCAAGAGTGCAAGGTTTGACTGGCACCACCAACATCCTGAATGCGTTTGCCAGAAGACTTACAACTC
AAGAACATTCCGCGAAGATCGACGAGCTGCACACACGCCATCAAGCCATTTTCACCGCTGGAGAGCTGGC
TTCAATCGCTGGAATTAGAGACAACATTGCTGCTTCCATTACTTGGAATAACGAATACGCACAAGTTGTC
GACGACTGGTTCCAGGACAATTACGGTGACGGCAGTGACGGCCCTGGCGATAGCGGTGAAGAGGGCAGCG
GTGGAGAGGGCAGCGGTGAGGATGGAGATGGTGGTGGCGAAGACCCCGCTGGTGGCGGTGCTGCCAGCCT
GGTATCAGGCCTAGTAATCTTAATTTCGTTTGTAGCAACATTTTTCAATCATTAACATATAGGTTGTACT
AATTATATTTGTCTACGTTTGGCTTAGTTTCTACATTCCTTTTTATTTGAACATAACATTGACTGGACAA
TATTATTATACATATTA

>FP375154.1 FP375154 Spodoptera frugiperda cDNA library, induced midguts Spodoptera frugiperda cDNA clone Sf2M13683-3-1, mRNA sequence
TTTTTTTTTTTTTTTTTTTTTTTTTTTTTTTGTATTTAAAAATATTTATTTTATTTGGTAAATAAAATAC
ATTCAGTCGGTATCAATATGTCCTTAAATTATGAAATAAGTTGTGTAAAAAAGAATTGAAAATCATTTCA
ATTGCGAAAATATAAATAAATGCGAATGGCACAGAATATACAGGGAAATCTCGCCACAATTGGTAAGTGA
TCTTTTAAATCTTATGGCACATTTTCCTGTACCCCTCAGGGTCGGCCTTGGCGACGGACTCTGGTCTTCC
ATCCTTGTGCCTGTAGTGGAACTCGGAGACTCCTCGCCCTGGGATGTTGTTGACGATGTATTTGCAGAAC
CTCTCCACCATGCGGGCGTCCCAGTCAGATGAGACGTAATGTATGGACTCATACTCGACAAGAACCTGGA
CGGTATACTCTTCATCTCCCGCCGCGAATGTGAACGCGTAATCCTTAGGAGCAGTACCACTCTCACCATG
TTGATACCGCTTCAGGTCCACCCACTTTATAGGCAGGACCTCACCGTTTGGAAGGGCTATTTGACCAAGT
TCTAAAATGGAGGCCGTAAAGGGTTGGCAGACCACTCCGACGCTGATGTTGATA

>FP375153.1 FP375153 Spodoptera frugiperda cDNA library, induced midguts Spodoptera frugiperda cDNA clone Sf2M05520-5-1, mRNA sequence
CACGTACCTGTTGGGTTTGCTGCTCGTAGCCGGCTATGCTTCGGCTGCCGTGCTGAATGCTGATCCAGCC
ATCATCGAAGACTTGAGAGATGCTGAACCATCAGGCTCGAGGATCGTGCAGGGCTGGCCTGCCGAGGAGG
GTCAGATCCCCTACCAGGGCAGTCTGCGCATGGTGAGCCCTGTCGGAGCCGTCAGCTCTTGCGGCTGTAC
CCTCATCCACCACGAGTGGGTCCTGACTGCTGCTCACTGCTTGGCTAACCGTATCTCCTTCGTGGTTCGT
TTCGGTGTGACCAACCTGACGCGCCCGGAGATCCTGGTGGAGTCCACCCACAAGCACATCCACCCCGACT
ATGATGAGATCAGGGCTGGAGTCCAGACCGCCGACCTGGCCCTTCTTGGACTTGACCACTACATCCCCTA
CTCCGCCAACGTGCAGCCTTCCCGTCTGATGAGCAGGGCGCAGAAGGCCATCAACTACGCTGGAGTCAGA
ATGATTGTCAGCGGCTTCGGACGTACCGACGATCTTTGGAACGGTGGTGCTGCCTCCGAAATCCTGCTGT
GGACTTGGCAGCGAGGAGTTTCCAACGAGGACTGCCTCTCCTGGTACCCCACTAGCCAAGTCATCAAGGA
CGAGACCATCTGCTCCGGATCTTATGACCATCCTTCTCAAGCTTCCTGCCAGGGTGACAGCGGTGGCCCG
CTGACCATCGAGGACGCTGACGGCAAGCGCACACAAGTCGGTATCGTGAGCTTCGGATCCACTGCCCGAT
GCAACAACCCGTTCCCGTCAGGTTT

>FP375152.1 FP375152 Spodoptera frugiperda cDNA library, induced midguts Spodoptera frugiperda cDNA clone Sf2M11686-3-1, mRNA sequence
TTTTTTTTTTTTTTTCAGATTTTTACACGTATATTAAACTTAAACGCTCTCTTGAACGGGAGGTTCATAG
CCCTCAGGGCGCTCCGATTTGTCACCGGCCTCGCCCCTCTTGCCACTACCACCCTCTCCATGAAGTTCCA
TAAGCTTGGAGATCTCGAAACGCGGCCTCTTCAGAACCTTAACCTTTCTAATGCAGACATCCCTCAATGG
GTAGATGCCGTGGCACGCCTTCTCGATATCCTTGGCGATGGAGTCCGGAATGAGTTTGTTGACAACCTCA
CGAAGTTCAGAGTTGGTCACATCACGGGTGATGATTTCACACATCTTCTTCCTGATAGCACGGACCTGGG
TGTGCTGAGCGTAGCAGGTCTTGCGCTGGCTGAGCGAGTCCTTGTTGGTGAATCCGATGCAGAAGACACG
GAGCAGGTATCCGTCGGTGGTCTTCACGTCAATGTTGGCCTCGACCAGGGTCTGCCATTTCTTGACCATC
CATCTGAGCTTGTCAGTGGTGAGGTCCATGCCGTGGAAGTTGCAGAGCACATTGCGTCCCTGAACATCTT
CAGCGATCAAACGGAACTTGCGGAAAGACCTTTCAGCATCAGTATCAGCTTGAAGATCGGCCAGCGATAC
TTCAAAGACACGGCCCTTCAAACCCTCAGAAACGATTTTGGTGCCCTGAGTACGGTTGACAAGGGTGGTT
CCCACTTGTCTCTTGGTGA

>FP375151.1 FP375151 Spodoptera frugiperda cDNA library, induced midguts Spodoptera frugiperda cDNA clone Sf2M05424-5-1, mRNA sequence
CGGACGCGTGGGCGGACGCGTGGGCAAAGCTTGATTTCGAAGTTGCGCGCGTTGTATCTGAAAACGTGAA
GAGTAAAAACTAAACTTTACTGATACAAGTGTCTGGCTGAGGCTTAAAATATATCGGACAATATCTGGTA
TTGTCCTCAGTGAAGCGAGAAATCGCCGAGAGGTTGATAAATCATAAATCAAAACACTCGGCACTTTCAA
TAACATCAACATGGGTGACTCCGAAGCTGCAGTTAACCCCAAAGCGTATCCTCTTGCTGATACCGCTCTT
ACGGCCAAGATCTTGAACTTGGTTCAGCAAGCTTCCAACTACAAGCAACTCCGCAAGGGTGCCAATGAAG
CTACGAAGACATTGAATCGTGGTTTATCGGAGTTCATTATAATGGCCGCCGATGCTGAGCCATTGGAAAT
TGTGCTTCACATTCCTATCCTCTGTGAGGATAAAAACGTACCTTATGTATTTGTTAGGTCTAAGCAAGCT
TTGGGCAGAGCCTGTGGCGTCTCTCGGCCAATCATTGCGTGTTCAATCACCATCAATGAGGGCTCGCAGC
TAAAGCCACAGATCCAAAGCATTCAACAAGAAATTGAAAGACTCTTAGTGTAAGTGATATAAAGTGTTTT
ATAAGATTATATTTTAATGTTGTGAGTGACATGCCTACAAAATATATTCTAAAATATTAAAAAAAAAAAA
AAAAAAAAAAAAAAAA

>FP375150.1 FP375150 Spodoptera frugiperda cDNA library, induced midguts Spodoptera frugiperda cDNA clone Sf2M09913-5-1, mRNA sequence
GGCAGACAAATCAACATGAAGTTTACGTTACTAGTTATTTGTGCTATTTTAGCAACAAGTTTTGCATATG
AAAATTCAGATATTGTTTCGGCAAGAATTGAGACTTGCAGAGGATGCTCACTGAATCGTCTACCGGAGGT
GAAAAGGTTTGTCATGGATGACGCTCCTAATTATGAGCGTGTGGAAGTTAATTTCATCAATGGAGCTCCA
CCGGAGCTGGTGTTGCTTGGAGAAAATGACCGCGAACTAGAACGCCTACCGCTGTCGCAACTGACTCGCC
AGCAGTGCAATGAATTGATCCAGGAAAGAGGTTTCACAAAGAAGAATAAAGATAAAGAGTTGTAGTTCCT
TATTACATTAGGAAGTAATTGTGATGTAATTAATGTTAAGACTTAAACTTCTTTATGTAACATTCCTTAT
TCTGCTATTACGTATCTAAGAGAACAAATTTGCATAAGTATTATACAATCTTGGATTAACACAATCATGG
AGTGAATTTATGATTTTATTGAATTTGATGAATCATTAATTAATCAAACTGGTTTGTTATGAGATAAAAA
GTCAGTCATTATTTAGTGTTGTTTATTCAGATTGATACATTTATATCCTGTTACATATTACAGAGATAAC
AATATTCAGCATGATGTCATAATAGGGAATTCAATCTTGTTTTCCTATTGTAGATAATATAACATGGAAT
GCTATCAATCATTTTATTGGATTTTGGGTTACCATATATTGTGATACTTTTTTAATGTACCTACTTTACC
AGA

>FP375149.1 FP375149 Spodoptera frugiperda cDNA library, induced midguts Spodoptera frugiperda cDNA clone Sf2M09765-5-1, mRNA sequence
GGATACAACATGTTGCGACTTATTATATTGTCTGCTGTGTTCAGCTTGGCGGTAGCCAGTCCTGCTGTAA
CGAGGAGCAGGGAAGAAATTGAAGCTTTCAAACAGTTTCTAGAAGACGTCCGTAGAGGCAATGAAAACGA
AGCAGAATTCGAAGCGAAGAGGGCTGCATTCCCTCTCGCGAATGTCGAGGAGCTGAGTGGCTTGTACCAG
GGTGACATAGTTTTGGACAAAGAGGATTATGAGAGGATGGTGGAAGATTACGCTCATGGTCGCAACGCGT
ACACCTCGCCCACTATTTCCAGATGGCCCGACGACACCGTTATCTTCCAATTTGGAGAAGGAGAATTCGA
CGATGCACAAAAGGAAGCTATTTGGGAAGGCGCAAGAGACATCGAGGCACACACATGTGTCAAATTCAGA
TACAGGACAGAATTTGATAATGTGTTTGTGAATCTTACTGGAAGACCAACTGGTTGCTCCGCTCACATAG
GTTACAGGCCGGACCGAGGAGCGCACACAATGAACTTGGCTCGCAACGACATTGGAGTCGGATGCTTCAG
ACATGCTACCATAGTGCATGAGTTCATGCACATTCTCGGATTCCGTCACATGCATTCCACACACGACCGC
GACCATTACGTCAAGATTCATGAAGAAAATATCAGACCAGGCACTGAAAACAATTTCAACAAGCACGATG
AAACAAGAGTGGACAATTTGGGAATCGAATACGACTACGTAAGCTGCCTGCACTACAGTCCTTTCGCCTT
CTCTGTGAACGGGGA

>FP375148.1 FP375148 Spodoptera frugiperda cDNA library, induced midguts Spodoptera frugiperda cDNA clone Sf2M08728-3-1, mRNA sequence
TACAGGTCAAAAAGCCGGCGGTTGTCAACTAGATGTATCGAGACTCGTACCGATTCATTAGTTGATGCAA
TAATAGTTTAATAAATAAATCGGCATGAGAAAGTCATGGAATCAGGCCTCTCGCAATTATTCATACGCGA
AACTATTGCTTTCACTAAAAATAAAAATGCATCAATTTTTACAATTAACTCCACGCACCATTCATACGCG
GGGGCAGGGGGGGAAACCTATGAGATCTTGGCTCT

>FP375147.1 FP375147 Spodoptera frugiperda cDNA library, induced midguts Spodoptera frugiperda cDNA clone Sf2M09724-5-1, mRNA sequence
GGAAAACGTTAGTAAGTAAGCGACGATGATTGCCGGAAAGTATCAACATTACAAGAATGAAGACATTGAC
GACTATTTCAGTGCCGTCGGTGTCCCATACATGGGCCGCAAGATGATGGCAATGTCATCACCACTGATGG
AGATATCTGTGGATGGCGATCAGATGGCAATCAAAAATATTTCCTTGATGAGAACAGTTGAAAACAAGTT
CAAATTGGGAGAGGAGTATATTGAGAACATGCCTAATGCGAAAATAAGAAGTGTAACAACAAAGCTTGAT
GACAAAAAGATTGAAACTAAGTCAGTAGTGGAAGACACCGGTGCTGCATGTGGTCGCCTCTACGAGTTCA
CTGATGATGAGTGTGTCATTACTCTGACCCACGAGAAAGCTAACACCCCTGCCAAACGTTACTTCCGCAG
AGTCAAATAAATGAACAATACTTCATCACAATTTTCTTTCTTCCAAAATGAACAACAATATATTATATAC
TTAACATATTATTATAAATGATATGTGAATGCTATAAGAGAACTGATATTTTTATTTCTTTTTACTTTTG
TATGTTATTTTAAATAAATATATTTTCTTATNAAAAAAAAAAAAAAAAAAAAAAAAAAAAAAAAAAAAAA
AAAAAAAAAG

>FP375146.1 FP375146 Spodoptera frugiperda cDNA library, induced midguts Spodoptera frugiperda cDNA clone Sf2M13629-3-1, mRNA sequence
TTTTTTTTTTTTTTTTTTTTTTAGGATAAAAGTAACATTTTATTACAAAAAAATATTATTAGCACCAAGT
AACATCTTATGCGTTGGAAGAGATCCAGGCAGTGTAGCGGGATACACGAGCGTTGACACCGGGGAAGGCA
GCCTGAGCACAGCCAATACCGAAAGAGCAGACACCAACAACGATGCCGTTGTGGTAGAGAGGACCACCAG
AGTCACCCTGGCACTGGTCGCGACCACCGGTGGGCCAGCCAGAGCACAACATGTTGTCGGTGATGGTGAT
ACCGCGGGTAGCGTAATTGTTTCTGCAAGTAGCCTGGTTGATGATGCGCAGCTCAACGTGACGGAGCTGC
TCAGAGCTAGAGCCACCAGCGGAGGTAGTTCCCCATCCAGCGGCCCAGGCGGCGGTGTTGTCACCGGGCA
AGTAGTTGGCACCAGCAATGGAGGCAGCCTGAACATTGTTGTTGAAGGAGAAGGTGGTGGCGGAGCGGAG
GATAGCGATGTCGTTGTTCAAAGTTGCAGAGTTGTATGAGGGGTGGACGATGTTAGTGTTGACGTTGTGA
ACGACACCACCGCTGTTGGCCCAAGTGGAGCCAAGACGGATTCTCCATCTGTTGGCGGCGTCACCAACTG
TGCAGTGGGCAGCAGTAAGGATGGCACGGTTGTTCAAGATGG

>FP375145.1 FP375145 Spodoptera frugiperda cDNA library, induced midguts Spodoptera frugiperda cDNA clone Sf2M10189-5-1, mRNA sequence
TGCGTCCTTGCCGCAACGGTGGGACCTGCCGACCTGACCTCAACACCAGAATGAACCACACCTGTGATTG
TCCTCTAGGATACGCCGGCACATATTGCCAAATTGCTCTCGAACTACACCACAGCGTCGGTTTCAATGGT
AACGGTTACCTCGAGCTCCCCGCGAATCTCATAAGGTACGAGAACTTGGATGACGACCCGGTCATCATCG
CCCTGGCCATCTTCACCAGCCAGGACGGAGTGCTGCTGTACCAGAAGGAAGCCCAGAGCCCTCCGTTCTA
CGGAGACTACATCCTCTTGAGAATTGAAAATGGCATTGTGAAGTTCGAATGGGACAATGGCGGCGGCAAG
TCTGAGCTGGCCGTCAATTTCTTCGTCAACGATGGAGTTCGTCGCCAGATTATCGTGAAAATGCTGAAGG
ATGGCCAGGTCACGCTATCAGTTGAGGGCAACGAGAGCTCAGGATACAGTGCTGGTGTCTCCACACTCAT
GAACGCTGACTCGAACATTTACCTTGGTGGTATACCTGACAGCATCAACCAGCTAGGATACCCAGGTTTC
GTTGGTTGCATCCACCAAATCGAGCTCATGAACTCAGACCGAGGATTGAACCTTGGACAAGTTGCTGTTA
CTGGAAGAAACACGCAGCGATGCAAAGAGTCAAATAGATATATTTAAAATAACCTCACGAACGAAAAACG
ATTAACAATCAACTCTACTCTACAATAGCACAATACTATGTAATATATAATATAGACTATCTCATGAACA
GTGTAATCTTTACCTTTCAATTGGTTCGATTTGTGACGACGCCATTTTGAAACAAAATTACTACTAGTTT
GTTTCGATAAATATAAACA

>FP375144.1 FP375144 Spodoptera frugiperda cDNA library, induced midguts Spodoptera frugiperda cDNA clone Sf2M10585-5-1, mRNA sequence
CGACAACAAATAAATCAAAATGAAATACTTCATCGCCATCTCCCTGCTCGTCGCCGTGGCTTCGGCCGGT
TTGGTGAAGCCTGTGGGCTCTGAGCTCGCCGAGCTCCAGGAGATCATCGCCGCCATCAACAGCCCCAGCA
CCGACCCCGCCACCGCCGCCGCCCTCGAAGAGATGCTCCTCGATGCTCTAGGCGTCAAGCCCGAGCCCGT
TGAAGTTGGACCCGCCGTCATTGACACTCACCCCATCTCTGTCGGCCCTGCCATCATCGAGTCCAACCCC
ATCTCTGTTGGACCCGCCCTCATCGACTTCCCCCTCCCCGACGCTGGTGTTGTCGCTGAGGAGCCCATTG
TCCCCACCCCCGTTATTGTTGCCCCCGCTCCCGTCGACGAGGTCACACCCGTCGCTGCCGCCGCTCCCCT
GGTCCAGATCATCCTGAACATCAACCAGGCCGCCGCTGACGTTAGCCCCGTCGCTGTTGGCCCCGCTGTC
GAGCCCACCCCCGTCCACGTTGTGGAGTCTGCCCCTGAACCCGTCCACGTTGTGGAGGTCGCCCCTGAGC
CCGTCCAGGTTGTCGAGACCGCCCCCAAACCCGTCCAGGTCGTCAAAACCGCCCCTGTTCCCGCTGAGCC
CGTCGTCATCGGAGTCCCCGTCCTCCCTAAAC

>FP375143.1 FP375143 Spodoptera frugiperda cDNA library, induced midguts Spodoptera frugiperda cDNA clone Sf2M13127-3-1, mRNA sequence
TTTTTTTTTTTTTTTTTTTTTTTTTTTTTTTTTTTTTTTTTTTACCGGTATATAAATTATCTTTTATTAC
AAATGTTCAGGTTAGTAACGATTTATAAATAAATAAAAATCTTTGTCAAAAATACGAAATCGACAATGTT
TCGCATTCGTCATTACGTAATATGCATATTACGATACCTTACAGCCTATTTTAAATACTGAACTTAAATA
AAAGATCACAAGCGTAATTTGAGCCCCCCATTCAGGGGCTTGGTGTAGGGCATCATAAATTAGGAATAGT
CTTACTTGCCGCTTAAAAGCACTTCCTGTGGACGATGGAGGGGCCAGACTCATCGTACTCCTGTTTCGAG
ATCCACATCTGTTGGAAGGTCGAGAGGGAAGCCAGGATAGATCCTCCGATCCATACGGAGTACTTCCTCT
CTGGGGGCGCGATGATCTTGATCTTCATTGGGGATGGAGCCAGAGCAGTGATCTCCTTCTGCATACGGTC
AGCGATACCAGGGTACATGGTGGTACCTCCGGACAGGACTGTGTTGGCGTACAAGTCCTTACGGATGTCA
ACATCGCACTTCATGATGGAGTTGTAAGTGGTCTCGTGGATGCCGTTGGCTTCCATACCCAAGAATGAGG
GCTGGAAGAGAGCCTCAGGGCAACGGAATCCTTCGTTACCGAATGGTGATGACTTGTC

>FP375142.1 FP375142 Spodoptera frugiperda cDNA library, induced midguts Spodoptera frugiperda cDNA clone Sf2M05300-5-1, mRNA sequence
GAAGGCTTGTAAAGTGCCGTATTTTTCAACATGAGAGTAATCTTATTTACGGCGATAGCCCTTTTGGGCG
CCGCTTTGGCTGATGAAATACCCACAGAAGAAAATGTACTCGTGCTGAGCAAATCCAACTTCGACGGTGC
AATCTCATCAAACAACTTCATTTTAGTTGAATTCTATGCGCCATGGTGCGGTCACTGCAAGTCCCTCGCT
CCGGAATACGCCAAGGCTGCCACCAAATTGGCGGAAGAAGAGTCCTCCATCAAGTTGGCCAAGGTAGATG
CCACGCAAGAACAAGAGCTCGCTGAGAGCTACGGCGTCAGGGGATACCCGACTCTGAAGTTCTTCAGGAA
CGGCAGCCCTATTGATTACACAGGTGGTCGCCAGGCTGATGACATCATCACTTGGCTGAAGAAGAAGACT
GGTCCTCCTGCTGTTGAAGTGTCCTCTGCTGAGCAAGCCAAGGAACTCATTGCTGCCAACAATGTCATCA
TCTTCGGTTTCTTCTCTGACTCCAACACTGCTAAAGCCAAGACCTTCACTAGTGTAGCCAGTGCTGTTGA
TGACCATGTCTTTGCCTTGGTCTCTGACCCTAAAGTTATTACTGAACTGGAAGCTGAAGACGAGGATGTT
GTCCTCTACAAGAACTTCGAAGAGCCCAGTGTGAAGTATGATGCTGAGAAATTCGACGAGGACCTGTTCA
AGACCTGGGTGTTCGTTCAGAGCATGCCCACCATTGTGGAGTTCTCCCACGAGACTGCATCCCAGATCTT
CGGTGGCCA

>FP375141.1 FP375141 Spodoptera frugiperda cDNA library, induced midguts Spodoptera frugiperda cDNA clone Sf2M08939-3-1, mRNA sequence
TTTTTTTTTTTTTTTAATTAAATATAAATTAATTATATATTTAAAATAAATTAATAATATTCATTATTTA
ATAAATTTAATTTAAATATTTGATCCTTTCGTACTAAAATATTTTATATTTATTAAAAGATAGAAACCAA
CCTGGCTTACACCGGTTTGAACTCAGATCATGTAAGATTTTAATGATCGAACAGATCAAAATTTTAAACT
TCTACATTTAAATTTTATCTTAATCCAACATCGAGGTCGCAAACTCTTTTTTTTATTCGAACTAAAAAAA
AAAATTACGCTGTTATCCCTAAGGTAATTTTTTCTTATAATCAATAAGATTGGATCATATACTCACTTAT
CTATGTTAAATAATAAAAAAAGTTTTTCATATTTTTTTGTCACCCCAACAAAATAATTAAAATAATTTTA
ATTAAAAAATTTATAAATAATCTCAATTATTTTAAATATAAAACTCTATAGGGTCTTCTCGTCTTTTTAA
TTTATTTTAACTTTTTAATTAAAAAATTAAATTCTATAAAATAATAAAGAGACAGCTTATATTTCATCCA
ATCTTTCATACAAGTCATCAATTAAATGACTAATGATTATGCTACCTTTGTACAGTCAATATACTGCAGC
CCTTTAATATATTATAATATCAGTGGGCAGATTAGACTTTATATTAAATTCAAAAAGACATGTTTTTGAT
AAACAAGTGAATATATATATTTGCCGAATTCCTTTTTATTAACTAAAATAATTTTATAATTTTAATATCT
TATTATATACTAATTTTATCATTATATCAAATTTTATA

>FP375140.1 FP375140 Spodoptera frugiperda cDNA library, induced midguts Spodoptera frugiperda cDNA clone Sf2M05037-5-1, mRNA sequence
GCACCTTTTTGTTATTAAACAAGTGTAATATTCTGTTGTGTTCTTGGTTTTAAAGAAAATCAAAATGAAC
ATCGTACAAGTTGGACCCGAGCCCTCCCAGATCACATGCCCATCGTGCCGAGCCACGATCGTCACGAGGG
TCGAGAGGAAGTCCACGACGAAGACACACGTCATAGCCCTCCTTCTGTGTCTGTTCCTTTGCTGGCCTTG
TGTGTGCGTCCCCTACTGTGTGGACTCCTGTCAGAACGCTGACCACTACTGCCCCAACTGCAATTCCTAC
CTCGGTACCTACCAACGATAGTCACCCAGAATCTACCTTCATACATTTTCTTACTATTAAGTACCGTTTA
AGCGAATATTTACCGTATTTTGTACTTATGAAAGTTCCATTTTGACCGTTAACACCCATTCACTATGCGA
ATATAGATCTTGAGAGAAATGGGGGAATATGAATTAAACAGAACGGTCAATGCATGTATTCGTGTATTTT
GTCTTTTATGTGTATATGTATTAATATAGTGCCTGCATATGTTCAAATGTCGTGTGACGCACATTTTTCT
ATAAAAAGTTTTATTATCGATGATTTAAAAGATGTTTGAGTTCTAGTTATATGAAAAAAAAAACTAGGTT
TTTTTTAGTATGAAAAGCGTTCGTCTTCTAAATTGTCGATTTAAGCTACGAATAGAAGAGCGTCCGTGTT
TCTACGCCTACCACATAAAGTTGATACTTCAGTGTATACGTAAATCGTTTGTTG

>FP375139.1 FP375139 Spodoptera frugiperda cDNA library, induced midguts Spodoptera frugiperda cDNA clone Sf2M10407-5-1, mRNA sequence
AACCATCACAATCATTCTCAACCATGAGTTTCCAAGATAAAGTAGTAATTGTAACTGGCGCCAGTTCTGG
CATTGGAGCTGCCACTGCCATCAAATTTGCGGAAGAAGGAGCTAAAGTAGTATTAGTGGGCAGAAATCAA
GAGAAACTGAACAACGTCTCGAAAAAATGTGGTAATCCTTTAATTATCGCTGCCGACGTATCTAAAGATG
AAGACGCTAAGAGAGTTATTGAAGAAACCTTAAAGTATTTTGGGCAAATCGACGTTTTGGTAAACAACGC
TGGCATAACAGGATCTTCAAAGATTTTAGAAGACGGCGCTATTCAAGCTTATGATCGGATAATGTCTATA
AATCTACGCGCAGTAGTTGTCCTGACACACCTAGCTGCACCACATCTAGTAAAAACGAAAGGTAATATTG
TGAACATATCAAGTGTTGCTGGTCTTAAAGTGATTCCTGAAGTTTTCGCATACTGTGCATCAAAGGCTGG
ACTAGATCACTTCACTAGGGCTGTGGCACTTGAACTAGCTCCACACGGTGTTCGTGTCAACGTGATCAAC
CCAGGACCTGTAAAAACAGATATAATTGAAAATGCAGGCGTTCCAAAGGAAATAGCGGAAGCCTCTTTTA
ATGCAATGACAAATATGACTGCACTCTCAAGAATTTCGGATCCTGTGGAGGTAGCTGATCTGGTTTTGTT
TATAGCCAGTGAAAAATCTAAGGCCATTACAGGATCATCTATTGTGACTGACAATGGAACGATGATAAAA
AGTTCTGACATGACCCCACC

>FP375138.1 FP375138 Spodoptera frugiperda cDNA library, induced midguts Spodoptera frugiperda cDNA clone Sf2M06243-5-1, mRNA sequence
CCCACGCGTCCGGTGAAGTGAAGCTGTGCTCCGGTTCAGCGCTGTGCAATTTTCTCTTTAAATTGTTTAT
CTCGACCGGAATATCGCAACAAAATGGCAGCCGCTGTCGTGTCAGGCAAGGACATCGAGAAGCCCCAGGC
TGAGATCTCGCCCATCCACCGCATCAGGATCACCCTGACCTCCCGCAACGTGCGCTCCTTGGAGAAGGTG
TGCGCTGACCTCATCAACGGAGCCAAGAAACAGAAGCTCCGTGTTAAGGGACCCGTGCGCATGCCCACCA
AGGTGCTCCGCATCACCACCCGTAAGACTCCTTGTGGTGAGGGTTCCAAGACCTGGGACCGCTTCCAGAT
GCGCATCCACAAGCGTGTGATCGACCTCCACTCGCCCTCGGAGATCGTGAAGCAAATCACCTCCATCAAC
ATCGAGCCTGGTGTAGAGGTTGAGGTCACCATCGCCGACGCGTAGGCACAACTGCCTAATATATTTTATT
AAGAAAAAAAAAAAAAAAAAAAAAAAAAAAAAAAAAAAAAA

>FP375137.1 FP375137 Spodoptera frugiperda cDNA library, induced midguts Spodoptera frugiperda cDNA clone Sf2M05741-5-1, mRNA sequence
CGCGTTTTTAGCAATATCATGGCTAAAATGCTATTGTAATTCGTTAATTCTGAAGACGTGCCTGGATAAT
CGTCAAGAACACATAGTGTGAAAAGACAATTAGATATTTTGTACAATTATATGATTACTTGCTTTCATTT
GACAAATTGCGCTAGACCGCATATTTAAAATGGCAGCCCTACCACGTAGAATAATCAAAGAGACACAGCG
ATTGATGCAAGAACCGGTGCCGGGAATCAGCGCGGTGCCAAGCGAAACGAATGCACGTTATTTCCATGTT
ATCGTCACTGGTCCAGAAGACTCGCCGTTCGAAGGAGGACTATTCAAATTAGAGTTATTTCTGCCAGAGG
ATTATCCTATGTCAGCGCCTAAGGTTAGGTTTATAACGAAAATATACCATCCGAACATAGATCGGCTGGG
TCGTATATGCTTGGACATATTGAAGGACAAGTGGAGTCCTGCACTGCAGATTCGCACGGTGCTGCTCTCC
ATCCAGGCGCTACTGTCAGCACCGAACCCTGACGACCCGCTGGCCAACGACGTGGCCGAGCTGTGGAAGG
TGAACGAAAGCGAAGCTATCCGGAACGCGAAGGAGTGGACGCGGAGATACGCCATGGACAACTGAACAGT
GCCGCCCAGCACTCACTCACCAGTGCCTCCCCGACGCGCGCCACACGAGGACGGAACTAACATATATCAT
GATTTAAGAGTGCAAGTTATGTTATACACCCTAGAACGAGTAACTTGTGAAGAGAACATTGT

>FP375136.1 FP375136 Spodoptera frugiperda cDNA library, induced midguts Spodoptera frugiperda cDNA clone Sf2M09177-5-1, mRNA sequence
CGGACGCGTGGGTCAATGTTGAAGAGAGCCATTGGAAACAGAAAACAGATATGGTAGTAATATTCCTGGC
TAAGGCGCGCCCCAACATCAAATGGTCCCACATGACAGAGCTTGAGAAGAAGTTTGAAGACCAGCGCAAC
AGTAAACTTAAGCCCGCCACCCCTGACATGGACAAATCTGATCCACAGGAATCTATTATGAGCCTTATGA
AGAACATGTATGAGACTGGTGATGATGAAATGAAGAGAATGATTTCAAAGGCTTGGTATGAAGGGCAGCA
TAAGAAGAAATCAGATACTCTAGATCTGTAGAATAATGTATAAGCTTGCAAATAGAGTAAATATGTGAAG
TAAGAATAAATGGAATCAGATTTAATAAAAAAAAAAAAAAAAAAAATAAAAAAAAAAAAGGAAAAAAAGA
AAAAG

>FP375135.1 FP375135 Spodoptera frugiperda cDNA library, induced midguts Spodoptera frugiperda cDNA clone Sf2M05636-5-1, mRNA sequence
ATTTCATTTAGTAGATTATAGACCATGACCTTTAACAGGAGCTATTGGAGTAATAGTTTTAGTTAGAGGA
ATAGTAAAATGATTTCATAATTTTAATATAAATTTATTAATTTTAGGATATTTTATTGTAATTTTAACCA
TATATCAATGATGACGAGATATTTGTCGTGAAGGAACATATCAAGGTAAACATACAATTTTAGTAACCAA
AGGACTTCGCTGAGGAATAATTTTATTTATTGTATCAGAAATTTTTTTTTTTGTCTCTTTTTTCTGAGCC
TTTTTTCATAGAAGATTAGCCCCTAATATTGAAATTGGGGCTATATGACCTCCTACTAGTATTACACCAT
TTAACCCATTTCAAATTCCTTTATTAAATACTATTATCTTAATTAGATCAGGAGTATCAGTTACTTGAGC
TCATCATGCAATTATAGAAAATAATAATTCTCAAATAACTCAAGGTCTATTTATTACAATTATTTTAGGA
ATTTATTTCACAATTCTTCAAGCATATGAATATTTTGAAGCTCCTTTTACCATTGCAGATAGAATTTATG
GTTCAACATTTTTTATAGCAACAGGATTCCATGGATTACACGTTATTATTGGTACATTATTCCTTTTAAT
TTGTCTGATTCGTCATTTAAATAATCATTTTTCAAGTAATCATCATTTCGGATTTGAAGCAGCAGCTTGA
TATTGACATTTTGTAGATGTAGTATGATTATTCCTTTATATTTCTATTTATTGATGAGGAAATTAATTNN
AAA

>FP375134.1 FP375134 Spodoptera frugiperda cDNA library, induced midguts Spodoptera frugiperda cDNA clone Sf2M08589-3-1, mRNA sequence
TTTTTTTTTTTTTTTGTTTTTTTTTTTTTGTTTTTTTTTTTTTTTTTTTAAAACTCAAATTGTTTTATTG
AAGCTAATAAATTATAATTCTAAATATCGAAAAATAAAAGATGTTTAGTTGGTTGCAAATGAATAGTGAG
GTCCATTAGCTGGGTACTGCTTGCAAGTAACAGGCCTGCCAACTTTGTAATCTTCCAAAAAGGTGTACAG
TGCATAAGATCCTCCGACCACACCAAAGAACCAGATTGCTTGGTGGAGCACTGAAAACCTGCGTTTCATT
GAAGGGTCATAACGGTCACCACCAAATATTTCCATTCGTGCATGAATAGGTTCGTTAAAGTTCCTCTTTA
GCTCAGGGTTATCATAAGGGTAGTGTGGGTCCTTAGAATCCTCTCCAATGTCAGGTAACTTAGGGTAATC
ACCATAGCCCATATGCTCGGGGTAAGGTTGGTATTCCTCAATGCTCATGCCATATTTTTTTGCCGCAGCC
TCACGCGCCTCTGGAGTCTTCGGGTATGGACCGGGCTGATATTGATAGTTCCAATGGTTTCGTGTAGCAT
TGCAGAATATCCCAAGTGTCTTTCTCACTGAGACAGGGTTAGAGAAGATGGCTTTTTTAAATAAATTCGA
TGCCATTTTTGCTAATAACAGCCGGACGCGTGGG

>FP375133.1 FP375133 Spodoptera frugiperda cDNA library, induced midguts Spodoptera frugiperda cDNA clone Sf2M09454-5-1, mRNA sequence
AGTCAATAAGCCAAAATGTCTTTCCTCAACAAGAACTTCAAATTCGTAAAGCAGGAGAACTTCGATGGAT
TTCTCCGTGCTGTCGGTTTACCCGAGGAGAAGATTGCTCAGATCCTGAAGTACTCTCCAGACCAGAAGTT
GGTGCAGGATGGTGACAGCTACACCTACATCACCAACGGTCCCGAGGGTGTCAAGGAGATCAAGTTCAAG
TCCGGTGTCGAATTCGAAGATGTTATTGGCACTGACAAAGTTCCCATCAAGACCACGTACACAGTCGACG
GCAACGTAGTGACACAGAACATCTCAGCTCCCCAAGGCACAGCCGTCTTCAAGAGGGAATACAATGGCGA
TGAACTCACAGTGGTCATCACCGGTGACAAATTCGACGGTGTTGCCAAGAGGTACTACAAGGCTGAATAA
ACTCATAGCTATTAGTAATTACGTTAATTTATTTTTATAAATAATAAATATTATTATTAATTAAAAAAAA
AAAAAAAAAAAAAAA

>FP375132.1 FP375132 Spodoptera frugiperda cDNA library, induced midguts Spodoptera frugiperda cDNA clone Sf2M13382-3-1, mRNA sequence
TTTTTTTTTTTTTTTTTTTTTTTTTTTTTTTTTTTTTTTTTTTTTTTAATTTTTACAGTTTTAATTATCC
CTCCACAAAAAAAAATCATTTTACAGCATGTATTGGTAAATTACAGGGATTTGTTTACAACTTTACATTC
ATTATATGAATTCTTAAACTGACATGGTCACTAACATTATCATTAAAACATAAAAAGGAATATTTACCAT
GTTTATTTATGTCTACGAATTTAAATAATTCGGCACTGTTGCAAGCGCCATGATCACGGATGAACTGATT
TACACTCATTATTTAGGAAACCTTTTAATAGGATTGGTGATGTTTACTTGAATTGAGCTATTGAAGTGAG
GAGTTTTGGTGTTTAATCAAAAAATTCCGACAAGGAACTGGTTTCAAAAGAGCTTGAAAAACTGGATGAT
GAGGAAAAACTAGAATCAGATGAATCGGCAGATTCTGAAAATTCCCAAAACTCTGGAGCCAAGGTAGTTG
TTCCGTTACTTGGGGGCTCGGCGGGGGTGACATCAGGGAATTCGGTAGTGGTGAC

>FP375131.1 FP375131 Spodoptera frugiperda cDNA library, induced midguts Spodoptera frugiperda cDNA clone Sf2M09866-5-1, mRNA sequence
CCCACGCGTCCGAGTGGCCGTGTAGCGGGTGTAGCAACATGAGCTTCCAAGACAAAGTAGTGATTGTGAC
TGGCGCCAGCTCTGGTATTGGAGCTGCCACTGCTATCAAATTTGCAGAAGAAGGAGCCAAAGTAGCCTTA
GTGGGCAGAAACCAGCAGAAACTAAACAACGTCGCGAAAAAATGCGGTAATCCTGTAATAATCATCGCTG
ACGTGTCGAAAGATGATGACGCCAAAAGAGTTATCGAAGATACCATAAGATATTTGGG

>FP375130.1 FP375130 Spodoptera frugiperda cDNA library, induced midguts Spodoptera frugiperda cDNA clone Sf2M12652-3-1, mRNA sequence
TTTTTTTTTTTTTTTTTTTTTTTTTTTTTTTTTTTTTTTTTTTTTTTTTTTTTTTTTTTTAGTTTTAAAC
CCCTTTATTTACCAACATTGAAAAAACCAAAAAACAACAAAAACCTGGAAAACCCAAAGAAAACCCTGGA
TT

>FP375129.1 FP375129 Spodoptera frugiperda cDNA library, induced midguts Spodoptera frugiperda cDNA clone Sf2M11532-5-1, mRNA sequence
GGCGGACGCAGCTCCAGCCGGTGGACGTGGCGGTTTTCGCGGAGGTTTTGGTTCCCGTGGTGGCGATAGA
GGCCGTGGCGGTCCTCGTGGCCGTGGACGCGGTCGTGGTCGCGGCCGTGGACGCGGCAAGGAAGACCAGA
AGGAGTGGGTGCCCGTAACCAAACTGGGCCGTCTCGTACGCGAGGGAAAGATCGACAAACTCGAAAGCAT
CTACCTATTCTCTCTGCCCATCAAAGAGTTCGAAATTATCGACTTCTTCCTCGGCCCCTCTCTCAACGAT
GAGGTGCTCAAGATCATGCCGGTACAGAAACAGACCCGTGCCGGTCAGCGTACTCGTTTCAAGGCCTTCG
TGGCTATCGGAGACAACAATGGACACATTGGTCTGGGCGTGAAGTGCAGCAAGGAAGTCGCCACTGCCAT
CCGTGGTGCTATCATCCTCGCTAAGCTGTCTGTCCTTCCAGTCCGCAGAGGTTACTGGGGTAACAAGATC
GGCAAGCCCCACACAGTACCTTGCAAGGTCACCGGAAAGTGTGGTTCAGTCACTGTAAGGCTGATCCCCG
CTCCTCGTGGTACTGGTATTGTGTCAGCTCCTGTGCCCAAGAAGCTGCTTCAGATGGCTGGTGTCCAGGA
CTGCTACACATCTGCTCGTGGTTCCACTGGCACCCTTGGAAACTTCGCCAAGGCCACTTATGCTGCTATC
GCTAAGACCTATGCATACTTGACTCCTGACTTGTGGAGGGACATTCCTTTGACCAAGTCCCCTTACTCAG
AGTTCAAGGCTTAAGACAGTTTCACTAAAACTGAAATAAAA

>FP375128.1 FP375128 Spodoptera frugiperda cDNA library, induced midguts Spodoptera frugiperda cDNA clone Sf2M07879-3-1, mRNA sequence
TTTTTTTTTTTTTTTAAGTTATAAATTTTTATTTTTTACTGGTATAGAATGTTTATCTACAATATCTGAT
TGTTGTTTACATAATTTATTGTATGCATAAGCAATCACTTATGTTATTAATGGAAATACTAAAAACTAAG
TTCATTTACGACTTGGCTAGGGTTTCGGCCTTAGCAACAACTTCCTCAATAGGTCCAACCATGTAGAATG
CTACTTCAGGTAGGTGATCATACTCGCCCTGCAGGATTTTAGAGAAGCCCTTGATGGTTTCCTCAAGGGG
CACCAGTTTGCCAGCATGTCCAGTGAACACCTCAGCAACCTGGAAAGGCTGGGACAAGAACCTCTGGATC
TTACGGGCGCGAGCGACAGTCAGCTTGTCTTCCTCAGACAACTCATCCATACCCAGGATAGCGATGATGT
CCTGGAGTGACTTGTAGTCCTGAAGGATCTTCTGGACACCACGAGCCACATTGTAGTGCTCAGCACCAAT
AATGTTGGGGTCCATGATACGGGAAGTAGAGTCGAGAGGGTCCACAGCGGGGTAGATACCCAGCTCAGCA
ATAGCACGGGACAGTACAGTGGTGGCGTCCAAGTGAGCGAAGGTGGTGGCAGGGGCAGGGTCAGTCAAGT
CATCAGCGGGCACGTAGATAGCCTGCACGGAGGTGATGGATCCCTTCTTGGTGGTGGTAATACGTTCCTG
CATGGTACCCATGTCGGTGGCCAGGGTTGGTTGGTAACCTACGGCAGAGGGGATACGACCCCA

>FP375127.1 FP375127 Spodoptera frugiperda cDNA library, induced midguts Spodoptera frugiperda cDNA clone Sf2M12695-3-1, mRNA sequence
TTTTTTTTTTTTTTTTTTTTTTTTTTTTTTTTTTTTTTTTTAAGAACACAATATTAAGTATATTAAAATA
ATAATTGCCCACAAAAAGTAAGTACATTACAACTAAAAAACAATGATAAACACCCAAACAATATAACAAA
AAATCCCAGTGATTGAAATTCGTTGTAACTAAAAGTATTTAAGTAAATAAATCTAATATATAAAAAAATG
TCGTAGGTACTTGAACGTAGTTACCCAAAAATGTTCCATGGGAGAGCGAGTTCTAACGTTTTATCCTCAA
TTATAATTTTAATATGAAAGTAAAATTAATTTCTAAAATAAAAATCTCCTTCAAAGTGTCAAGTTAAGGA
CATATTACAAAATATAAAAAAGCTCCAACCTAGTAACTTGTTATTTAAATTTTAACATTAAATCTTATGT
CGTATGATATATTTTATAATGTCAATACAAAAAGGTTGTAACCGCGCGGTCTCCGCGGTGACAGCGTTGT
TTTTACGCAAGTTTTCTGTGAAGACCATTCTAGATTCTTTGAAATAACAAATTTTAATAATTATTTGAAA
CATTTTTGCATAGCTACGTTCATTTGTGGCCGTAAATATACAAATACTGTCATGATTTGATCGCAGTAAT
ACACTTATACTTATTTGCCGTAAATTTGATGAAAATATCCATTGAATTTTAGTCAAAATATTTATATTTT
TAGGACATAGGTGTAGAAGAATTTTTATATACTAGTTCGTGTAGTTTTGAGCTGAATA

>FP375126.1 FP375126 Spodoptera frugiperda cDNA library, induced midguts Spodoptera frugiperda cDNA clone Sf2M07239-3-1, mRNA sequence
TTTTTTTTTTTTTTTTTTTTTTTTTTTTTCAGTTTAAAATAAACTTTATTATAAAGTCATTTTTGTCTTA
CAACTAAATAAGCTTGATAAAGCTTAAAATGGAATATTCCAGCTCCAACACAAAGCTTTTTAGTCGAAGA
GACCGAAGCCCATGTCGTCGTCGGACTCCTCAGGTTCTTCCTCCTTCTTCTTCTCCTCCTTAGCCTCAGC
AGCGGGTGCTGCGGCGGCAGCGGCGGGCGCAGCGCCGGCAGCCGGGGCAGCTCCCACGCCGGATCCGATG
TTGGTGATCAGGTCGCGCACGTTGATGCCTTCCAGCGCCTTCGCGAACAGACCAGGCCAGTAGGGCTCTA
CATCAACGTTGGCCGCCTTCAGGATGGTGGAGATCTTCTCACCAGTTACGGCAACGTCATCATCAACGAG
GATGAGAGCGGAGTAAACGCAAGCTAATTCAGCCTTTGATGCCATTTTTAATTATAAGACGTGCAAGTCG
CCAACAGGCC

>FP375125.1 FP375125 Spodoptera frugiperda cDNA library, induced midguts Spodoptera frugiperda cDNA clone Sf2M12856-3-1, mRNA sequence
TTTTTTTTTTTTTTTTTTTTTTTTTTTTTTTTTTTTTTTTTTGCCCAATGAAATGCTTTATCTATTACAT
AATTTATTCAACAACTTGTATTTCTTCCTTCTGGTCTCCCCCCACAATGCTGGCTTCCCAATCCCCCACG
TTCCAATCAAAGCCGAAGCCGG

>FP375124.1 FP375124 Spodoptera frugiperda cDNA library, induced midguts Spodoptera frugiperda cDNA clone Sf2M07433-3-1, mRNA sequence
TTTTTTTTTTTTTTTTTTTTTTTTTTCACATTTAAAGAACTTTAATTAAAAACTAACTTAACTATAAAAT
GGAATATTCTTAACATCACTGAATACTTTAAAAACCAAATTGACAGTACTCAGTGATGTTTAGAAAAAAA
ATATATTATTTTATAAAAACTTGAGAATCCAGAAAGCACTGCATTGACATCGTTGCTGAAAGTCAGTACA
AAAATAGAAATTTCAATCAATGCAATTGTTTTCTGTCATTTTGTACAGTGAACATCTCCGTACTTAAATC
TAATATAGATGAAAACAATGTCAACAATGTGTCTATAAAATAAATGTAACTAATAACCTTACAAATCAAT
TAATTTAGAAATAATTATCAAAATAAACTAAAAGAAAATCAAATCCATTCAATTCTTGAATTATATATGA
TATACATAACTAGTTAATTTCATGTCCAAACTCCATCAATGTACATCCAAATTCTACTCAAAACATCCAA
TTTTCAAATACACTTTATATCACTGCCCTTAAATGGTGGAGGAAAGAAAAAATATTTTACTAAAATTAAA
CGAACAACCAGCATTCTAAAACTTGTGTACTCAGGTTAAATACATTAAACACAACATGCTATTCCCGGAA
AAGAACAAGAGGCTTTTTCTGACT

>FP375123.1 FP375123 Spodoptera frugiperda cDNA library, induced midguts Spodoptera frugiperda cDNA clone Sf2M07821-3-1, mRNA sequence
TTTTTTTTTTTTTTTTTTTTTTTTTTTTACAAAATTAATATCATTTATTTCCACATTTCAGTTTTCGGAT
TACAATACATAAATAATTCTCAGGTACAGTGGATTTACTATTTTAAAATAAGTACAATAGAGTTCAGAGT
CGCAGGGAGCCAATGGATGGCGAGAGGTCCTTTGACGAGGAGGGCTGAAGAGGAGGCTATTGTCCAACTG
ACGTCATATTTAAAAAATGACGCCTAAGGGTGGGTCTATTTTTTAATATTTTTTCTTTATTTAAGTTTAT
TTTATGGAATAGGTGGCAAACGAGCAAACGAGTCACCTGATGGTAAGCGATCAGCGCCGCCCATAGACAC
CCGCAACACCAGAATCACAGGTGCGTTGCCAGCCTTTCAAAAAGGAGTATGCTCTTTTCTAAAGGAGTTT
TAAGTTACAGTAAGTTTTACATATTTATTTTTTACTTATTTAAGTTTTAAAAATAATTACGCCAATTGAC
TATAGCCAAAATACATTAGGACTACTATCAGTAGGTGAAAAGCTGGTTCTCCGAACGCTCTCCCCGCTCC
GCTGCGCTGGTACATCTGAACTGTTGACGAGATGCCTTGGCTGAGATTTGAAGTGAATCTGACTTCCATG
TTGCTCTGGTCTAATGCAGTGTGGACGACAGAAGCAGGGGTTATATGATTAGTGATGACTAATCTGTTTA
TCTTCACGTTGTTCGGGCCTCGATACGACACAACAGAGTTCTTCACCCTGCCAATAGCTGTTGGCGCAC

>FP375122.1 FP375122 Spodoptera frugiperda cDNA library, induced midguts Spodoptera frugiperda cDNA clone Sf2M10799-5-1, mRNA sequence
ATTGCCGGTCGGTACGGAGCTCGAATATTCTAGACAGACTTCTAGATTAAAAAATCGGCTCACAGTCAGT
TTCTTCACTTGTTTCGAGGAAAACTTTGACAAAAGACAACATGTCCAACGTAGTGAAGCGCCTTATTCCC
CTGCTCGACCGAGTTCTCATCAAAAGGGCTGAAGCAGTAACCAAAACTGCTGGAGGCATCGTAATCCCTG
AGAAGGCTCAGGGCAAAGTCCTGCACGGAGAAGTTGTGGCCGTAGGACCTGGTTCGAGAAAAGACAACGG
TGACTTCATTCCTGTACTAGTGAAAGTTGGCGACAAAGTTCTCCTTCCTGAATACGGAGGTACCAAAGTG
TCACTAGAAAACGACGAGAAGGAGTACCACCTATTCCGAGAGAGCGACATCCTGGCGAAGATCGACAACT
GAATTGTGCTAGTTTTAGTTTTATTGATTCTGATTCTGTTTAGTTTAAATTAGTACATATTGTAGTGAAT
GAACATTTGTGATTGTGTAATACGCTGCTATGTTGTGAGATGGGGTTACTGATGTTAGCTATGCATTTCT
TATTATAAATTTGTTACAGAAAAAAAAAAAAAAAAA

>FP375121.1 FP375121 Spodoptera frugiperda cDNA library, induced midguts Spodoptera frugiperda cDNA clone Sf2M05319-5-1, mRNA sequence
GTTAAATAATTAACAATTACTTACATCATGAAAGGTCTTGCTTTAGTTCTTCTCTGCGTAGCTCTTGCTC
ACGCAGATTCCTCTTGCGCCGATGACGATCAGTTCTTACCTCATGAAAATTGCAACCAATTCTACGTGTG
CATGAGTGGTGTGAAGATTCAACTGTTCTGCCCAGACGGCCTTATGTACAACACTGAACTGGAAACATGT
GACTGGCATGAGAACGTTGACTGCGGTGACAGACTTATACCTGATGAAGTTGGTGATGGAAACGATCACC
CAACCCAACCAGGAGGAAACAACTTCGATGACCCCAGCGAGGCTCCTGCTATCTGCGCCGCTGATAATTC
AGATGGAATTTTGATCGCCCACGAAAACTGCAACCAATTCTACAAATGTGGTGCAGGTCGTCCCATTGCC
TTGGAGTGCCCTGAGAACCTTCTGTACAACCCAGAAAAAGAGTTCTGTGACTGGCCAGCGAACGTAGACT
GCGGTGACCGCGTTCGATAGAATGATTTACAACGACGTAAAGGAATGGTTTTGTGTTGTTTTATGTTTAC
TACCGTTCATCGATATTTTTACTAATATTACCGACGGTTTTCCATTGTGTGTTTAAATAAATTATTATAA
AGAAAAAAAAAAAAAAAAAAAAAAAAAAAAAAAAAANAAAAAAAAAAAAAAAAANAAG

>FP375120.1 FP375120 Spodoptera frugiperda cDNA library, induced midguts Spodoptera frugiperda cDNA clone Sf2M10522-5-1, mRNA sequence
GCCAATTTATAATTCCACAATTAAATAATTCCACTCTCACAATGTCTGCTAAATTCCAAGATTACAAAGA
TAGTTTGGAGCGCAGTCTCAACGACAAAGCCAAGCCATGGACGAAATATTTCGAATTGGCTGAAAAAAAA
ACCGGCGTAAACCGAGTCTATCTCTTCGTTGGTATGGTGGCGTTCACTGGTTTATATTTAGTGTTCGGGT
TTGGAGCTGAATTGATTTGCAACTCGATTGGCTTCGTGTACCCGGCGTATATGTCTATGAAGGCCCTAGA
GTCGCCGAATAAAGACGATGACACTAAATGGCTGACGTACTGGGTGGTGTTCGCATGCTTCTCAATTGTG
GAGTACTTCTCGGACTTCATTGTGGGATGGTTCCCTCTGTATTGGCTCATAAAGTGCATCTTCGTCATAT
GGTGCTACCTGCCGACGGAGTTCAACGGCTCGCTGATCATCTACAACCGCATCATCCGCCCATACTACCA
GAAGCACCACAACCGCATCGATGGCATGGCTAACTCGGCCAGCCGCTTGGTAGCAGACGCAGTAAGGAAG
GACAACTAAAACAATAAAATATAAAAAATAAATTTCTGTGGGAAGCGAAAGTACAATTTTTTTTCTGCAC
CCGCTTTCACGAGCTTCGCAGCACTCTCACCAACCGTATACCATAATTTATTG

>FP375119.1 FP375119 Spodoptera frugiperda cDNA library, induced midguts Spodoptera frugiperda cDNA clone Sf2M07777-3-1, mRNA sequence
TTTTTTTTTTTTTTTTTTTAAAGCTTGCTTAGATTTTATTCATAGAAAATGTTGTAGAGTATAAAATATG
CAAAAAAAGAATAAAGTATAATTTTCATGTTGTCTCATTTAAATTCGTTTTAGTTATTGTGGTCTTCAGG
TTAAATTATCTCAGTGATTGTCTGGATGTCAAATGTTTGTTGAATGTAGCTGGGCATCCGGCAGCCCAAG
GCCAGTCACAAACCTGAAGCTTTCTGTTGAAATGTAATGCAGGTGGACAGTTCCTCATTACCAGTCGTCC
CCAGACGCAGGAGTAGAAGGCGTTACAGTCAGTTTGGTGAGGCAACAACCAGTGGATACGAGGGTTCAGA
GGGCATCCATTGGGCAAAAACTCGTCAGGTATTTCAATTGGAGGTATGGTGGGGGAGGAGGTGGTGGTGG
TGGTGCTGGTGGTGGTGGTGGGTGTTTGTGTATCACAAAGTTCGGGGTCTTCAGTCGTTGTAGTCATAGT
CCACTCCGGAGTCGTCTCCCACTCCGGAGTCGTAAAATATT

>FP375118.1 FP375118 Spodoptera frugiperda cDNA library, induced midguts Spodoptera frugiperda cDNA clone Sf2M08385-3-1, mRNA sequence
TTTTTTTTTTTTTTTGTTAATGTTATAAGTTTTTTATTGTTTTTTCAATAACAAAGCTTAATTAAATTGT
CATTTTGCTCCAATTTATAGACTTATCATATATTTAAAGACGTTGGTTGATCCAGTTGATGTAAGATGTG
ACTCGGGCGAAGACAGCGGGGTGTCCACGCTGGCAGCCGTCAATGTGTCCGAAGGAAGTCACACCAATCA
AGATACGTCTGCCACCGCTGGTCACAACAAGAGGACCACCGGAGTCACCACTGCAAGTGCTCCTGCCACC
AGCGCCGCTGGTACAAACGTTCGTAGAATCAACTAAGAAGAAGGTGTTGCGGCATACAGCGTTGGTGATC
ACAGGTAAGTTGACGTGGCTGAGAGCTCCGCTCACACTTCCACCGTCTCTGGTGAGACCGAAGCCTGATG
CAGTTGCGGTCGCGCCGGCGAACTGGTTGTTGAGCTCGTTTCCAGAGGGCAGGGCGATGAAGTTCAGGTT
GTTGTTAGTAGATACTGCAGAAGGCAAGGTGATCATAGCGATGTCGTTACGAACAAGGCTGGGCATCCAG
CTTCCGTGCATGACAACGCTGCTAGTGGTCATCCTGGTGCCGCCACTGTAGAGTTGAACTGAACCAAGTA
CTACTGTGAAGCTCCTGGCCTGGTTTTGTCCGTCAAACCCAGCAGTGAGCGGCGGTAAGTACTCTCCTGT
TGTTCAGCCACCAACCACCACACAC

>FP375117.1 FP375117 Spodoptera frugiperda cDNA library, induced midguts Spodoptera frugiperda cDNA clone Sf2M08876-3-1, mRNA sequence
TTTTTTTTTTTTTTTTTTTAGTTACTTAAAATAGGCAATTCATTATATGAATGTTCAGCTGGTGGTAAAT
TTTGATATCATTCAATTGAAGAAGATAAATTTAAAGTAAATAAAGAAATTCGTTGATTAATTATAGATTC
TCAAATAATAATTAATATAAATATGATTGCTAATAATGAAATATATGATCCTAATGATGAAATAATATTT
CATGAAATATAAGAATCAGGATAATCAGAATATCGACGAGGTATACCTGCTAACCCTAAAAAATGTTGTG
GGAAGAAAGTTAAATTTACTCCGATAAATATAATAAAAAATTGAATTTTTAATAAATAAGGATTTAAAGA
TAACCCAGTAAATAATGGGTATCAATGAATAAATCCCCCTAAAATAGCAAATACAGCTCCTATTGATAAA
ACATAATGGAAATGAGCAACTACATAGTAAGTATCATGTAAAGTAATATCAATAGAAGAATTAGATAAAA
TTACACCTGTTAATCCTCCTACAGTAAATAAAAATACAAATCCTAATCTTCATAAAATAGATGGGGAATA
ATTAATTTGAGTTCCATGGAAAGTAGCTAATCAACTAAAAATTTTAATACCTGTTGGTACAGCAATAATT
ATTGTTGCTGATGTAAAATATGCTCGTGTATCAATATCTATTCCTACAGTAAATATATGATGAGCTCAAA
CAAAAAATCCTAATAAACCAATTGCTA

>FP375116.1 FP375116 Spodoptera frugiperda cDNA library, induced midguts Spodoptera frugiperda cDNA clone Sf2M11073-5-1, mRNA sequence
CCCACGCGTCCGCGGACGCGTGGGCGGACGCGTGGGGTTAGAAATTTGATCGGATTTCCTGGTTCTCTAG
TAATTTTATCAATAATTATGGATTTCTTCACTTCCATACCAACTCATATTGACTATGTCGGCCAGGCCAA
AGCTGAGAAATTGTACAGAGCCATTATTACTCTGTTCAGTATAGTTGGTTTCGTATGGGGATACATCGTT
CAACAGTTTTCGCAGTCTGTTTATATATTGGGAGCCGGATTCATCTTAGCTGCAATCCTGACAGTTCCTC
CATGGCCCATGTACCGCCGCAACCCACTAAATTGGCAGAACCCCAGAAGTAACGAAGAAAAACCAGCAGG
AAAAAAGGGCAAGAAATGAACATTCCAACCTTATTATATACCGCACACACCATGACCACGAGTGCAGTTC
TATCAGTTATGTATTTCTTTATTCTCAAATAAAATAGTTAATAAGTAAAAAAAAAAAAAAA

>FP375115.1 FP375115 Spodoptera frugiperda cDNA library, induced midguts Spodoptera frugiperda cDNA clone Sf2M12328-3-1, mRNA sequence
TTTTTTTTTTTTTTTTTTTTTTTTTTTTTTTTTTTTTTTTTTTTTTTTTTTTTTATTATTCAAAATTTAT
TTTCTTATGTTTACAAATTAAACAAAAAACATTAATTTCAAGGCTCATTGGTTTGGTATGAAATCTGATC
AATGAAAAAATTTCTGTGCCCAGGGGGGCGGAAATTACACAAAAAAAATCA

>FP375114.1 FP375114 Spodoptera frugiperda cDNA library, induced midguts Spodoptera frugiperda cDNA clone Sf2M12597-3-1, mRNA sequence
GAATTTCCAAAATTTTTTAAAAAAAAACCAAAAAACCAACCCCCCCCGGCCCCCGGGGGGGGGGACCGGG
CGGGGCCCGGGGGACCCCCCCCCCCGGGGGGGCCCCAAGGGGGGGGGCCCCCCCGGGGGCCCGGCCCCCA
AAGGGGGGGGGGGGGGGGGCCCCGGGGGGCCCCCCCGCCCCGGGGGGCCCCGGGGGACCGGGGCCCGGCC
CCGGATCCCAGGCCCCCCCGGCCAAACCACCCCGGGGGGGGGGGGGGGGCCCCCGGGCCCCTG

>FP375113.1 FP375113 Spodoptera frugiperda cDNA library, induced midguts Spodoptera frugiperda cDNA clone Sf2M11377-5-1, mRNA sequence
CTGAAAATTCAATTTGCGATTTGGATAACCAGACGTGTCAATGTGCTGAAGGCTTCGTGGGATATGACTA
CGTATGCTGGCCACATTTGGTGCATCCCAGTAACCAATGTACCGTCACAGCTCAGTGCCTCGTCATCACA
GGAGAAGCCAGTTCTTGCGAGGAAGGACAATGTGTCTGCTTTGAGGGCTACCATCTACGTGATGGACGCT
GTTGGCCTAAGACTGGTTTGTTTGAGCCGTGTTCGCGAAGCAGCGAGTGTTTCCTAGAAGATCTAACGGA
TCGAGTGCAATGCAGGAATAGTTTGTGCCAGTGTTCATTCGAATATCCTTATTCTGAAGAGTTAAGGACT
TGCATGTCTTCAGCAACGACTTCAGTAGGCAGCCTCTTCATGACAATACTAGCTTTAATCTACGTCAAAT
TAAATTACTAACCGACATGATATCATCAACAAAAGTTGCTGAGTCCACTGGTGGAGTGTGGACTTCCTAC
ATTACAGGGTTTATTATAGTCTACACGCTTCAAAGTCAAAGTCAAAGTCAAGGTCAAAGTCAATGTCAAA
TTCAAAGCCAAAGTTAAAGTCAAAGTCAACGTCTAAGTCAGAGTCAAAGTCAAAGATAAAGTCATTTATT
TCAATTAATCTAGACACTTAATTAAAGTGCTAGTCTGTTGGTCAGCCCTCTATAGAAGCTAAACGGAACT
GAAGAAGTCGAACTTGACTGATTCAACCGATCCTTAGATAGGTTATT

>FP375112.1 FP375112 Spodoptera frugiperda cDNA library, induced midguts Spodoptera frugiperda cDNA clone Sf2M13367-3-1, mRNA sequence
TTTTTTTTTTTTTTTTTTTTTTTTTTTTTTTTTTTTTTTTTTTTTTTTTTTTTTTTTTTTTTTTTTTTTT
TTTTTTTTTAAAAGGGAAAAACCTTTTTTAACCCCTAAATGTCTATTCCCCCCCCCCCTTTTCCCTCCGG
GGAGAAAACTTTTTTTTGG

>FP375111.1 FP375111 Spodoptera frugiperda cDNA library, induced midguts Spodoptera frugiperda cDNA clone Sf2M08323-3-1, mRNA sequence
TTTTTTTTTTTTTTTTTAGGTACTTACTTATTTATTTTATTTTACAGTCTTACTCTTACTGGAAGATAAA
TAGTATAAATAGATGAGAAGAGTATTAGGTGTACATTTTATATTAGTACATTATTAAATGCATTAGTAAT
TAGTTCTACAGTTCAGTGAAAGAATACAATTTAAATAGGTAAGTAAAATTTATGATTATCATATTATATT
TTGCATATGACCCTACAAATATTAATTATGAAACACAGTTGAGAAATATATGTATAGATACATAGCAAAG
TAATTTATGGTAACAAAGAAAAAAATATTATTATGAATATACAAAGAAACTTAATAAAATAATTTAATAT
TTTTACTCAATTTGTCTTGTTACAGAATCAAATTGCTTCAGTTTATGGTCGTCAATATTAGGTCTAGCTT
CATAAGTACAAATAGTTACTCCGTGTCTATGCCCTGGAGTCCATTCACCCTTTAATCCAATATAATATAT
TTTCGTATTTTCAGCACCAAAGTTGCAGGGGAAATGCATTGTTAAATGTGATACCGATGAAAATGTGACA
ATTTTGGGGCAATATTCCAAAACGCCTTGACTATCCTTCTGCAGTTCAAAAATTTGATCAGGCTCTAGAG
CCACATCGTCAAATGTCATGTTGGGTTTATTCTTATATAATCGTAACTTTGCAGGATGAGAGTCAGAATC
TTCTGCTGATATTTTGATACCTTTAAGTTTGACATTCCCTGTGAATGGTATATTAAATAATAATTCTTCA
TCAGCATCACTTTCA

>FP375110.1 FP375110 Spodoptera frugiperda cDNA library, induced midguts Spodoptera frugiperda cDNA clone Sf2M13619-3-1, mRNA sequence
TTTTTTTTTTTTTTTTTTTTTTTTTACAATTGGGAGTTTACAATCATTTGATATATTTTTATTTTCTCAT
ATAATAATTTAATAAGGGAAACCGTGCTTTATCGATACCAGAAAACGTTAACAATTTCGATATTTTCCAA
GCAGACACATGCTTTAGTTCATCAGTACAATAACTCTGTCATGAAAGATGTTTTCTATATAAATGTAAAA
CTTTGTGCTCTGCTATAATACGTCAACAATAGAGTGCTATTGACGGCTGTATACAATGCCACCAACATCA
CCCCTCTTCATAATTTGTGTCTAATGGAAAATAACATATCACACCAAATACGAAATGTATGTACATTAAT
ATTTTATTACTATGTATAATATGGGTTACAGACTGACCAATGAAGCTTTTACAAAACTTGAAACAAGGTT
TTATGGAATGTATAAGCCTTATAAATGACTAGGCACAATACTGTAGTTACGTCAAGGCAGAGCTTTGTAT
TAGGCCACGGAAACTCTAAGAACAGTGTGTGCCTAGTCATTTCCAAATTAGGACACTGTTACGGTTCAAT
GCAACACAATCTCAACAGTTTGCTAAATAGTTGTCAATAGAATACTGAAATACAATCCAAACCTCTGTTC
AAATATCTCAAATCTTAGCACAAATGCCTTAATATATGAAACAACAATTATAGTTAATTTATA

>FP375109.1 FP375109 Spodoptera frugiperda cDNA library, induced midguts Spodoptera frugiperda cDNA clone Sf2M09385-5-1, mRNA sequence
CGGACGCGTGGGGCTTAAGATGGCGGCCACGTACCTGTTGGGTTTGCTGCTCGTAGCCGGCTATGCTTCG
GCTGCCGTGCTGAATGCTGATCCAGCCATCATCGAAGACTTGAGAGATGCTGAACCATCAGGCTCGAGGA
TCGTGCAGGGCTGGCCTGCCGAGGAGGGTCAGATCCCCTACCAGGGCAGTCTGCGCATGGTGAGCCCTGT
CGGAGCCGTCAGCTCTTGCGGCTGTACCCTCATCCACCACGAGTGGGTCCTGACTGCTGCTCACTGCTTG
GCTAACCGTATCTCCTTCGTGGTTCGTTTCGGTGTGACCAACCTGACGCGCCCGGAGATCCTGGTGGAGT
CCACCCACAAGCACATCCACCCCGACTATGATGAGATCAGGGCTGGAGTCCAGACCGCCGACCTGGCCCT
TCTTGGACTTGACCACTACATCCCCTACTCCGCCAACGTGCAGCCTTCCCGTCTGATGAGCAGGGCGCAG
AAGGCCATCAACTACGCTGGAGTCAGAATGATTGTCAGCGGCTTCGGACGTACCGACGATCTTTGGAACA
GTGGTGCTGCCTCCCAAATCCTGCTGTGGACTTGGCAGCGAGGAGTTTCCCACGAGGACTGCCTCTCCTG
GTACCCCACTAGCCAAGTCATCCA

>FP375108.1 FP375108 Spodoptera frugiperda cDNA library, induced midguts Spodoptera frugiperda cDNA clone Sf2M09157-5-1, mRNA sequence
CCAGATCTAATCCTGGTTCGGCCCAAGTCTTAGTTCATGGCAATGCAGCCTCCGTGAGCAACTCAAATAT
CGATTTTGCAAAGACTACAGTATTCCTTGCTCATGGTTGGAACGGTGATGGTGGAAACACTATGAACAAA
CTGCTCACGGAAGCATTTCTGCAGAACGATGACGTCAACGTTATTGTCCTCGACTGGAGTCGTTTAGCAA
ACAGGGGCTACACTACAGCAAAGCGCGGAACTTCCGAAGTTGGTAGAGGACTCGGTCGCTTTGTAAACTG
GCTCGCCGAATTGGGATTGTCATACGAAAGAGTTCACTTGGTAGGATTCAGTCTTGGTGGTCACCTTGTA
GGAAACGCCGGAAGGGAAACTGGTTCCAGAGTGAAGAGAATTACAGCTTTGGACGCCGCTGCTCCCCTTT
GGGGCACAGACCGCAGCCGTCTAGCGCGTACTGATGGTCAGTATGTAGAAGTGATGCATACTGAAACTAC
TGTACTAGGATGGGGTGATCCATTGGGTGATGCTGACTTTTACCCCAACGGAGGCTCTAACATGCCTGGC
TGCTGGGCTATTGGAATCTCATGTTCCCACAGCCGTTCCTATAAATACATGGCCAGCTCCGTGAAATACA
ATCACCTTCTTGCCAACGAATGCAACAGTCTAAGGGACGCTAATCGCGATAAATGTCATGGTGACTTACA
CC

>FP375107.1 FP375107 Spodoptera frugiperda cDNA library, induced midguts Spodoptera frugiperda cDNA clone Sf2M10549-5-1, mRNA sequence
ATCAAGATGAAAGCTTTTATTGTGGTCTGCCTGGCTTTGGCCAGTTTCGCCTGTGCGGAAGAAGTCAGGT
ACCCAGGTAACAGCGCATATGGTTACCTGGTAAAGTATGGTATACCTGAGGCCGAGAGGATCAAGGCAGC
TGAGGAGAAACTCAGTCAATCCAGAATTGTTGGAGGCGTTCCCGCTGGACAAGGACAATACCCATACCAG
GCTGGTCTTCTCATCTCTATCATCGGTTTCGATGGATCCGGTGTTTGCGGTGGTTCCCTCATCAGCGCTG
CCAGGGTTGTGACTGCTGCTCACTGCTGGTTCGATGGTATGCACCAAGCATGGAGGGTCACCGTTGTCCT
CGGCTCCACCACTCTCTTCACTGGTGGCACCAGGATTGAGACCAGTGTGATGGCCATGCACCCCGACTGG
AGCCCAGCTCTTATCCGTAATGACGTTGGTGTTCTCTACTTGCCCCAAGCTGTGCAGTTATCCGCTAACA
TCCAACCCATTGCTATTGCCACCGGATCCTCAGACTTCGTTGGTGTATCAGCTATCGCATCTGGTTATGG
TTTGACAAGCTCTGAGGGAAGCATCAGCGCCAACCAGGTTCTTAGCCACGTTCGCCTGAATGTCATCGCT
AACAGCGCTTGCAGCTACGCCTTCCCCTTAGTTGTCCAGCCTTCTAACCTCTGCACCAGTGGTATCGGAG
GTGTTGGTACCTGCAGCGGTGACTCTGGTGGTCCTCTAGTTGCTAGCCAGAATGGACAGGATGTGTTGAT
TGGTATCACCTCCTTCGG

>FP375106.1 FP375106 Spodoptera frugiperda cDNA library, induced midguts Spodoptera frugiperda cDNA clone Sf2M05653-5-1, mRNA sequence
CTTAATTTACAAAATAGAGCATCTCCTTTAATAGAACAAATTATTTTCTTTCATGATCATACTTTAATTA
TTTTAATTATAATTACAATTCTAGTAGGATATTTAATATCAAGCTTATTATTTAATAAATATATTAATCG
ATTTTTATTAGAAGGTCAAATAATTGAATTAATTTGAACTATTTTACCAGCAATTACATTAATTTTTATT
GCATTACCTTCCCTACGATTATTATATTTATTAGATGAACTTAATAATCCTTTAATTACATTAAAATCAA
TTGGTCATCAATGATATTGAAGTTATGAATATTCAGATTTTCATAATATTGAATTTGATTCTTATATAAT
TTCTACAAATGATATATCAAATAATAATTTCCGTTTATTAGATGTTGATAATCGAATTATTTTACCTATA
AATAATCAAATTCGAATTATAGTTACTGCTACTGATGTAATTCACTCATGAACCGTACCCTCCTTAGGAG
TTAAGGTAGATGCAAATCCGGGTCGACTAAATCAAACAAACTTTTTCATTAATCGCCCTGGAATTTTTTA
TGGTCAATGTTCAGAAATTTGTGGAGCTAATCATAGTTTTATACCAATTGTAATTGAAAGAATTTCAATT
AAAAATTTTATTAATTGAATTAATAATTATTCTTAAAAAAAAAAAAAAAAAAAAAAAA

>FP375105.1 FP375105 Spodoptera frugiperda cDNA library, induced midguts Spodoptera frugiperda cDNA clone Sf2M09138-5-1, mRNA sequence
GAATTATTTTCTATTCTCACAATATTATTTGAACCATGAAGGTTATAATCCTCGCTGTCTCCTGCCTGCT
GGCTGTCTCCGGCGCCCACGCAGCCGACACCTGTTACCAAGATGTCTCCTTGGACTGCGGACAGGCCTCG
AACAGCCTCGCGCTTCCGAGGTGTAACGCGGTCTACGGCGAATACGGGAGGCATGGCAACGTCGCAACGG
AGCTCCAAGCTTATGCCAATTTGCATCTAGAGAGGTCTTATGAATACCTCCTTTCTGCTGCGTATTTCAA
CAACTATCAGACCAACAGGCTTGGGTTCAGCAAGCTCTTCAAGAAATTGTCTGACGAGGCTTGGGAGAAG
ACCATTGATATCATCAAGCATGTTACTATGAGGGGTGACGAAATGAACTTCGACCAGCGCAGCACATTGA
AGGTGGAACGCAAGAACTACACTGTGGAGCTTCATGAGTTGGAGGCCCTGGCTAAGGCTCTGGACACCCA
GAAGGAAATCGCTGAACGCGCCTTCTACATCCACCGCGAAGCTACCAGGAACAGCCAGCATTTGCATGAC
CCTGAGATCGCCCAGTACCTGGAAGAGGAATTCATTGAAAACCAATCCAAGAAGATCAGGGAGCTCGCAG
GCTCACA

>FP375104.1 FP375104 Spodoptera frugiperda cDNA library, induced midguts Spodoptera frugiperda cDNA clone Sf2M08177-3-1, mRNA sequence
TTTTTTTTTTTTTTTTTTTTTTTTTTTTTAGGATGGAAGTTACATTTTATTACAAAAAAATATTGTTAGC
ACCAAGTAACATCTTATGCGTTGGAAGAGATCCAGGCGGTGTAGCGGGATACACGAGCGTTGACACCGGG
GAAGGCAGCCTGAGCACAGCCAATACCGAAAGAGCAGACACCAACAACGATGCCGTTGTGGTAGAGAGGA
CCACCAGAGTCACCCTGGCACTGGTCGCGACCACCGTTGGGCCAGCCAGAGCACAACATGTTGTCGGTGA
TGGTGATGCCGCGGGTAGCGTAGTTGTTTCTGCAAGTAGCCTGGTTGATGATGCGCAGCTCAACGTGACG
AAGCTGCTCAGAGCTAGAGCCACCAGCAGAGGTAGTTCCCCATCCAGCGGCCCAGGCGGCGGTGTTGTCA
CCGGGCAAGTAGTTGGCACCAGCGATGGAGGCAGCCTGAACATTGTTGTTGAAGGAGAAGGTGGTGGCGG
AGCGGAGGATAGCGATGTCGTTGTTCAAAGTTGCGGAGTTGTATGATGGGTGGACGATGTTGGTGTTGAC
GTTGTGAACGACACCACCGCTGTTGGCCCAGGTGGAGCCGAGACGGATTCTCCATCTGTTAGCGGCGTCA
CCAACTGTGCAGTGGGCAGCAGTAAGGATGGCACGGTTGTTCAAGATGGAACCACCGCATGCCTGCCAGT
AAGAGCTCAAGTTCCCCGATTACAACA

>FP375103.1 FP375103 Spodoptera frugiperda cDNA library, induced midguts Spodoptera frugiperda cDNA clone Sf2M09710-5-1, mRNA sequence
AATTAAAAAAAAAAAAAAAAAAAAAAAAAAAAAGGGCGGCCGCCCTTTTTTTTTTTAATTAAATAATATA
TTATCTCAATATTTATTAATAAATGGGTTAATAATAAAATATGAAAAATATAATACTGTTAATAATTGTC
CTGTTAATACATAAGGGTCTTCTACGGGACGTGCTCCAATTCATGTTAGTAAAATAACAATTGTTACTAT
AGATCAAAATAATATTTGATTAATAGGATAAAATTGAATTCCTTGAATTTTTTTGTTAAATGTAAATGGT
AAGATAATTAAAATTAAAATTGATATTACTAAAGCAATTACTCCTCCTAACTTATTAGGAATTGATCGTA
AAATTGCATAAGCAAATAAAAAATATCATTCAGGTTGAATATGAATTGGGGTTACTAAAGGATTTGCTGG
GATAAAATTATCAGGATCTCCTAATAAATAAGGATTAGTTAAAGTTAAAATTGTTAATAAAAATAATATA
ATAATAAATCCAATTAAATCCTTAAATGTGAAAAATGGATGAAATGGAATTTTATCATAATTTCTATTTA
ACCCTAAAGGATTATTAGAACCAGTTTGATGTAAAAAATAAATAATGA

>FP375102.1 FP375102 Spodoptera frugiperda cDNA library, induced midguts Spodoptera frugiperda cDNA clone Sf2M05267-5-1, mRNA sequence
CTTATTCTTGGTGGCAGCAGTAGCCTGCGCCAATGCGGTCCCAAACCGCATTGTGGGGGGCAACCCCACC
GTGATCGAGAATTACCCCAGCATCGTGCAGGTGGAGAGCCGCACCGGCATCATCTGGGGACAGTCGTGTG
CTGCCAGCATCCTCAACACCAGATTCGTAGTGTCTGCTGCGCATTGCTTCGCTGGAATCCTCAACACCCG
CAACCGTCGTATCAGAGCCGGTACCTCCAACCGTGCGTCTGGTGGTGTCGTGGTCTCAATCAACCGCATC
GTCAACCACCCCACTTATGGCAGTAACCAGATGGACGGAGACATCAGTGTCATCCAGCTGGCTTCAGCCC
TGGTCTACAACGACCGCATCCAACAAGTCCCCATTGTGCCTCAAGGGTTTGAGCTCCCTGATAACCTGCC
TGTTGTGCATTCTGGATGGGGTGCCACTTCTCAAGGCGGCCTGGCCTCAGCAATCCTCCGCGACGTTACA
ATCTACACCATCAACCACGACGTCTGCGCTTCTCGCTACGCCAGCCTTCTCTTCCCCAGAAGAGTCACTC
AAAACATGATCTGCGCCGGTATCCTTGACGTCGGTGGCAAGGACGCCTGCCAGGGTGACTCTGGTGGTCC
TCTCTACTACGACGGCATCCTGGTCGGTATCGTTTCCTGGGGCCGTGGATGTGCTGATCCCGTCTACCCT
GGAGTCAGCACCAAGGTCGCTTCCTACACCGACTGGATCGTACAAACTGTTTCCTCTCTGTAAATTATTT
TATTTATAGGCTCTGATATTGATATTATAAGTGTTATGTTTTTGAAAANAAAAAAAAAAAAAAAAAAAAA
AAAA

>FP375101.1 FP375101 Spodoptera frugiperda cDNA library, induced midguts Spodoptera frugiperda cDNA clone Sf2M08255-3-1, mRNA sequence
TTTTTTTTTTTTTTTTTTTTTTTTTTTTTTTTTTTTTTTTTTTTTAATCCTAAAGGAAATTTTATTAATA
ATAATTAATTAGTTAGTTAGTTAGTTAGTTTGGCAGGGCGTCCCCCTTAGTCCCGGGAAAATGGGGGGGA
GCCGTTGGTACCAACGTAGTAAAAACCCTTGGATCCCGTCTTAGGCTGCAGT

>FP375100.1 FP375100 Spodoptera frugiperda cDNA library, induced midguts Spodoptera frugiperda cDNA clone Sf2M06795-5-1, mRNA sequence
CGTAAACATAAATTCTATTAAAAATGCCTGCCGGACCCTCAACGATGGACGGGCTACGTGAAAAAGCCTT
TCAGGATTACAGAAAGAAGCTGATGGAACACAAAGAAGTCGAATCTAGGCTGAAAGAAATGAGAGATAAG
CTAAAAGACATAACGAAACAGTATGACAAGAGTGAGAATGACCTGAAAGCTCTGCAGAGTGTCGGTCAGA
TCGTCGGAGAGGTGCTCAAGCAGCTGACTGAGGAGAAATTCATTGTGAAAGCAACAAATGGTCCTCGCTA
CGTGGTCGGGTGTCGCAGACAGCTGGACAAGCAGAAGCTGAAGGGAGGAACCAGGGTCGCACTCGACATG
ACCACACTCACCATCATGAGGCATTTACCTAGAGAGGTTGATCCCCTAGTATACAACATGAGCCACGAAG
ACCCTGGTGACGTCACATACTCCGCCATCGGAGGTCTGCAGGAACAGATCCGACAGCTCAGAGAGGTGAT
TGAGCTGCCACTGATGAACCCGGAGCTATTCGTACGTGTGGGCATCACCCCTCCCAAGGGTTGTCTGTTG
TACGGCCCGCCTGGTACCGGCAAGACTCTGCTCGCCAGGGCTGTGGCCTCACAACTTGATGCTAACTTCT
TGAAGGTGGTATCCTCAGCCATAGTAGACAAGTACATCGGCGAGTCGGCGCGTCTCATCCGAGAGATGTT
CAACTACGCGCGCGACCACCAGCCCTGCATCATATTCATGGACGAGATCGACGCTATTGGTGGCCGTCGT
TTCTCCGAAGG

>FP375099.1 FP375099 Spodoptera frugiperda cDNA library, induced midguts Spodoptera frugiperda cDNA clone Sf2M13129-3-1, mRNA sequence
TTTTTTTTTTTTTTTTTCTAACTTGAACGATGATTTATTACTTTAATCACATATTATATTACATATAAAT
AAACTACGCGTGTTTACTTCCTGGCGGCCAGCGCGGCGAGGTCGGCGATGCAGCGGTCCAGGGTCTGCTT
CTCCTGGTCGGGGGTGATGGCCTTGGTCACGTTGGATACTATCCAGTCCACCATCTGCCTCTGGGCGAGA
CGGCGTTCTACATTGGACTTCTCGAGCTGGTAGTCCAGACGACGCTTCACCTCGCTGTAGGCGTTCATGA
GACGCTCTCTGTATGCTGCCTCAAGCTGCAGCAGCACATTCTCTTTCTTGGCTTCGATGAGGAGCTCCTG
GCCCTGTGCGCGCCACTGAGCCTTCTTCTCAGCCTCTACGGCGTCCTCCAGAGCTTTGATGGAGTCCACA
CGGCTTGAGTTCCATTCATTTTCAATAGTGTCAACTTCCTTGTCCAACCACGCAGCTAGGCTAGGTCCGA
ACTTCTTAGCGGCCACAGCGACCATGATGAGCAGTGACAGACCGGTGTAGTACTCGTGTTCCATTACGTA
GATCTCCTTGCTGAACAGGTATGTGGTGAGACCCACACCGAAGGTGTAAGGACCGGTCACACCAGTCTTT
GAGTGGAAGAACTGGAACCATTCTTCTGGGATGAATCCAAGCCTGACTTTGCCGGGCTCTAGTGCTCTGA
CTGGCCTGGGGAAGTTCTTCTCATCACGGACGCCGGAGACATCAGTGGCGGAGGTCCGCGCGACCAGGGC
TGTGGACTGTCTGGCCGCAGCTGAACGCAAAGCTACGCGC

>FP375098.1 FP375098 Spodoptera frugiperda cDNA library, induced midguts Spodoptera frugiperda cDNA clone Sf2M12039-3-1, mRNA sequence
AATATTAGTACAAGCTTTGAGGAGATATTAAAAGAAAAAGAAAGCCAAATAGCCCAATCTTAGTTATACT
AACATTTTGTTGTATAAAATATCACTACAATGTACAGACTATTTACAGATTATTACAATCATTAAAACCT
ATATATTCCATATTGACAATAATTGATGATGACTATTGACTATGCAATTAAAATCAACACAAAATTGTTA
CACAATATCTATTTTATATAATTTTTTCACAGTATTTTTCATAACGGGACTTAATCTAACGATAGCCCCT
ACAATGTTCATTGTACATAATTGAGACTTACACAGTATTGACCACTTGA

>FP375097.1 FP375097 Spodoptera frugiperda cDNA library, induced midguts Spodoptera frugiperda cDNA clone Sf2M13532-3-1, mRNA sequence
TTTTTTTTTTTTTTTTTTTTAGAATTTTAGATAATTTTTATTTTTGAATAACCTTAAAGTCAATTTGTTT
ACTGTCCCAGAGGATTGCCCAGCCATGGGTAGACATTCGGGCACACGTTGCAGAGTTGCATCCAGTATGT
CATTCCATTGTGGCTAGCGGTAGCAGAACAGCTACTAGCGGAACAGTGGGTTGGGATGAAGCTGCGACAG
CTTTGCTTTTTGTACTCATCAACTGGAACAGGGTTCTTTACCCAGTCAACGACCTCGTGAGCGTTAACCA
TGAAAACATCTTCCAAGTTGTTGATGACATCCATGAATCGGACAAAAGCACGGCGAACAGCGGGGTAGGC
AGAGATGAAGGCTTCGTGGACGAAGAAGCCGAAGGGAGCGCGGTTACCGAAGTAATGCCTCTCGAAGTTG
GTTAGGATGAACTGGAACCAGTCTTCCTCATTGTTGCGGTCGGGAATGAAGAAACAAGCATCCACCATGG
AACAAGCGACACCTTGAAGGTCAGACCATGCAATCATAGGCTTGACCCAAACACCAGGAATGGAAGAGGT
TGGGCAGGGTGGTACAACGCAGTCCTGGGTAGACCTGTAGTCCAGAGTGTAGGGCCAGAGTCCAGGGTTG
GTTTGAGTGGTAGTGGGCCAAGAGCAGTCGTACTCCAAACCATAATCAGCCATAACTTTGAAACTGTTGT
CTCCA

>FP381441.1 FP381441 Spodoptera frugiperda cDNA library, induced midguts Spodoptera frugiperda cDNA clone Sf2M06735-5-1, mRNA sequence
CATTATACGCGTTTAGCCGTAACTCAATTAAACGCAACGATGTCGGGAGGATTAGATATTCTCGCCCTCA
ACGAGGAAGATGTCACCAAGATGTTGGCCGCAACCACCCACCTTGGGGCGGAAAATGTCAACTTCCAGAT
GGAAACGTACGTGTACAAGCGCCGCGCTGATGGCACACACGTGATCAACCTGCGCCGTACATGGGAGAAG
CTGGTGTTGGCTGCCCGCGCCGTGGTCGCCATTGAGAACCCCGCTGACGTTTTCGTCATTTCTTCTCGTC
CCTTCGGTCAGCGTGCTGTGCTGAAGTTCGCCGCTCACACTGGTGCCACCCCCATTGCTGGACGTTTCAC
CCCTGGTGCCTTCACTAACCAGATCCAAGCTGCGTTCCGTGAGCCCCGTCTCCTGATCGTGCTGGACCCC
GCCCAGGACCACCAGCCCATTACTGAGGCTTCCTACGTCAACATTCCAGTCATTGCTCTGTGCAACACTG
ACTCTCCCCTCCGTTTCGTTGACATTGCCATCCCATGCAACACCAAGTCATCTCACTCCATTGGTCTGAT
GTGGTGGCTGTTGGCCCGTGAGGTCCTCAGACTGCGTGGCGTGCTCGCCCGTGACCAACGCTGGGACGTG
GTCGTTGACCTGTTCTTCTACCGTGACCCTGAAGAGAGCGAGAAGGAGGAACAACAGGCTAAGGAACAAG
TTGTTGCTGTCGCGCCACCCAAGGTTGACGCGCCCGCCGCAGTGCACGAGGACTGGAACGAGTCTGTGGA
GCCCGTCACCTCA

>FP381440.1 FP381440 Spodoptera frugiperda cDNA library, induced midguts Spodoptera frugiperda cDNA clone Sf2M08973-3-1, mRNA sequence
TTTTTTTTTTTTTTTTTTTTTTTTTTTTTTTTTAGGATGGAAGTTACATTTTATTACAAAAAAATATTGT
TAGCACCAAGTAACATCTTATGCGTTGGAAGAGATCCAGGGGGTGTAGCGGGATACACGAGCGTTGACAC
CGGGGAAGGCAGCCTGAGCACAGCCAATACCGAAAGAGCAGACACCAACAACGATGCCGTTGTGGTAGAG
AGGACCACCAGAGTCACCCTGGCACTGGTCGCGACCACCGTTGGGCCAGCCAGAGCACAACATGTTGTCG
GTGATGGTGATGCCGCGGGTAGCGTAGTTGTTTCTGCAAGTAGCCTGGTTGATGATGCGCAGCTCAACGT
GACGAAGCTGCTCAGAGCTAGAGCCACCAGCAGAGGTAGTTCCCCATCCAGCGGCCCAGGCGGCGGTGTT
GTCACCGGGCAAGTAGTTGGCACCAGCGATGGAGGCAGCCTGAACATTGTTGTTGAAGGAGAAGGTGGTG
GCGGAGCGGAGGATAGCGATGTCGTTGTTCAAAGTTGCGGAGTTGTATGATGGGTGGACGATGTTGGTGT
TGACGTTGTGAACGACACCACCGCTGTTGGCCCAGGTGGAGCCGAGACGGATTCTCCATCTGTTAGCGGC
GTCACCAACTGTGCAGTGGGCAGCAGTAAGGATGGCACGGTTGTTCAAGATGGAACCACCGCATGCCTGC
CAGTAGGAGCTCAAGTTCCACGAGTACAGCAAAAATGCAATGGTGGGGGTA

>FP381439.1 FP381439 Spodoptera frugiperda cDNA library, induced midguts Spodoptera frugiperda cDNA clone Sf2M05309-5-1, mRNA sequence
CTTTCTCGTCCTGTAAAGAATTAATAATTCAAAATGAGCAAAAGCGGTTTGAAGACAATCGCTGATGAGG
ACAGGGAGGAAAAGTTCGGATTCGTCTTCGCCGTATCCGGACCCGTCGTAACGGCGGAGAAAATGTCCGG
ATCGGCTATGTACGAGTTGGTGCGTGTCGGCTACCACGAGCTGGTCGGAGAGATCATCCGTCTTGAGGGT
GACATGGCCACCATCCAGGTATACGAAGAAACATCAGGTGTAACTGTAGGTGACCCCGTGCTGCGTACCG
GCAAGCCCCTGTCCGTAGAGCTGGGTCCTGGTATCCTCGGCTCCATCTTTGACGGTATCCAGCGGCCACT
GAAGGACATCAACGAGCTCACACAGTCCATCTACATCCCCAAGGGTGTCAACGTACCCTGCCTTGGACGT
GATGTCACCTGGGAATTCAACCCCTTGAATGTTAAGGTCGGCTCCCACATCACCGGAGGAGACTTGTACG
GTATCGTACACGAGAACACATTGGTTAAGCACAAGATGTTGATCCCACCCAAGGCCAAGGGTACCGTCAC
CTACGTCGCGCCCTCCGGCAACTACAAAGTCACTGACGTAGTGTTGGAGACGGAGTTCGACGGCGAGAAG
GAGAAGTACACCATGTTGCAAGTATGGCCGGTGCGCCAGCCCCGCCCCGTCACTGAGAAACTGCCCGCCA
ACCACCCCCTGCTCACCGGACAGAGAGTGCTCGACTCTCTCTTCC

>FP381438.1 FP381438 Spodoptera frugiperda cDNA library, induced midguts Spodoptera frugiperda cDNA clone Sf2M10007-5-1, mRNA sequence
ATATCGGTCGCGAACCCGGACCGAGTTAGCGCCCTACATTTTATAACAACTAGTCTTGCATGTGTAGACC
ACTTACCTCGTCAATACGGTGTTACTCTAGGATCCGAAGATTGTACTTCAAGTTCTTAATAATACAACAA
AGTATTCATTAGAAGTGATTTATTTCAAATGAATGTTTAACGATAAATTATTCAAGTTGTACTAAATAAC
GAGCGATAAGGCGGTACGTTTGTTATTTAGTTAGTACGATCAGAGTAACTCGACAATCATATTTTTACTA
TTTATGCAACAGCAATAAACAGCCCTTTGCGACGCATAAGGATCAACACTGCATTTATCGCGACTAGTAT
CAAATTATTCAAATCAATTTACTAAATAAATACGTATTACATACTGCTAATGGATGAAAAGCAGAAAAGA
TGTAAATGTTTTGGTAGAAACTTATCTTACTTCTCTCATATCGACTCCAGAATTTGATAATAAGTCACTG
AGACAAGAAGAATTAAGTTAAAACGGCTGAGTATGTTTGTGTGGTTGATTATCCATGACACTCATACTGA
AATATTAGCTGCTACTAAACTTTACGACCTTTTCTTATTACAGTGAAAAATAAAATATTTCATAACTTAA
TTAAACCTTTCATAAGTTATTCTAAAAATTGTAACATCTTAAAGAAAAATACTACATAAGTGTTTTATTT
TAGCGGTGTAGTTCCTTAGGCGATGAATTAAATATTGTATGTACAATTTA

>FP381437.1 FP381437 Spodoptera frugiperda cDNA library, induced midguts Spodoptera frugiperda cDNA clone Sf2M06491-5-1, mRNA sequence
GTTGTGTCCATGTCATGGGAGAAGGTGCTAGTGTAGAATGTTTAATTAATTAATTTTAAATCTTATTTTA
AGAGTAGTTCGGTTTGAAGTCGATTGGCCTTCTGTGATAGAAATAAGAGTAAAAATCGGGCAAAATGTGT
CCGATTTGGCCGTTGCACCTGATCATCATATACCTGCTGGCGCTATGTCCGCTGTGGGTGATCTGTCAGG
CGGTGCCCGACCTGACTGCGACCTTCATCCCTGATGAGGTCACCATCAACATGAACGAGTACACATATGT
CAATGTGTCTGTTAGCGGTACCGGTATGCAAGCAGGAGATCAATTCACGTTGTCGACGTCGGACCCACAT
TTAGCTGAAGCGGAATGGAATTCAACATATCAGTTAACGGAAACCGATGTCGTTAACAGTAGATTCGAAG
GCAATATGAGAGTTTCAGCGAAATTTTTAGGTAGAACAAATGTGATGTTAAGCGGCAAACGCAATAATCA
ACCGCTTGAAGTTAAAAACAACACTATGCCGGTGATCGTGATCCGACCAGAGAGGGTCATAGACACTATA
TTCGTCACGTCTGTCGCTACTTTTGTATCATTAATCTTCATAAACTTCGGTTGCGCGATGCACTGGCCCA
CGGTAAAAGAAGTGCTCAAGAGGCCTATAGGGCCCGTCATAGGAATGTGTGGACAGTTTCTATTTATGCC
ACTTATGTCATTCGGTCTAGGGTTCCTGATTTTCCCCAACGACCCGGCTATGCGGCTGGGTATGTTCTTC
ACAGGAGTAGCGCCCGGCGGTGGTGCTACC

>FP381436.1 FP381436 Spodoptera frugiperda cDNA library, induced midguts Spodoptera frugiperda cDNA clone Sf2M06313-5-1, mRNA sequence
CCCACGCGTCCGCAAATCATAAAGATATTGGAACATTATATTTTATTTTTGGAATTTGAGCAGGGATAGT
AGGTACTTCTTTAAGTTTATTAATTCGAGCTGAATTAGGGACTCCAGGATCTTTAATTGGAGATGATCAA
ATTTATAATACTATTGTAACAGCTCATGCTTTTATTATAATTTTTTTTATAGTTATACCTATTATAATTG
GAGGATTTGGAAATTGACTTGTACCTTTAATATTAGGAGCCCCTGATATAGCTTTCCCACGTATAAATAA
TATAAGTTTTTGACTTTTACCCCCATCTTTAACTTTATTAATTTCTAGTAGCATTGTAGAAAATGGAGCA
GGAACTGGATGAACAGTTTACCCCCCCCTCTCCTCTAATATTGCTCATGGTGGTAGTTCAGTAGATTTAG
CTATTTTCTCACTTCATTTAGCTGGAATTTCATCTATTTTAGGAGCTATTAACTTTATTACTACTATTAT
TAATATACGATTAAATAATTTATCATTTGATCAAATACCTTTATTTATTTGAGCTGTAGGTATTACTGCA
TTCTTATTATTATTATCTTTACCTGTTTTAGCCGGAGCTATTACTATATTACTTACTGATCGAAATTTAA
ATACATCATTTTTCGATCCTGCAGGTGGAGGTGATCCTATTCTTTATCAACATTTATTTTGATTTTTTGG
ACATCCTGAAGTATATATTTTAAATTTACCAGGATTT

>FP381435.1 FP381435 Spodoptera frugiperda cDNA library, induced midguts Spodoptera frugiperda cDNA clone Sf2M06402-5-1, mRNA sequence
CCCACGCGTCCGTGCTTGCAGAAATACATTTCGTCGGCTTTCTCACAAAATCTATTTAACACAAATAAAA
CAAACTTACTATATCTATAAACTACAAATATGGCTTCAATACTTGTACCTGAAGTACCAGCTCCAGGATT
TTCCTTCGAAAACTGCCAACGTAATGCATTTTTGGCTCAGAAGGGATTTCCAGCCCCCACGGCCACTAAA
ACCGGTACAACCATCGTAGGTATTATATACGCGGATGGTGTGATTCTCGGCGCTGACACCCGAGCCACTG
AGAATACTGTGGTGTCTGATAAAAACTGCCAGAAGATTCATTACCTTGCTGGAAACATGTACTGTTGCGG
TGCCGGTACTGCTGCAGACACCGAAATGACTACTCAAACAGTTGCATCACAGTTGGAGTTGCAGCGATTG
CATACGGGGCGCACGGTACCCGTCGAGACTGCTGCTACTCTACTGAAGCGTATGCTTTTCCGTTACCAAG
GTTATATTGGAGCTGCTTTGGTTCTTGGTGGAGTTGATAGAACTGGGCCTCACATCTACTGCATTTACCC
TCATGGGTCTGTAGATAAGTTGCCTTATGCTACTATGGGTTCAGGTTCATTGGCTGCTATGGCAGTCTTT
GAGGCTGGTTGGAAACAAACATGATTGAGGAGGAAGGAAAAAACTTGTTAGA

>FP381434.1 FP381434 Spodoptera frugiperda cDNA library, induced midguts Spodoptera frugiperda cDNA clone Sf2M13449-3-1, mRNA sequence
TTTTTTTTTTTTTTTTTTTTTTTTATGAAATGAAAACAAATCCTTTATTTTGAAACTTCTTTAAACCTTC
AAACTTCGAAATTGACCCTTGTTTCTTGTTCCCTTCAAGAAAAGAAACTACCACCACTACCAAAATAGGA
TTTGGTGAGGCACTTGAGCCTGCCCTCTATACCTTGTTTCCAAAACCCATACACCGTATATAGGATTGCG
TAGTTAAAGAACCTATTTGGATTAATAAACAGCAACCATTTTATTAGCATAGACGGTAGTGTGAGTTCAG
CGTGAGTCCGGGCGTATCCTTTCTAGCTCCGTAAAGCCAGAACTCGTAACTCAGTGAAGTGAGCTGACTG
CTAATGAACGATAGTGTTATTGTCTCCTGCAAAACCCCGCCATCCATGATGTACCCCTCGCTCGAGGGTC
CGTCTATGAACAGGATTACTTTGAAACCAGTTATAATGTACTCTTCATCGTCGTCGTGTAAGATTTCCTC
TTTGTCGTCCGGTGGGTATCTGAGTGTGAGGTTGACATCCTGCACGGGAAACGTCCAGCCATTCGAGCCG
TACACCATCACATGACTGCCATCAATTATGGAGTCCAAGGAGCAGTAATATCTATTGACGGTTTGATGAA
CAGTGGAGTCCACTTGCCGTGCCACTCCCTTGGACTGCCCCACCATGTTGGGGTTGCTTCCAAAAAAC

>FP381433.1 FP381433 Spodoptera frugiperda cDNA library, induced midguts Spodoptera frugiperda cDNA clone Sf2M05599-5-1, mRNA sequence
GATTGTGTTGCTCGCTCTATTCGCTTTGGCTACAGCCAAACATGAGATGTACACAGGATGGAAATCGTAC
TTCGTCCAGTTAGTTGATGAGATCCAATCAAAAATCTTTGCATCTATAGCTGACAAATACGAGGTGGATA
TCCTAAGTCATCCAATAATTGGTCGAGAAGGTCTACTCCTGGTGAAGCCAGAATATAATGAAAACTTCAT
CCAAGAGTTGATATCTATAGGAATTACTTTTAGAATACATTCAGAGGATGTAAAAAGTGAACTGGACTAT
GACGATCTGATGATTGAGCAGCAGCACACAGATTTGAAGGCCAGGAATGTGGGACGTCAGCTTCCTTATG
ACAACTACCAAGAAATCGAAGCTATCGACGATTACCTGAACAGCATTGGCAGACAATATCCTGACGTGGC
TACTGTTGTGAACGCTGCTGAGTCCTTCGAAGGCCGTCCCATCAAGTACGTGAAGATCTCCAATACAAAC
TTCGAAGATGAGAGCAAACCCGTCATCTTCATTGATGGAGGCATTCACGCCAGGGAATGGATCGCTCCCC
CTACAGTTACCTGGGCTATACATAAACTGGTTGAGGATCTGACCGAAAGCGACCTGTTGGATAACTTCGA
CTGGATCCTCCTGCCTGTGGCCAACCCTGATGGATACAAATTCACTTTCAACGGTAACCGATTCTGGCGT
AAAACTCGTTCCACTGATCAGAATCCTCTCAGTACCGTTTGCCCAGGGGTTGACGTCAACCGAAACTTCG
ACTTTTACTGGAACAGTGTCGGTACCAGCA

>FP381432.1 FP381432 Spodoptera frugiperda cDNA library, induced midguts Spodoptera frugiperda cDNA clone Sf2M11094-5-1, mRNA sequence
CGGACGCGTGGGCGGACGCGTGGGGACAGACAAACAGTAATGTGGTGTTTAATTTTATTATTTGTTGCGA
TCGCTGGCTGTCATGCAAGGGAACAGTATCACATAACGCCAGTGGCGCTGCCGGCGACCTCGGCGAGCCG
CATCGTCGGAGGTTCAGCTACTACGATACAGCAATACCCCTTCGCAGTACAGATCTATTACAATAATGGA
TTCAGCTGTGGCGGGACACTCCTGACCCAGCGACACGTGTTGTCTGCAGCACACTGCTTCGTTACTACGA
ACGGAGTAGTCATAAGTCCCTCAACGCTCACCATTCGCGTCGGATCGACTTTCCTATATTCAGGTGGCGC
CACACATCAAGTATCAGCAATCATAATCCACGAGAGCTATGGTAATCCAATCAGGGACAATGATATAGCA
GTGTTACTGCTCAGAACAGCTGTCACCTTGAATGCAAGCGTTGCTACTGCCTTTATACCCATCCAAGGAG
CTGTTGTACCTGATAACGCCACCGTCATTGCCGTCGGCTGGGGGGTGACTATTCAAAATGGTCAAAATCC
TTCACCTGTGCTCAACGAGGTGGCTATTAGGAAGATCAACCGTGGGATATGCCAGGCCAACTACTTGGAG
CTACAAGCCTTGGAAGGAATTCCTTATCCTGTCACCAGCAGCATGATCTGCGCCGGCATCCTTGGAGTTG
GAGGAAAAGATGCGTGTC

>FP381431.1 FP381431 Spodoptera frugiperda cDNA library, induced midguts Spodoptera frugiperda cDNA clone Sf2M13562-3-1, mRNA sequence
TTTTTTTTTTTTTTTTTTTTTTTTTTTTTTGAATTCTTTGGTGTTTTATTTACAATACAAATGCATTATT
TCAACAAACATATTAACAAAAGTATCTTTAACAGATGATTAGGAACTAACTACTTACAGTCATTTAATGG
ATACTTAGCCCAGTCCTTAGCAAATGTTTTCTATACAAAATAGTTACTAAGGAATAGTTTAAGTAATCAT
TAACACATTGAATGCCGTAGTGGTCACCATGACCGACGTTGAGGATTTGCCTTCAACAGTTTTCTATTGG
CAGTCAAAGACTTAATTGTTTTCGAGTGCAGTATAAAACTTTGTCTTATTGATAATGGAGCAATAGATAA
TTATAATTAAAGTAACATATATATAATATAAAGTTCTATCGTATTAGTCAGCGTAAATAACTGCGTCCAC
TTTCTGGTCCTGTTCGTTCGTTGGTACATCGTCTACCACCTGGCAGTTGAAGGCTACTGCTACCACCTTG
GGTGCAGTTGCCGGGTTACTTCTTAGACCGGCGAGAAACTTGTCATAGTAGCCGCCACCGTGACCACATC
TGTCTCCGGACTTGGAGAACGCCACTCCTGGAGCTATCACCAGGTCCAGTCCACCAGTTTCAACAGCATC
TTCTCTTTTCTGATCTTTCCCATGTTGTGCGAATCCATGTCTGGTGAA

>FP380846.1 FP380846 Spodoptera frugiperda cDNA library, induced midguts Spodoptera frugiperda cDNA clone Sf2M08035-3-1, mRNA sequence
TTTTTTTTTTTTTTTTTTTTTTTTTTTTTTTTTTTTTTTTTTTTTTTTTTTTTTTTTAAAAAAAATTATT
AATTCCATTAAAAAAATTTTTAATTGAAATTCTTTCCATTACAATTGGGAAAAAACTATGATTAGCCCCC
CAAATTTCCGAACATTGACCCAAAAAAATTCCCGGGGGATTAAAGAAAAAGTTTGTTTGATTTAGTCCAC
CCGGATTTGCCTCCCCCCTAACCCCCAAGGGGGGGACGGGTCCGGGGGGAATTACCTCCGTAGCCGTAAC
CATAATTCCAATTTGATTATTTATAGGGAAAAAAATTCCATTATCCACCTCCAAAAAACGGAAATTATTA
TTTGATATATCCTTTGGAGAAATTATATA

>FP380845.1 FP380845 Spodoptera frugiperda cDNA library, induced midguts Spodoptera frugiperda cDNA clone Sf2M10566-5-1, mRNA sequence
CCCACGCGTCCGCTAAGACCGGTGAACATCGAGGAGAGGTCGTGGAGGAATTTACCATCTAGCCACCATC
GCCGTTCGCCAATTACACCATGGCTGATACCGAAAAGGCGCCGCAGCCGCAGCCCCAACAGCAGCAGCAA
CAAGAGCAACAACCCCCACAGCAACCGCAACAAGCTAAAGCGGCTAAACAAAAGCAGGTCATTGCTGAGA
AAGTTTCGGGAACCGTCAAATGGTTTAATGTCAAGAGTGGATATGGTTTCATCAACAGGAATGACACCAA
GGAGGATGTGTTTGTGCATCAAACTGCAATCGCCCGGAACAACCCTCGCAAGGCTGTGCGCTCGGTCGGC
GACGGGGAGGCGGTGGAGTTTGCCGTGGTTGCCGGGGAGAAAGGCTATGAAGCAGCCGGAGTAACTGGTC
CCGGTGGTGAGCCGGTAAAGGGCTCGCCCTATGCAGCTGACAAACGCCGCGGCTTCCATCGCCAATATTA
CCCCCGTCAAGGTGGCGGACGTGGCGGGGAAGGCGCTCCACGTAGAGGTGGAATGGGACGTCGTGGGCCC
CCGACCAACCAGGGGGGTGCACAGGGGGATGAAGGTCAGGAGGGAGGCGGAGCACCACCACAGCGCAGCT
ACTTCCGCCGCAACTTCCGTGGTGGACGCCGTGGTGGCGGTCCAGGGCCCATGAATCGCGGAGGATACCG
TCGCGCTCGTCCACGCAACTTCCAACCGGGCCCAGGACAGGGCCAGCCCCAAGCTGGTGGTCAGCCTAAC
CAAGCACCACGTCA

>FP380844.1 FP380844 Spodoptera frugiperda cDNA library, induced midguts Spodoptera frugiperda cDNA clone Sf2M10541-5-1, mRNA sequence
AAGATTTATAATTTATGGTTGATTAAATAACTCTCAACATATATTTATTCATATAATTCCTCAAGGAACA
CCAACTATCTTAATACCTTTTATAGTATTAATTGAAACAATTAGAAACATTATTCGACCTGGAACTTTAG
CAGTACGATTAACAGCTAATATAATTGCAGGACATTTATTAATAACTTTATTAAGAGGAACTGGACCTTC
AATGCCAAGATATTTTATTATAATTTTAGTTATAATTCAAATTTTATTATTAATCTTAGAATCAGCAGTT
GCTGTAATTCAATCTTATGTAATTGCTATTTTAAGTACTTTATATTCTAGAGAAGTAAATTAAAAAAAAA
AAAAAAAAAAAAAAAAAAAAAAAAAAAAAAAAAAAAAAAAAAAAAAAAG

>FP380843.1 FP380843 Spodoptera frugiperda cDNA library, induced midguts Spodoptera frugiperda cDNA clone Sf2M11225-5-1, mRNA sequence
TAAAAATAAAGGCCTGTCGAAAGGCGGTAAAAAGGGTGTTAAGAAGAAGATCGTCGATCCCTTCACCCGT
AAAGATTGGTACGATGTCAAGGCTCCGTCTATGTTCACCAAGAGACAAGTGGGAACCACCCTTGTCAACC
GTACTCAGGGCACCAAAATCGCTTCTGAGGGTTTGAAGGGCCGTGTCTTTGAAGTATCGCTGGCCGATCT
TCAAGCTGATACTGATGCTGAAAGGTCTTTCCGCAAGTTCCGTTTGATCGCTGAAGATGTTCAGGGACGC
AATGTGCTCTGCAACTTCCACGGAATGGACCTCACCACTGACAAGCTCAGATGGATGGTCAAGAAATGGC
AGACCCTGGTCGAGGCCAACATTGACGTGAAGACCACCGACGGATACCTGCTCCGTGTCTTCTGCGTCGG
ATTCGCCGACAAGGACTCGCTCAGCCAGCGCAAGACCTGCTACGCTCAGCACACCCAGGTCCGTGCTATC
ACGAAGAAGATGTGTGAAATCATCACCCGTGATGTGACCAACTCTGAACTTCGTGAGGTTGTCAACAAAC
TCATTCCGGACTCCATCGCCTAGGATATCGAGAAGGCGTGCCACGGCATCTACCCATTGAGGGATGTCTG
CATTAGAA

>FP380842.1 FP380842 Spodoptera frugiperda cDNA library, induced midguts Spodoptera frugiperda cDNA clone Sf2M12214-3-1, mRNA sequence
TTTTTTTTTTTTTTTTTTTTTTTTTTTTTTGGACCCAAAAAAGTAATTTATTGGATCATATTTTTTGAAT
TAATTACAAAGTGTCGATCACTTCTTGGCTGTGACCGCGGCCTCGTCCTCCCGCGCGAACGTCTGCAGCA
GCTCCTCCTTCTTGGCGGCGATACGCTCTTCACGTCGCTTGCGCGCCTCCTTGACCTTGTTACGGCGGGC
CTCGGCCTGGTCACTAAGCATCTTAGTCCTAGCCTTCTCAGCCTTCTTCCTGTGGATGTACTCCATAAGT
ACACGCTTGTTCTTGAACACATTACCCTTTGCCTTCATGTACAGGGCGTGGTACAGATGCCTGTCGATCT
TCTTGGCTGTTCTGTACTTAAGGAGCAGTTTACGGAGAACCCTTTGTCTTTGTACCCAGAGTTCCTTCTG
TGGCATACGGGCATTAGCAGTACCTCTTCTCTTACCGAAGCCACAATGACGTCCCTTTCTACGGGCCTCT
GTGTTCTTGCGGACGCGAGCACGTGAGTGTACTGCTACGGGCTTCTTGATGACGAGACCATCCTTGATCA
TCTTACGGATGTTCTGTCTTGAGTTGGTATTGGCGATTTCATTGATCTCATTGGGATCAAGCCACACCTT
CTTTTTACCACATCTCATAACAGAAGCTGCAAGCCTCTTCTGCAGCTTGAGGGAACTCCTCTTGACTAGG
TGAG

>FP380841.1 FP380841 Spodoptera frugiperda cDNA library, induced midguts Spodoptera frugiperda cDNA clone Sf2M06985-5-1, mRNA sequence
GACCGGTAGTACGGACTCACACATTTTTAAATCACTTTAAAAAAAAACATTTTTATATTTTAAAAATGGA
ATTTGTCGGCAAGAAATACAAGATGGTCTCTTCGGAGAACTTCGACGAGTTCATGAAGGCTATCGGCGTT
GGTCTCATCACCCGCAAGGCTGCTAACGCCGTCACCCCGACGGTTGAGCTCCGCAAGGAAGGAGACGTCT
ACAACCTAGTGACGTCATCCACCTTCAAGACCACTGAAGTCAAGTTCAAGCCTGGTGAGGAGTTCGATGA
GGACAGAGCTGATGGTGCCAAGGTGAAGTCAGTGTGCACCTTCGAGGGTAACACCTTGAAGCAGATCCAG
AAGGCTGCCGATGGCATGGAAGTCAGCTACATCAGAGAATTCGGACCCGAAGAGATGAAGGCTGTGATGA
CAGCCAAGGATGTGACCTGCACCAGGGTGTACAAGGTCCAATAATCTGCTTCTAAGACTGCGGGGCAGAG
CCCTACCTGTGTCTATACTGCACAACTACTATAACTCTATAAATTATGTCGTTAGGCTACTAGTATCTAC
GTTCGTTCGAATTTGTTCCTTAACAACTTGAAATAAACGTTATTTTTGTACTATCAGTGTATTTTGCCAA
AGTTATTTCTTACGCGGTCGCGTAATTCTTCATTATTTCAACTGTTGTATAAGTTTTTCAGTGCATATTT
AAATAAAAACAGTTTTTTGTAAAAAAAAAAAAAAAAAA

>FP380840.1 FP380840 Spodoptera frugiperda cDNA library, induced midguts Spodoptera frugiperda cDNA clone Sf2M13830-3-1, mRNA sequence
TTTTTTTTTTTTTTTTTAGTTACTTAAAATAGGCAATTCATTATATGAATGTTCAGCTGGTGGTAAATTT
TGATATCATTCAATTGAAGAAGATAAATTTAAAGTAAATAAAGAAATTCGTTGATTAATTATAGATTCTC
AAATAATAATTAATATAAATATGATTGCTAATAATGAAATATATGATCCTAATGATGAAATAATATTTCA
TGAAATATAAGAATCAGGATAATCAGAATATCGACGAGGTATACCTGCTAACCCTAAAAAATGTTGTGGG
AAGAAAGTTAAATTTACTCCGATAAATATAATAAAAAATTGAATTTTTAATAAATAAGGATTTAAAGATA
ACCCAGTAAATAATGGGTATCAATGAATAAATCCCCCTAAAATAGCAAATACAGCTCCTATTGATAAAAC
ATAATGGAAATGAGCAACTACATAGTAAGTATCATGTAAAGTAATATCAATAGAAGAATTAGATAAAATT
ACACCTGTTAATCCTCCTACAGTAAATAAAAATACAAATCCTAATCTTCATAAAATAGATGGGGAATAAT
TAATTTGAGTTCCATGGAAAGTAGCTAATCAACTAAAAATTTTAATACCTGTTGGTACAGCAATAATTAT
TGTTGCTGATGTAAAATATGCTCGTGTATCAATATCTATTCCTACAGTAAATATATGATGAGCTCAAACA
ATAAATCCTAATAAACCAATTGCTAGTATAGCGTAAATTATACCTAAACACCCGAATGTTTCCTTTTTAC
CTCTTTCTTGGGAAATAAT

>FP380839.1 FP380839 Spodoptera frugiperda cDNA library, induced midguts Spodoptera frugiperda cDNA clone Sf2M12141-3-1, mRNA sequence
TTTTTTTTTTTTTTTTTTTTTTAATAATTCACTTAACATTTAATAAAAAAAAAAGTACATATATATAAAA
ATACAGTCTATAATGTTTATTACAAAAATCACTTTCGTTTAACAAAATTGACGAGCACTGGACCGTCGTT
CCTGAGTACCAAGTCAGCAGTGAATGTGATGTCGCAGGGTCGCGTGACGGGAGACAGGTAGAACTTCCTC
AGCACCCTCGCGACCGCTATCTTCATCTCCATCATCGCAAACTTTTGACCTATACAGTTTCTAGGCCCAG
CACTGAAGGGAATGTATGCATATGGATGTCTGCCGACACTGTTCTCCGGAAGGAACCGGTCAGGGTCAAA
CTCAGTCGGGTTCTTGAATAAGTCAGATCTATAATGCAGGTCCAAGATCAGAATGTGGCATAATGATCCC
GCTGGTATCGTGTAATTACTTAGAACTGTGTCTTCATTCAAATGACGACTTATAAAGTGCACTGGAGGGT
AAAGTCGCAGGGACTCTTTAATGCAACATTCTAAATACTTCATCTTCGCTAAATCTTCCATCTTAATAGG
TCGGTCCTCATCACCGAATATTTCATCTAGCTCTTGGATAATTTTATCCTGAATTTTCTTATGATTAGCA
AGCAACATAAAACAATATGTCAGACCGCTAGCAGTTGTGTCGTGACCTTCAAACATAAAAGTGTCCACTT
CTTCTTGCACTCCGATCTTGTCAATGTGTCCTTC

>FP380838.1 FP380838 Spodoptera frugiperda cDNA library, induced midguts Spodoptera frugiperda cDNA clone Sf2M09920-5-1, mRNA sequence
GCATCTTCTAATATGCGGACAGTGTTAGTGCTGGTAGCTGTCGTGGCTGCGGTGACGGCGTTGCCGACTG
AAATACCGGAGCCGGCACAACTGGCTTTGGTTCTCGGCGAAGAGGAGTTTGAAGACTATCTTGATGCTTG
GCTGGAGCTTGAACAGAACAAAGCTGCTAATACCTCTAACGCTGAAGCTGATCCCAGAAGCGGTTGCACG
TTCAGAATCAATGGCGACCTCGGTCAACCACAGCCGGTATACGTCCGAAGCAACAGATTATTGGCTCCTA
ACGGCAACACTGGTCAGATCCGCCTCAACACTGGTGAACAAGTTGTGATCGCTTGTACTGGCTCCGGAAG
AACTATTCGACACCCAAATATTGCTGCTTCAAGGAATGTTGCTACAGCAACCTGTGTCAGCAACAACCTC
GTCTCCGGTGCTGGCTGGTTGAATGGGAACGGTGCTTTCGGTCAGCTCACGTGTTCAGCACACTCTAATG
AAGAGGCTCAAAGGACTACCACACGTTGTTTCAATAATAATTTTGTTATCCGCGTCGGTTTTATCGTCAA
CAACGTGTTCCATTCACTATACTGGTCTTGTTTCGACCAGAACCGCCTAGAAGTATTGTATGTCTGGTAT
GACCAGACTCGCGAGAATGCTGTTCACCAAACTGGCGTTGACAGACCTAACTGGCAAGCTGGAAGTTTCT
TCCCTGGCGTTGCTGTCAACACTATGTACACTCAAAACAACCAGAAGACCGTTGTCACTAGATATGTTGG
AGCAATTTAGCT

>FP380837.1 FP380837 Spodoptera frugiperda cDNA library, induced midguts Spodoptera frugiperda cDNA clone Sf2M05899-5-1, mRNA sequence
CCCACGCGTCCGGCGAGTCCATCCGTTTGCTGCTGGCTTACGGTGGGCAGGAGTTCGATGACCGTCGTAT
CCCACAATCGGAATGGCCTGCATTCAAGCCAAAGACCCCATTCGGTCAGATGCCAGTCCTGGTGATTGAC
GGTAAGGAGTACGCCCAGAGCCTGGCCATCAGCCGGTACCTCGGCAACAAGTACGGAGTGGCTGGAGACT
CCCTCGAGGATAACCTGGAGATCGACCAGAACGTTGACCTCATCAATGATCTGCGTGCAAGCTGCAGTAG
TACAGTATGAACCTGATGAGACTGTAAAGGAAGCTAAATATGCCGACTTCGTGAAGAATGTATTCCCAGA
CCTCTTGGAGAAACTGAGCGCCATCTTTGTCAAGAACAACGGCCATGTTGCTTTAGGAAAGTTGACTTGG
GGAGATTTCGTGTTCGCGGGTATGTTTGACTACCTGAAGATGATGCTGCGCATGCCTGACCTGGAGAAGA
AGTACCCAGTGTTCCAGCAGGTCATTGACAACGTGTACTCCATCCCTAAAGTCAAGGCGTACGCAGACGC
CGCGCCCCCTAGCGACATCTAAATTTAAACTCTGGAACAACACGTACAATATACTAAAGAGTCTATTTTT
GAAAGTATCTCGAACGCGTGTCGAATATTTTTTTATATTATACATAATATAGAATATAGAAAAAATATTT
ACATTCGTCAATAATTATGTTATTGAAAT

>FP380836.1 FP380836 Spodoptera frugiperda cDNA library, induced midguts Spodoptera frugiperda cDNA clone Sf2M06042-5-1, mRNA sequence
GTTTTTATTTTAATATTTATTGTGGGTAATTTAATTTTTGTTTCTAAACATAAACATTTATTAATTGTTT
TATTGAGATTAGAGTTTATTGTTTTAAGAATTTTTTTTTTTTTATTAGTTTATTTAATTTTTATTGATTA
TGATATATATATATTAATATTATTTTTAGTTTTTTCTGTTTGTGAGGGGGCTTTAGGGTTATCTATTTTA
GTTTCAATAATTCGTACTCATGGTAATGATTATTTTCAAAGATTTAATTTATTATAGTTAATTATATATA
TATATATATATATATATATATATATTAAAATATAAAAAAAAAAAAAAAAAAAAAAAAAAATTAAAAAATA
GAAAACAAAAACAAAAAAATAAGAAGAAAAAAAAAAAAAAAAAAA
[truncated: 46,267,643 more chars]
