# Supplementary material for: Analysis of Polyadenylation Signal Usage with Full-Length Transcriptome in Spodoptera frugiperda (Lepidoptera: Noctuidae)
Source: Insects. 2022 Sep 2;13(9):803. doi: 10.3390/insects13090803 (PMC9505298; doi:10.3390/insects13090803)
Supplement: Supplementary file 1 [file insects-13-00803-s001.zip › Script.pl]

if (scalar (@ARGV) != 1){ # die " not give me a file to work with. \n";}
}
my $fastafile = shift @ARGV; 
open FASTA, $fastafile; 
my $name;
my $sequence;

$name = <FASTA>;  
$name =~ s/\n//g; #

while (my $line = <FASTA>){ #
  if ($line =~ />/){ #
    chomp $line; #remove the ">"
    $line =~ s/\n//g; #
    my $firstseq =  $sequence ; 
 
    $sequencehash{$name} = $firstseq; 
 
    $sequence = ""; #
    $name = $line; #
    chomp $line; #
  
  }else{ $sequence .= $line; } 
}
close FASTA;

open PLOYA2,">quchployA200bp.$fastafile";
foreach my $k (sort keys %sequencehash){ 
  $sequencehash{$k}=uc $sequencehash{$k};
       $sequencehash{$k}==~ s/\n//g;
       $se200=substr($sequencehash{$k},-200);
if ($se200 =~ /AATAAA/){ $i++;}
   $len=length($sequencehash{$k});
     if ( $len>100 ){ $n++; print PLOYA2 "$k\n".$se200."\n";}
$x++;
}
print "AATAAA=".$i."Toatl=".$x."\n"."PLOYA=".$n."\n";
