# Supplementary material for: Analysis of Polyadenylation Signal Usage with Full-Length Transcriptome in Spodoptera frugiperda (Lepidoptera: Noctuidae)
Source: Insects. 2022 Sep 2;13(9):803. doi: 10.3390/insects13090803 (PMC9505298; doi:10.3390/insects13090803)
Supplement: Supplementary file 1 [file insects-13-00803-s001.zip › Table S1.xlsx]

## Sheet: polyA_sf
chromosome	position
>NC_049710.1	10000329
>NC_049710.1	10018895
>NC_049710.1	10026381
>NC_049710.1	10036545
>NC_049710.1	10051777
>NC_049710.1	10059555
>NC_049710.1	10059846
>NC_049710.1	10060078
>NC_049710.1	10060783
>NC_049710.1	10061457
>NC_049710.1	10061464
>NC_049710.1	10061478
>NC_049710.1	10062099
>NC_049710.1	10062302
>NC_049710.1	10071552
>NC_049710.1	10081697
>NC_049710.1	10082628
>NC_049710.1	10092543
>NC_049710.1	10099217
>NC_049710.1	10104995
>NC_049710.1	10111921
>NC_049710.1	10114206
>NC_049710.1	10115313
>NC_049710.1	10118311
>NC_049710.1	10118320
>NC_049710.1	10119685
>NC_049710.1	10124068
>NC_049710.1	10125677
>NC_049710.1	10141418
>NC_049710.1	10143222
>NC_049710.1	10152293
>NC_049710.1	10164060
>NC_049710.1	10184939
>NC_049710.1	10192641
>NC_049710.1	10196010
>NC_049710.1	10197793
>NC_049710.1	10198416
>NC_049710.1	10198423
>NC_049710.1	10198430
>NC_049710.1	10199518
>NC_049710.1	10204385
>NC_049710.1	10204812
>NC_049710.1	10211082
>NC_049710.1	10211752
>NC_049710.1	10218006
>NC_049710.1	10223058
>NC_049710.1	10224826
>NC_049710.1	10229289
>NC_049710.1	10229296
>NC_049710.1	10230445
>NC_049710.1	10230453
>NC_049710.1	10230627
>NC_049710.1	10233033
>NC_049710.1	10235213
>NC_049710.1	10238410
>NC_049710.1	10239031
>NC_049710.1	10242880
>NC_049710.1	10244321
>NC_049710.1	10245432
>NC_049710.1	10245610
>NC_049710.1	10248252
>NC_049710.1	10257763
>NC_049710.1	10260648
>NC_049710.1	10263343
>NC_049710.1	10267187
>NC_049710.1	10269463
>NC_049710.1	10273159
>NC_049710.1	10274093
>NC_049710.1	10275764
>NC_049710.1	10290170
>NC_049710.1	10293710
>NC_049710.1	10296744
>NC_049710.1	10299119
>NC_049710.1	10313867
>NC_049710.1	10314343
>NC_049710.1	10324448
>NC_049710.1	10324682
>NC_049710.1	10330339
>NC_049710.1	10332076
>NC_049710.1	10336857
>NC_049710.1	10343425
>NC_049710.1	10367306
>NC_049710.1	10372560
>NC_049710.1	10376077
>NC_049710.1	10376139
>NC_049710.1	10376790
>NC_049710.1	10379818
>NC_049710.1	10382103
>NC_049710.1	10383867
>NC_049710.1	10384559
>NC_049710.1	10389166
>NC_049710.1	10390485
>NC_049710.1	10399349
>NC_049710.1	10400943
>NC_049710.1	10423453
>NC_049710.1	10426789
>NC_049710.1	10429964
>NC_049710.1	10432223
>NC_049710.1	10434590
>NC_049710.1	10435132
>NC_049710.1	10435612
>NC_049710.1	10435620
>NC_049710.1	10435888
>NC_049710.1	10438995
>NC_049710.1	10440619
>NC_049710.1	10440995
>NC_049710.1	10441006
>NC_049710.1	10441274
>NC_049710.1	10443599
>NC_049710.1	10447859
>NC_049710.1	10449120
>NC_049710.1	10451388
>NC_049710.1	10452707
>NC_049710.1	10457250
>NC_049710.1	10458062
>NC_049710.1	10462124
>NC_049710.1	10462131
>NC_049710.1	10462138
>NC_049710.1	10464597
>NC_049710.1	10477347
>NC_049710.1	10482395
>NC_049710.1	10482484
>NC_049710.1	10482570
>NC_049710.1	10488061
>NC_049710.1	10494083
>NC_049710.1	10497715
>NC_049710.1	10498684
>NC_049710.1	10514550
>NC_049710.1	10518969
>NC_049710.1	10522857
>NC_049710.1	10536007
>NC_049710.1	10548507
>NC_049710.1	10550699
>NC_049710.1	10554409
>NC_049710.1	10561346
>NC_049710.1	10567770
>NC_049710.1	10568783
>NC_049710.1	10570223
>NC_049710.1	10577466
>NC_049710.1	10584052
>NC_049710.1	10597056
>NC_049710.1	10597090
>NC_049710.1	10608646
>NC_049710.1	10611336
>NC_049710.1	10613070
>NC_049710.1	10613494
>NC_049710.1	10614582
>NC_049710.1	10614745
>NC_049710.1	10618019
>NC_049710.1	10634560
>NC_049710.1	10636556
>NC_049710.1	10648245
>NC_049710.1	10655538
>NC_049710.1	10659364
>NC_049710.1	10662262
>NC_049710.1	10662269
>NC_049710.1	10665690
>NC_049710.1	10669886
>NC_049710.1	10674309
>NC_049710.1	10674394
>NC_049710.1	10684982
>NC_049710.1	10689406
>NC_049710.1	10690725
>NC_049710.1	10694981
>NC_049710.1	10697506
>NC_049710.1	10697757
>NC_049710.1	10698798
>NC_049710.1	10711880
>NC_049710.1	10717001
>NC_049710.1	10717018
>NC_049710.1	10717440
>NC_049710.1	10717712
>NC_049710.1	10718735
>NC_049710.1	10718915
>NC_049710.1	10718923
>NC_049710.1	10720720
>NC_049710.1	10725064
>NC_049710.1	10725925
>NC_049710.1	10729993
>NC_049710.1	10730000
>NC_049710.1	10730490
>NC_049710.1	10731668
>NC_049710.1	10732249
>NC_049710.1	10734184
>NC_049710.1	10738382
>NC_049710.1	10738758
>NC_049710.1	10740015
>NC_049710.1	10744036
>NC_049710.1	10746141
>NC_049710.1	10757623
>NC_049710.1	10759670
>NC_049710.1	10770107
>NC_049710.1	10777085
>NC_049710.1	10784587
>NC_049710.1	10789171
>NC_049710.1	10796229
>NC_049710.1	10797472
>NC_049710.1	10797479
>NC_049710.1	10797490
>NC_049710.1	10797501
>NC_049710.1	10797683
>NC_049710.1	10798001
>NC_049710.1	10798008
>NC_049710.1	10798085
>NC_049710.1	10806440
>NC_049710.1	10808083
>NC_049710.1	10824212
>NC_049710.1	10827194
>NC_049710.1	10831361
>NC_049710.1	10836601
>NC_049710.1	10841904
>NC_049710.1	10853768
>NC_049710.1	10855488
>NC_049710.1	10859063
>NC_049710.1	10884567
>NC_049710.1	10888082
>NC_049710.1	10890154
>NC_049710.1	10890598
>NC_049710.1	10890838
>NC_049710.1	10908141
>NC_049710.1	10912107
>NC_049710.1	10921103
>NC_049710.1	10929909
>NC_049710.1	10935673
>NC_049710.1	10939750
>NC_049710.1	10944447
>NC_049710.1	10954928
>NC_049710.1	10955991
>NC_049710.1	10957824
>NC_049710.1	10963739
>NC_049710.1	10965786
>NC_049710.1	10973020
>NC_049710.1	10974851
>NC_049710.1	10974896
>NC_049710.1	10992751
>NC_049710.1	11005215
>NC_049710.1	11011053
>NC_049710.1	11012026
>NC_049710.1	11012504
>NC_049710.1	11021358
>NC_049710.1	11022148
>NC_049710.1	11022204
>NC_049710.1	11026524
>NC_049710.1	11034664
>NC_049710.1	11038837
>NC_049710.1	11043297
>NC_049710.1	11047108
>NC_049710.1	11047584
>NC_049710.1	11048482
>NC_049710.1	11061757
>NC_049710.1	11063813
>NC_049710.1	11068270
>NC_049710.1	11068373
>NC_049710.1	11075715
>NC_049710.1	11076345
>NC_049710.1	11076352
>NC_049710.1	11076908
>NC_049710.1	11083002
>NC_049710.1	11091542
>NC_049710.1	11094640
>NC_049710.1	11094716
>NC_049710.1	11094723
>NC_049710.1	11095315
>NC_049710.1	11103310
>NC_049710.1	11105382
>NC_049710.1	11109531
>NC_049710.1	11113149
>NC_049710.1	11113426
>NC_049710.1	11114626
>NC_049710.1	11114634
>NC_049710.1	11120064
>NC_049710.1	11122870
>NC_049710.1	11135403
>NC_049710.1	11135942
>NC_049710.1	11139231
>NC_049710.1	11145556
>NC_049710.1	11156779
>NC_049710.1	11157571
>NC_049710.1	11159014
>NC_049710.1	11175213
>NC_049710.1	11176888
>NC_049710.1	11188873
>NC_049710.1	11193776
>NC_049710.1	11206132
>NC_049710.1	11208989
>NC_049710.1	11210039
>NC_049710.1	11214272
>NC_049710.1	11219081
>NC_049710.1	11224811
>NC_049710.1	11225453
>NC_049710.1	11225471
>NC_049710.1	11231708
>NC_049710.1	11238389
>NC_049710.1	11238982
>NC_049710.1	11240041
>NC_049710.1	11243018
>NC_049710.1	11257856
>NC_049710.1	11265975
>NC_049710.1	11272136
>NC_049710.1	11277798
>NC_049710.1	11291206
>NC_049710.1	11296612
>NC_049710.1	11302646
>NC_049710.1	11318554
>NC_049710.1	11331981
>NC_049710.1	11335837
>NC_049710.1	11340468
>NC_049710.1	11343746
>NC_049710.1	11345793
>NC_049710.1	11347655
>NC_049710.1	11347698
>NC_049710.1	11351070
>NC_049710.1	11358389
>NC_049710.1	11365618
>NC_049710.1	11368420
>NC_049710.1	11369950
>NC_049710.1	11374625
>NC_049710.1	11374858
>NC_049710.1	11378801
>NC_049710.1	11379697
>NC_049710.1	11404103
>NC_049710.1	11407837
>NC_049710.1	11412411
>NC_049710.1	11414843
>NC_049710.1	11423269
>NC_049710.1	11424614
>NC_049710.1	11450021
>NC_049710.1	11456670
>NC_049710.1	11458748
>NC_049710.1	11472347
>NC_049710.1	11477828
>NC_049710.1	11496892
>NC_049710.1	11496904
>NC_049710.1	11496912
>NC_049710.1	11497633
>NC_049710.1	11498284
>NC_049710.1	11500313
>NC_049710.1	11511051
>NC_049710.1	11511582
>NC_049710.1	11521156
>NC_049710.1	11523223
>NC_049710.1	11529079
>NC_049710.1	11542872
>NC_049710.1	11542924
>NC_049710.1	11550633
>NC_049710.1	11552017
>NC_049710.1	11555627
>NC_049710.1	11557831
>NC_049710.1	11566312
>NC_049710.1	11571830
>NC_049710.1	11574981
>NC_049710.1	11581000
>NC_049710.1	11584751
>NC_049710.1	11589442
>NC_049710.1	11618509
>NC_049710.1	11626067
>NC_049710.1	11632958
>NC_049710.1	11632965
>NC_049710.1	11633130
>NC_049710.1	11633347
>NC_049710.1	11633559
>NC_049710.1	11633587
>NC_049710.1	11633596
>NC_049710.1	11633603
>NC_049710.1	11633615
>NC_049710.1	11633631
>NC_049710.1	11633638
>NC_049710.1	11636478
>NC_049710.1	11645106
>NC_049710.1	11645113
>NC_049710.1	11646295
>NC_049710.1	11660564
>NC_049710.1	11671804
>NC_049710.1	11671811
>NC_049710.1	11674130
>NC_049710.1	11677190
>NC_049710.1	11678869
>NC_049710.1	11680085
>NC_049710.1	11682757
>NC_049710.1	11694102
>NC_049710.1	11695434
>NC_049710.1	11698888
>NC_049710.1	11700518
>NC_049710.1	11704600
>NC_049710.1	11706104
>NC_049710.1	11709736
>NC_049710.1	11711985
>NC_049710.1	11716640
>NC_049710.1	11717446
>NC_049710.1	11717780
>NC_049710.1	11723723
>NC_049710.1	11732421
>NC_049710.1	11733639
>NC_049710.1	11733673
>NC_049710.1	11733681
>NC_049710.1	11733810
>NC_049710.1	11733877
>NC_049710.1	11733887
>NC_049710.1	11734759
>NC_049710.1	11734766
>NC_049710.1	11734786
>NC_049710.1	11741292
>NC_049710.1	11741300
>NC_049710.1	11741329
>NC_049710.1	11741406
>NC_049710.1	11741415
>NC_049710.1	11741825
>NC_049710.1	11741865
>NC_049710.1	11742793
>NC_049710.1	11745763
>NC_049710.1	11747516
>NC_049710.1	11747526
>NC_049710.1	11749739
>NC_049710.1	11751383
>NC_049710.1	11752343
>NC_049710.1	11752902
>NC_049710.1	11753486
>NC_049710.1	11753883
>NC_049710.1	11760184
>NC_049710.1	11761302
>NC_049710.1	11761656
>NC_049710.1	11770949
>NC_049710.1	11786428
>NC_049710.1	11804857
>NC_049710.1	11808091
>NC_049710.1	11822001
>NC_049710.1	11822725
>NC_049710.1	11824859
>NC_049710.1	11829946
>NC_049710.1	11829961
>NC_049710.1	11832829
>NC_049710.1	11838857
>NC_049710.1	11842547
>NC_049710.1	11848179
>NC_049710.1	11860009
>NC_049710.1	11867701
>NC_049710.1	11871717
>NC_049710.1	11877595
>NC_049710.1	11878418
>NC_049710.1	11878454
>NC_049710.1	11889879
>NC_049710.1	11890821
>NC_049710.1	11904691
>NC_049710.1	11920264
>NC_049710.1	11920769
>NC_049710.1	11925572
>NC_049710.1	11952535
>NC_049710.1	11964369
>NC_049710.1	11964871
>NC_049710.1	11974232
>NC_049710.1	11978755
>NC_049710.1	11984669
>NC_049710.1	11986337
>NC_049710.1	11990029
>NC_049710.1	11999688
>NC_049710.1	12000456
>NC_049710.1	12002838
>NC_049710.1	12005953
>NC_049710.1	12005994
>NC_049710.1	12006356
>NC_049710.1	12007401
>NC_049710.1	12010952
>NC_049710.1	12012122
>NC_049710.1	12016708
>NC_049710.1	12020787
>NC_049710.1	12023118
>NC_049710.1	12026089
>NC_049710.1	12029238
>NC_049710.1	12035859
>NC_049710.1	12048278
>NC_049710.1	12051186
>NC_049710.1	12053157
>NC_049710.1	12059157
>NC_049710.1	12067648
>NC_049710.1	12068350
>NC_049710.1	12072482
>NC_049710.1	12072890
>NC_049710.1	12095184
>NC_049710.1	12103550
>NC_049710.1	12107696
>NC_049710.1	12108308
>NC_049710.1	12108341
>NC_049710.1	12108517
>NC_049710.1	12108793
>NC_049710.1	12117209
>NC_049710.1	12117658
>NC_049710.1	12124804
>NC_049710.1	12125743
>NC_049710.1	12126149
>NC_049710.1	12131378
>NC_049710.1	12137972
>NC_049710.1	12138484
>NC_049710.1	12141422
>NC_049710.1	12145902
>NC_049710.1	12166415
>NC_049710.1	12167883
>NC_049710.1	12170550
>NC_049710.1	12178613
>NC_049710.1	12187241
>NC_049710.1	12189314
>NC_049710.1	12194225
>NC_049710.1	12197108
>NC_049710.1	12197540
>NC_049710.1	12197926
>NC_049710.1	12202662
>NC_049710.1	12205174
>NC_049710.1	12215918
>NC_049710.1	12216137
>NC_049710.1	12229170
>NC_049710.1	12230600
>NC_049710.1	12236354
>NC_049710.1	12237685
>NC_049710.1	12241102
>NC_049710.1	12242152
>NC_049710.1	12242160
>NC_049710.1	12245932
>NC_049710.1	12248274
>NC_049710.1	12248817
>NC_049710.1	12255190
>NC_049710.1	12259619
>NC_049710.1	12261555
>NC_049710.1	12261891
>NC_049710.1	12263355
>NC_049710.1	12266626
>NC_049710.1	12267234
>NC_049710.1	12267372
>NC_049710.1	12268642
>NC_049710.1	12278087
>NC_049710.1	12278697
>NC_049710.1	12281658
>NC_049710.1	12282724
>NC_049710.1	12285113
>NC_049710.1	12286519
>NC_049710.1	12286891
>NC_049710.1	12287740
>NC_049710.1	12288763
>NC_049710.1	12288911
>NC_049710.1	12288924
>NC_049710.1	12289043
>NC_049710.1	12293382
>NC_049710.1	12295636
>NC_049710.1	12301728
>NC_049710.1	12307871
>NC_049710.1	12310844
>NC_049710.1	12314877
>NC_049710.1	12315683
>NC_049710.1	12325574
>NC_049710.1	12325581
>NC_049710.1	12325900
>NC_049710.1	12328401
>NC_049710.1	12338989
>NC_049710.1	12340472
>NC_049710.1	12340860
>NC_049710.1	12346710
>NC_049710.1	12352008
>NC_049710.1	12353076
>NC_049710.1	12354111
>NC_049710.1	12358901
>NC_049710.1	12361292
>NC_049710.1	12361310
>NC_049710.1	12366542
>NC_049710.1	12368049
>NC_049710.1	12373167
>NC_049710.1	12373493
>NC_049710.1	12380210
>NC_049710.1	12380831
>NC_049710.1	12381228
>NC_049710.1	12383422
>NC_049710.1	12388026
>NC_049710.1	12389127
>NC_049710.1	12393727
>NC_049710.1	12394919
>NC_049710.1	12400245
>NC_049710.1	12401005
>NC_049710.1	12401137
>NC_049710.1	12407503
>NC_049710.1	12411019
>NC_049710.1	12411513
>NC_049710.1	12412402
>NC_049710.1	12417581
>NC_049710.1	12417605
>NC_049710.1	12417620
>NC_049710.1	12417627
>NC_049710.1	12417635
>NC_049710.1	12420943
>NC_049710.1	12422731
>NC_049710.1	12434620
>NC_049710.1	12447169
>NC_049710.1	12454420
>NC_049710.1	12456511
>NC_049710.1	12457514
>NC_049710.1	12458876
>NC_049710.1	12465549
>NC_049710.1	12465634
>NC_049710.1	12466097
>NC_049710.1	12466104
>NC_049710.1	12466128
>NC_049710.1	12470347
>NC_049710.1	12470524
>NC_049710.1	12473019
>NC_049710.1	12479829
>NC_049710.1	12491305
>NC_049710.1	12491313
>NC_049710.1	12506602
>NC_049710.1	12516223
>NC_049710.1	12526055
>NC_049710.1	12543738
>NC_049710.1	12545377
>NC_049710.1	12554058
>NC_049710.1	12578265
>NC_049710.1	12582728
>NC_049710.1	12593484
>NC_049710.1	12593493
>NC_049710.1	12593605
>NC_049710.1	12597388
>NC_049710.1	12597397
>NC_049710.1	12606556
>NC_049710.1	12607282
>NC_049710.1	12613049
>NC_049710.1	12614553
>NC_049710.1	12615491
>NC_049710.1	12615504
>NC_049710.1	12619780
>NC_049710.1	12626045
>NC_049710.1	12626160
>NC_049710.1	12627384
>NC_049710.1	12629402
>NC_049710.1	12629548
>NC_049710.1	12629652
>NC_049710.1	12631006
>NC_049710.1	12634157
>NC_049710.1	12637687
>NC_049710.1	12641853
>NC_049710.1	12645891
>NC_049710.1	12647153
>NC_049710.1	12653738
>NC_049710.1	12669343
>NC_049710.1	12671854
>NC_049710.1	12685655
>NC_049710.1	12691903
>NC_049710.1	12700099
>NC_049710.1	12705614
>NC_049710.1	12705621
>NC_049710.1	12705629
>NC_049710.1	12705637
>NC_049710.1	12705649
>NC_049710.1	12706463
>NC_049710.1	12710902
>NC_049710.1	12711099
>NC_049710.1	12713656
>NC_049710.1	12716170
>NC_049710.1	12718684
>NC_049710.1	12723808
>NC_049710.1	12723815
>NC_049710.1	12723878
>NC_049710.1	12728785
>NC_049710.1	12730834
>NC_049710.1	12732720
>NC_049710.1	12735197
>NC_049710.1	12735204
>NC_049710.1	12746575
>NC_049710.1	12746582
>NC_049710.1	12746593
>NC_049710.1	12746880
>NC_049710.1	12747381
>NC_049710.1	12751950
>NC_049710.1	12756278
>NC_049710.1	12757163
>NC_049710.1	12763559
>NC_049710.1	12764396
>NC_049710.1	12765775
>NC_049710.1	12772478
>NC_049710.1	12776144
>NC_049710.1	12784378
>NC_049710.1	12784393
>NC_049710.1	12785680
>NC_049710.1	12786003
>NC_049710.1	12786999
>NC_049710.1	12787006
>NC_049710.1	12787856
>NC_049710.1	12789016
>NC_049710.1	12791486
>NC_049710.1	12791511
>NC_049710.1	12791518
>NC_049710.1	12791658
>NC_049710.1	12791694
>NC_049710.1	12791823
>NC_049710.1	12795125
>NC_049710.1	12795568
>NC_049710.1	12799742
>NC_049710.1	12807222
>NC_049710.1	12816946
>NC_049710.1	12821708
>NC_049710.1	12853655
>NC_049710.1	12860888
>NC_049710.1	12867402
>NC_049710.1	12868951
>NC_049710.1	12871755
>NC_049710.1	12872838
>NC_049710.1	12879743
>NC_049710.1	12881236
>NC_049710.1	12885753
>NC_049710.1	12885761
>NC_049710.1	12886420
>NC_049710.1	12899708
>NC_049710.1	12910767
>NC_049710.1	12914365
>NC_049710.1	12915384
>NC_049710.1	12916990
>NC_049710.1	12917096
>NC_049710.1	12924089
>NC_049710.1	12924197
>NC_049710.1	12931165
>NC_049710.1	12934419
>NC_049710.1	12936646
>NC_049710.1	12942291
>NC_049710.1	12949602
>NC_049710.1	12953100
>NC_049710.1	12954114
>NC_049710.1	12960483
>NC_049710.1	12981551
>NC_049710.1	12983957
>NC_049710.1	12988701
>NC_049710.1	12988713
>NC_049710.1	12991116
>NC_049710.1	12993943
>NC_049710.1	13006455
>NC_049710.1	13011129
>NC_049710.1	13023232
>NC_049710.1	13023239
>NC_049710.1	13023889
>NC_049710.1	13024295
>NC_049710.1	13024453
>NC_049710.1	13024461
>NC_049710.1	13035132
>NC_049710.1	13041152
>NC_049710.1	13044265
>NC_049710.1	13049561
>NC_049710.1	13053448
>NC_049710.1	13055066
>NC_049710.1	13065195
>NC_049710.1	13070905
>NC_049710.1	13077397
>NC_049710.1	13086532
>NC_049710.1	13090399
>NC_049710.1	13100959
>NC_049710.1	13100967
>NC_049710.1	13111285
>NC_049710.1	13114730
>NC_049710.1	13116652
>NC_049710.1	13118321
>NC_049710.1	13120255
>NC_049710.1	13128058
>NC_049710.1	13128304
>NC_049710.1	13128317
>NC_049710.1	13134515
>NC_049710.1	13134955
>NC_049710.1	13139574
>NC_049710.1	13139581
>NC_049710.1	13140265
>NC_049710.1	13140273
>NC_049710.1	13140284
>NC_049710.1	13141222
>NC_049710.1	13144290
>NC_049710.1	13144297
>NC_049710.1	13145285
>NC_049710.1	13148939
>NC_049710.1	13153921
>NC_049710.1	13157674
>NC_049710.1	13158039
>NC_049710.1	13158995
>NC_049710.1	13159122
>NC_049710.1	13159129
>NC_049710.1	13160395
>NC_049710.1	13161075
>NC_049710.1	13161088
>NC_049710.1	13161917
>NC_049710.1	13163996
>NC_049710.1	13166980
>NC_049710.1	13183024
>NC_049710.1	13183659
>NC_049710.1	13183673
>NC_049710.1	13185539
>NC_049710.1	13186914
>NC_049710.1	13192284
>NC_049710.1	13205864
>NC_049710.1	13210930
>NC_049710.1	13212663
>NC_049710.1	13221339
>NC_049710.1	13229024
>NC_049710.1	13229625
>NC_049710.1	13230584
>NC_049710.1	13238157
>NC_049710.1	13238278
>NC_049710.1	13239740
>NC_049710.1	13241882
>NC_049710.1	13241930
>NC_049710.1	13241964
>NC_049710.1	13241971
>NC_049710.1	13262315
>NC_049710.1	13262703
>NC_049710.1	13263978
>NC_049710.1	13268987
>NC_049710.1	13280301
>NC_049710.1	13292725
>NC_049710.1	13294450
>NC_049710.1	13299253
>NC_049710.1	13327772
>NC_049710.1	13342694
>NC_049710.1	13355314
>NC_049710.1	13370586
>NC_049710.1	13376314
>NC_049710.1	13376673
>NC_049710.1	13377522
>NC_049710.1	13401518
>NC_049710.1	13402306
>NC_049710.1	13406175
>NC_049710.1	13407914
>NC_049710.1	13436513
>NC_049710.1	13445482
>NC_049710.1	13451973
>NC_049710.1	13454204
>NC_049710.1	13459983
>NC_049710.1	13463028
>NC_049710.1	13469189
>NC_049710.1	13469196
>NC_049710.1	13471016
>NC_049710.1	13471802
>NC_049710.1	13472674
>NC_049710.1	13476301
>NC_049710.1	13480351
>NC_049710.1	13492576
>NC_049710.1	13501351
>NC_049710.1	13510647
>NC_049710.1	13510654
>NC_049710.1	13514976
>NC_049710.1	13516349
>NC_049710.1	13518880
>NC_049710.1	13541845
>NC_049710.1	13544326
>NC_049710.1	13552455
>NC_049710.1	13556253
>NC_049710.1	13560462
>NC_049710.1	13560570
>NC_049710.1	13566871
>NC_049710.1	13570415
>NC_049710.1	13581970
>NC_049710.1	13581978
>NC_049710.1	13581985
>NC_049710.1	13582869
>NC_049710.1	13585211
>NC_049710.1	13600883
>NC_049710.1	13612448
>NC_049710.1	13615795
>NC_049710.1	13615923
>NC_049710.1	13622576
>NC_049710.1	13622608
>NC_049710.1	13643208
>NC_049710.1	13645517
>NC_049710.1	13647727
>NC_049710.1	13654232
>NC_049710.1	13658045
>NC_049710.1	13663356
>NC_049710.1	13668712
>NC_049710.1	13672058
>NC_049710.1	13672419
>NC_049710.1	13673788
>NC_049710.1	13674784
>NC_049710.1	13677699
>NC_049710.1	13679212
>NC_049710.1	13682877
>NC_049710.1	13686345
>NC_049710.1	13696380
>NC_049710.1	13697863
>NC_049710.1	13698396
>NC_049710.1	13704457
>NC_049710.1	13710883
>NC_049710.1	13716645
>NC_049710.1	13735341
>NC_049710.1	13738391
>NC_049710.1	13745618
>NC_049710.1	13760283
>NC_049710.1	13761769
>NC_049710.1	13764822
>NC_049710.1	13768312
>NC_049710.1	13769941
>NC_049710.1	13773927
>NC_049710.1	13776686
>NC_049710.1	13781740
>NC_049710.1	13788895
>NC_049710.1	13795351
>NC_049710.1	13797505
>NC_049710.1	13801639
>NC_049710.1	13806565
>NC_049710.1	13806572
>NC_049710.1	13811318
>NC_049710.1	13811541
>NC_049710.1	13811924
>NC_049710.1	13812026
>NC_049710.1	13827794
>NC_049710.1	13843714
>NC_049710.1	13854009
>NC_049710.1	13857444
>NC_049710.1	13862295
>NC_049710.1	13865930
>NC_049710.1	13866934
>NC_049710.1	13872438
>NC_049710.1	13872446
>NC_049710.1	13874682
>NC_049710.1	13888184
>NC_049710.1	13889325
>NC_049710.1	13889721
>NC_049710.1	13889728
>NC_049710.1	13893220
>NC_049710.1	13902812
>NC_049710.1	13913713
>NC_049710.1	13914464
>NC_049710.1	13919977
>NC_049710.1	13924522
>NC_049710.1	13929007
>NC_049710.1	13930834
>NC_049710.1	13940372
>NC_049710.1	13941008
>NC_049710.1	13941015
>NC_049710.1	13943937
>NC_049710.1	13943944
>NC_049710.1	13943952
>NC_049710.1	13943959
>NC_049710.1	13943971
>NC_049710.1	13943979
>NC_049710.1	13956610
>NC_049710.1	13958268
>NC_049710.1	13958808
>NC_049710.1	13960813
>NC_049710.1	13973778
>NC_049710.1	13980099
>NC_049710.1	13980234
>NC_049710.1	13988655
>NC_049710.1	13991717
>NC_049710.1	13991724
>NC_049710.1	13995246
>NC_049710.1	13998692
>NC_049710.1	14002315
>NC_049710.1	14003687
>NC_049710.1	14004617
>NC_049710.1	14016808
>NC_049710.1	14019077
>NC_049710.1	14019401
>NC_049710.1	14023492
>NC_049710.1	14023579
>NC_049710.1	14024975
>NC_049710.1	14025211
>NC_049710.1	14025629
>NC_049710.1	14026648
>NC_049710.1	14026894
>NC_049710.1	14026961
>NC_049710.1	14026969
>NC_049710.1	14027170
>NC_049710.1	14027178
>NC_049710.1	14027238
>NC_049710.1	14027292
>NC_049710.1	14027309
>NC_049710.1	14028128
>NC_049710.1	14029021
>NC_049710.1	14030816
>NC_049710.1	14049301
>NC_049710.1	14051838
>NC_049710.1	14059063
>NC_049710.1	14059232
>NC_049710.1	14060686
>NC_049710.1	14065176
>NC_049710.1	14074914
>NC_049710.1	14082202
>NC_049710.1	14089579
>NC_049710.1	14092821
>NC_049710.1	14093608
>NC_049710.1	14094119
>NC_049710.1	14096783
>NC_049710.1	14096996
>NC_049710.1	14098495
>NC_049710.1	14099020
>NC_049710.1	14100239
>NC_049710.1	14100321
>NC_049710.1	14104850
>NC_049710.1	14107090
>NC_049710.1	14107953
>NC_049710.1	14114322
>NC_049710.1	14118841
>NC_049710.1	14127181
>NC_049710.1	14144118
>NC_049710.1	14144968
>NC_049710.1	14144976
>NC_049710.1	14144988
>NC_049710.1	14146236
>NC_049710.1	14148358
>NC_049710.1	14156019
>NC_049710.1	14157738
>NC_049710.1	14158818
>NC_049710.1	14159791
>NC_049710.1	14163287
>NC_049710.1	14166869
>NC_049710.1	14167540
>NC_049710.1	14170376
>NC_049710.1	14178261
>NC_049710.1	14186856
>NC_049710.1	14189894
>NC_049710.1	14191334
>NC_049710.1	14191487
>NC_049710.1	14194050
>NC_049710.1	14196973
>NC_049710.1	14201752
>NC_049710.1	14207454
>NC_049710.1	14208321
>NC_049710.1	14215134
>NC_049710.1	14222374
>NC_049710.1	14222668
>NC_049710.1	14223600
>NC_049710.1	14233523
>NC_049710.1	14238513
>NC_049710.1	14241143
>NC_049710.1	14241154
>NC_049710.1	14241165
>NC_049710.1	14241176
>NC_049710.1	14241315
>NC_049710.1	14241398
>NC_049710.1	14241409
>NC_049710.1	14241420
>NC_049710.1	14241431
>NC_049710.1	14241932
>NC_049710.1	14242700
>NC_049710.1	14249281
>NC_049710.1	14251167
>NC_049710.1	14258442
>NC_049710.1	14259966
>NC_049710.1	14286524
>NC_049710.1	14304382
>NC_049710.1	14309325
>NC_049710.1	14313883
>NC_049710.1	14316239
>NC_049710.1	14317282
>NC_049710.1	14320022
>NC_049710.1	14320547
>NC_049710.1	14324575
>NC_049710.1	14327405
>NC_049710.1	14330178
>NC_049710.1	14330222
>NC_049710.1	14330230
>NC_049710.1	14330613
>NC_049710.1	14330806
>NC_049710.1	14332466
>NC_049710.1	14344740
>NC_049710.1	14346818
>NC_049710.1	14353742
>NC_049710.1	14354971
>NC_049710.1	14361652
>NC_049710.1	14361728
>NC_049710.1	14365570
>NC_049710.1	14371617
>NC_049710.1	14380995
>NC_049710.1	14385672
>NC_049710.1	14385698
>NC_049710.1	14391024
>NC_049710.1	14393300
>NC_049710.1	14393312
>NC_049710.1	14395854
>NC_049710.1	14414812
>NC_049710.1	14430251
>NC_049710.1	14459625
>NC_049710.1	14462633
>NC_049710.1	14468100
>NC_049710.1	14472296
>NC_049710.1	14472565
>NC_049710.1	14472575
>NC_049710.1	14472586
>NC_049710.1	14472597
>NC_049710.1	14472608
>NC_049710.1	14474825
>NC_049710.1	14479054
>NC_049710.1	14489715
>NC_049710.1	14495139
>NC_049710.1	14497219
>NC_049710.1	14499718
>NC_049710.1	14501019
>NC_049710.1	14502863
>NC_049710.1	14509211
>NC_049710.1	14520183
>NC_049710.1	14523340
>NC_049710.1	14544362
>NC_049710.1	14546258
>NC_049710.1	14553563
>NC_049710.1	14569010
>NC_049710.1	14579941
>NC_049710.1	14585074
>NC_049710.1	14585081
>NC_049710.1	14598310
>NC_049710.1	14604740
>NC_049710.1	14604747
>NC_049710.1	14606379
>NC_049710.1	14614637
>NC_049710.1	14617886
>NC_049710.1	14619154
>NC_049710.1	14619279
>NC_049710.1	14620575
>NC_049710.1	14629444
>NC_049710.1	14634161
>NC_049710.1	14641026
>NC_049710.1	14641033
>NC_049710.1	14641160
>NC_049710.1	14641167
>NC_049710.1	14641243
>NC_049710.1	14643412
>NC_049710.1	14645582
>NC_049710.1	14649995
>NC_049710.1	14651942
>NC_049710.1	14653280
>NC_049710.1	14653290
>NC_049710.1	14653299
>NC_049710.1	14659032
>NC_049710.1	14668207
>NC_049710.1	14668332
>NC_049710.1	14669696
>NC_049710.1	14669971
>NC_049710.1	14669979
>NC_049710.1	14670054
>NC_049710.1	14670484
>NC_049710.1	14670720
>NC_049710.1	14670739
>NC_049710.1	14670778
>NC_049710.1	14670846
>NC_049710.1	14671153
>NC_049710.1	14671170
>NC_049710.1	14671328
>NC_049710.1	14671546
>NC_049710.1	14671566
>NC_049710.1	14675783
>NC_049710.1	14675828
>NC_049710.1	14675902
>NC_049710.1	14676161
>NC_049710.1	14677008
>NC_049710.1	14681841
>NC_049710.1	14682769
>NC_049710.1	14686422
>NC_049710.1	14693082
>NC_049710.1	14696300
>NC_049710.1	14703460
>NC_049710.1	14705362
>NC_049710.1	14706063
>NC_049710.1	14706969
>NC_049710.1	14708234
>NC_049710.1	14717306
>NC_049710.1	14724111
>NC_049710.1	14733735
>NC_049710.1	14735920
>NC_049710.1	14738868
>NC_049710.1	14745141
>NC_049710.1	14745558
>NC_049710.1	14754012
>NC_049710.1	14754023
>NC_049710.1	14754036
>NC_049710.1	14754058
>NC_049710.1	14755934
>NC_049710.1	14781432
>NC_049710.1	14786849
>NC_049710.1	14791051
>NC_049710.1	14792458
>NC_049710.1	14796332
>NC_049710.1	14802614
>NC_049710.1	14816946
>NC_049710.1	14818513
>NC_049710.1	14824708
>NC_049710.1	14824954
>NC_049710.1	14825956
>NC_049710.1	14828776
>NC_049710.1	14836210
>NC_049710.1	14841835
>NC_049710.1	14847437
>NC_049710.1	14851916
>NC_049710.1	14852942
>NC_049710.1	14855181
>NC_049710.1	14856394
>NC_049710.1	14856404
>NC_049710.1	14856413
>NC_049710.1	14859078
>NC_049710.1	14859156
>NC_049710.1	14859927
>NC_049710.1	14860063
>NC_049710.1	14860111
>NC_049710.1	14863911
>NC_049710.1	14868496
>NC_049710.1	14868510
>NC_049710.1	14869875
>NC_049710.1	14871342
>NC_049710.1	14875122
>NC_049710.1	14876658
>NC_049710.1	14876666
>NC_049710.1	14876675
>NC_049710.1	14876692
>NC_049710.1	14880837
>NC_049710.1	14880845
>NC_049710.1	14880856
>NC_049710.1	14881433
>NC_049710.1	14890822
>NC_049710.1	14894577
>NC_049710.1	14900426
>NC_049710.1	14901833
>NC_049710.1	14906449
>NC_049710.1	14910746
>NC_049710.1	14918142
>NC_049710.1	14919934
>NC_049710.1	14941637
>NC_049710.1	14944056
>NC_049710.1	14944884
>NC_049710.1	14945807
>NC_049710.1	14954086
>NC_049710.1	14955777
>NC_049710.1	14958089
>NC_049710.1	14963149
>NC_049710.1	14964946
>NC_049710.1	14965636
>NC_049710.1	14975747
>NC_049710.1	14976117
>NC_049710.1	14976575
>NC_049710.1	14977330
>NC_049710.1	14980130
>NC_049710.1	14984100
>NC_049710.1	15001423
>NC_049710.1	15016133
>NC_049710.1	15030771
>NC_049710.1	15048369
>NC_049710.1	15059806
>NC_049710.1	15064781
>NC_049710.1	15074830
>NC_049710.1	15078676
>NC_049710.1	15079256
>NC_049710.1	15086507
>NC_049710.1	15086575
>NC_049710.1	15089158
>NC_049710.1	15092432
>NC_049710.1	15095081
>NC_049710.1	15098613
>NC_049710.1	15100190
>NC_049710.1	15106227
>NC_049710.1	15107756
>NC_049710.1	15108618
>NC_049710.1	15110873
>NC_049710.1	15116737
>NC_049710.1	15120399
>NC_049710.1	15131330
>NC_049710.1	15132777
>NC_049710.1	15133620
>NC_049710.1	15147004
>NC_049710.1	15150986
>NC_049710.1	15151764
>NC_049710.1	15152539
>NC_049710.1	15163952
>NC_049710.1	15164241
>NC_049710.1	15164681
>NC_049710.1	15170501
>NC_049710.1	15173088
>NC_049710.1	15176208
>NC_049710.1	15181282
>NC_049710.1	15186219
>NC_049710.1	15189141
>NC_049710.1	15189263
>NC_049710.1	15194052
>NC_049710.1	15194626
>NC_049710.1	15200398
>NC_049710.1	15207840
>NC_049710.1	15209345
>NC_049710.1	15215612
>NC_049710.1	15215621
>NC_049710.1	15216336
>NC_049710.1	15220830
>NC_049710.1	15220837
>NC_049710.1	15224316
>NC_049710.1	15229598
>NC_049710.1	15230032
>NC_049710.1	15230041
>NC_049710.1	15230048
>NC_049710.1	15234298
>NC_049710.1	15234666
>NC_049710.1	15235897
>NC_049710.1	15237855
>NC_049710.1	15240695
>NC_049710.1	15246118
>NC_049710.1	15246129
>NC_049710.1	15247776
>NC_049710.1	15249816
>NC_049710.1	15258608
>NC_049710.1	15262073
>NC_049710.1	15263090
>NC_049710.1	15264925
>NC_049710.1	15265712
>NC_049710.1	15270773
>NC_049710.1	15275552
>NC_049710.1	15278605
>NC_049710.1	15280079
>NC_049710.1	15285431
>NC_049710.1	15289453
>NC_049710.1	15291265
>NC_049710.1	15295718
>NC_049710.1	15296515
>NC_049710.1	15296522
>NC_049710.1	15301164
>NC_049710.1	15304260
>NC_049710.1	15310375
>NC_049710.1	15312121
>NC_049710.1	15312131
>NC_049710.1	15312146
>NC_049710.1	15312394
>NC_049710.1	15314212
>NC_049710.1	15325283
>NC_049710.1	15332123
>NC_049710.1	15334511
>NC_049710.1	15366670
>NC_049710.1	15367696
>NC_049710.1	15369542
>NC_049710.1	15388064
>NC_049710.1	15388416
>NC_049710.1	15391797
>NC_049710.1	15416023
>NC_049710.1	15420880
>NC_049710.1	15421431
>NC_049710.1	15425259
>NC_049710.1	15426193
>NC_049710.1	15429466
>NC_049710.1	15430663
>NC_049710.1	15436174
>NC_049710.1	15438793
>NC_049710.1	15461639
>NC_049710.1	15462105
>NC_049710.1	15464263
>NC_049710.1	15471497
>NC_049710.1	15472688
>NC_049710.1	15473849
>NC_049710.1	15478775
>NC_049710.1	15494279
>NC_049710.1	15495945
>NC_049710.1	15504324
>NC_049710.1	15510411
>NC_049710.1	15514044
>NC_049710.1	15531194
>NC_049710.1	15535996
>NC_049710.1	15537718
>NC_049710.1	15543806
>NC_049710.1	15561067
>NC_049710.1	15563531
>NC_049710.1	15570980
>NC_049710.1	15577226
>NC_049710.1	15577444
>NC_049710.1	15601051
>NC_049710.1	15602503
>NC_049710.1	15607213
>NC_049710.1	15608459
>NC_049710.1	15608470
>NC_049710.1	15608483
>NC_049710.1	15608493
>NC_049710.1	15608535
>NC_049710.1	15610952
>NC_049710.1	15611539
>NC_049710.1	15621093
>NC_049710.1	15621410
>NC_049710.1	15623022
>NC_049710.1	15628811
>NC_049710.1	15629315
>NC_049710.1	15633536
>NC_049710.1	15636902
>NC_049710.1	15641329
>NC_049710.1	15650163
>NC_049710.1	15652279
>NC_049710.1	15660283
>NC_049710.1	15662180
>NC_049710.1	15662196
>NC_049710.1	15665082
>NC_049710.1	15665890
>NC_049710.1	15666169
>NC_049710.1	15666180
>NC_049710.1	15666190
>NC_049710.1	15676186
>NC_049710.1	15677326
>NC_049710.1	15677350
>NC_049710.1	15681178
>NC_049710.1	15682853
>NC_049710.1	15684591
>NC_049710.1	15685440
>NC_049710.1	15690051
>NC_049710.1	15691526
>NC_049710.1	15693163
>NC_049710.1	15697397
>NC_049710.1	15700080
>NC_049710.1	15701803
>NC_049710.1	15701810
>NC_049710.1	15703412
>NC_049710.1	15708073
>NC_049710.1	15713960
>NC_049710.1	15720377
>NC_049710.1	15724771
>NC_049710.1	15724784
>NC_049710.1	15737139
>NC_049710.1	15742976
>NC_049710.1	15754782
>NC_049710.1	15755149
>NC_049710.1	15765115
>NC_049710.1	15774759
>NC_049710.1	15783353
>NC_049710.1	15784348
>NC_049710.1	15789121
>NC_049710.1	15791037
>NC_049710.1	15795230
>NC_049710.1	15797398
>NC_049710.1	15798935
>NC_049710.1	15798951
>NC_049710.1	15800740
>NC_049710.1	15813613
>NC_049710.1	15828325
>NC_049710.1	15829241
>NC_049710.1	15831933
>NC_049710.1	15836126
>NC_049710.1	15837231
>NC_049710.1	15839619
>NC_049710.1	15862617
>NC_049710.1	15872119
>NC_049710.1	15874267
>NC_049710.1	15874275
>NC_049710.1	15874284
>NC_049710.1	15885378
>NC_049710.1	15893334
>NC_049710.1	15893341
>NC_049710.1	15893808
>NC_049710.1	15893815
>NC_049710.1	15894291
>NC_049710.1	15894561
>NC_049710.1	15899093
>NC_049710.1	15903190
>NC_049710.1	15922774
>NC_049710.1	15927997
>NC_049710.1	15930248
>NC_049710.1	15931081
>NC_049710.1	15939926
>NC_049710.1	15942979
>NC_049710.1	15943555
>NC_049710.1	15947635
>NC_049710.1	15951072
>NC_049710.1	15951632
>NC_049710.1	15952535
>NC_049710.1	15954069
>NC_049710.1	15958968
>NC_049710.1	15963102
>NC_049710.1	15963480
>NC_049710.1	15998879
>NC_049710.1	15999366
>NC_049710.1	15999373
>NC_049710.1	15999667
>NC_049710.1	16005123
>NC_049710.1	16007589
>NC_049710.1	16007652
>NC_049710.1	16019205
>NC_049710.1	16022047
>NC_049710.1	16025217
>NC_049710.1	16025640
>NC_049710.1	16026208
>NC_049710.1	16027320
>NC_049710.1	16027872
>NC_049710.1	16027879
>NC_049710.1	16027886
>NC_049710.1	16030640
>NC_049710.1	16030647
>NC_049710.1	16030833
>NC_049710.1	16034294
>NC_049710.1	16042658
>NC_049710.1	16044887
>NC_049710.1	16047649
>NC_049710.1	16048026
>NC_049710.1	16052067
>NC_049710.1	16055038
>NC_049710.1	16058992
>NC_049710.1	16059815
>NC_049710.1	16065173
>NC_049710.1	16068363
>NC_049710.1	16070401
>NC_049710.1	16079417
>NC_049710.1	16080613
>NC_049710.1	16093358
>NC_049710.1	16093817
>NC_049710.1	16101116
>NC_049710.1	16103266
>NC_049710.1	16109799
>NC_049710.1	16115721
>NC_049710.1	16120704
>NC_049710.1	16121616
>NC_049710.1	16121810
>NC_049710.1	16121827
>NC_049710.1	16124633
>NC_049710.1	16124664
>NC_049710.1	16130624
>NC_049710.1	16130947
>NC_049710.1	16131219
>NC_049710.1	16131226
>NC_049710.1	16137042
>NC_049710.1	16138168
>NC_049710.1	16144421
>NC_049710.1	16145931
>NC_049710.1	16146277
>NC_049710.1	16147246
>NC_049710.1	16147291
>NC_049710.1	16150488
>NC_049710.1	16158401
>NC_049710.1	16159235
>NC_049710.1	16165586
>NC_049710.1	16165601
>NC_049710.1	16165608
>NC_049710.1	16165623
>NC_049710.1	16166376
>NC_049710.1	16166720
>NC_049710.1	16167214
>NC_049710.1	16181816
>NC_049710.1	16186111
>NC_049710.1	16206046
>NC_049710.1	16213171
>NC_049710.1	16219558
>NC_049710.1	16221263
>NC_049710.1	16222920
>NC_049710.1	16229951
>NC_049710.1	16229958
>NC_049710.1	16234390
>NC_049710.1	16235883
>NC_049710.1	16235891
>NC_049710.1	16236361
>NC_049710.1	16236504
>NC_049710.1	16236514
>NC_049710.1	16238028
>NC_049710.1	16238040
>NC_049710.1	16238071
>NC_049710.1	16243108
>NC_049710.1	16248364
>NC_049710.1	16254365
>NC_049710.1	16271532
>NC_049710.1	16298870
>NC_049710.1	16302355
>NC_049710.1	16304598
>NC_049710.1	16313178
>NC_049710.1	16317177
>NC_049710.1	16323453
>NC_049710.1	16324935
>NC_049710.1	16336725
>NC_049710.1	16342299
>NC_049710.1	16342306
>NC_049710.1	16342313
>NC_049710.1	16343007
>NC_049710.1	16350333
>NC_049710.1	16352491
>NC_049710.1	16352498
>NC_049710.1	16354961
>NC_049710.1	16357147
>NC_049710.1	16371172
>NC_049710.1	16377398
>NC_049710.1	16378351
>NC_049710.1	16380130
>NC_049710.1	16380624
>NC_049710.1	16380643
>NC_049710.1	16383441
>NC_049710.1	16387675
>NC_049710.1	16387714
>NC_049710.1	16390685
>NC_049710.1	16393787
>NC_049710.1	16396600
>NC_049710.1	16408975
>NC_049710.1	16408982
>NC_049710.1	16413948
>NC_049710.1	16413955
>NC_049710.1	16422228
>NC_049710.1	16432754
>NC_049710.1	16438669
>NC_049710.1	16444661
>NC_049710.1	16448349
>NC_049710.1	16454866
>NC_049710.1	16455753
>NC_049710.1	16455761
>NC_049710.1	16455768
>NC_049710.1	16458218
>NC_049710.1	16459189
>NC_049710.1	16466055
>NC_049710.1	16466062
>NC_049710.1	16466127
>NC_049710.1	16466134
>NC_049710.1	16466141
>NC_049710.1	16466148
>NC_049710.1	16466155
>NC_049710.1	16469064
>NC_049710.1	16475357
>NC_049710.1	16478475
>NC_049710.1	16479465
>NC_049710.1	16484736
>NC_049710.1	16486605
>NC_049710.1	16493269
>NC_049710.1	16509276
>NC_049710.1	16517026
>NC_049710.1	16518049
>NC_049710.1	16518812
>NC_049710.1	16530459
>NC_049710.1	16537404
>NC_049710.1	16539058
>NC_049710.1	16547842
>NC_049710.1	16550741
>NC_049710.1	16554531
>NC_049710.1	16556366
>NC_049710.1	16556873
>NC_049710.1	16574518
>NC_049710.1	16579198
>NC_049710.1	16580060
>NC_049710.1	16583532
>NC_049710.1	16584619
>NC_049710.1	16587779
>NC_049710.1	16589092
>NC_049710.1	16591484
>NC_049710.1	16591491
>NC_049710.1	16596384
>NC_049710.1	16597422
>NC_049710.1	16599649
>NC_049710.1	16599910
>NC_049710.1	16600316
>NC_049710.1	16600334
>NC_049710.1	16601679
>NC_049710.1	16601689
>NC_049710.1	16601698
>NC_049710.1	16602280
>NC_049710.1	16612956
>NC_049710.1	16633612
>NC_049710.1	16635041
>NC_049710.1	16638574
>NC_049710.1	16650499
>NC_049710.1	16652513
>NC_049710.1	16662362
>NC_049710.1	16663915
>NC_049710.1	16665715
>NC_049710.1	16668088
>NC_049710.1	16673738
>NC_049710.1	16675662
>NC_049710.1	16675769
>NC_049710.1	16678575
>NC_049710.1	16698870
>NC_049710.1	16706677
>NC_049710.1	16709609
>NC_049710.1	16713134
>NC_049710.1	16723250
>NC_049710.1	16737543
>NC_049710.1	16740164
>NC_049710.1	16754159
>NC_049710.1	16756769
>NC_049710.1	16757795
>NC_049710.1	16757813
>NC_049710.1	16777596
>NC_049710.1	16779955
>NC_049710.1	16789681
>NC_049710.1	16794322
>NC_049710.1	16796137
>NC_049710.1	16800114
>NC_049710.1	16803067
>NC_049710.1	16812725
>NC_049710.1	16816157
>NC_049710.1	16821248
>NC_049710.1	16844281
>NC_049710.1	16852838
>NC_049710.1	16857570
>NC_049710.1	16858345
>NC_049710.1	16858857
>NC_049710.1	16861975
>NC_049710.1	16864235
>NC_049710.1	16864491
>NC_049710.1	16864693
>NC_049710.1	16864700
>NC_049710.1	16865319
>NC_049710.1	16874039
>NC_049710.1	16894060
>NC_049710.1	16898808
>NC_049710.1	16898954
>NC_049710.1	16902343
>NC_049710.1	16909665
>NC_049710.1	16909813
>NC_049710.1	16910198
>NC_049710.1	16910230
>NC_049710.1	16911760
>NC_049710.1	16911833
>NC_049710.1	16924495
>NC_049710.1	16925431
>NC_049710.1	16930463
>NC_049710.1	16930757
>NC_049710.1	16930865
>NC_049710.1	16931123
>NC_049710.1	16947230
>NC_049710.1	16969763
>NC_049710.1	16986701
>NC_049710.1	16997196
>NC_049710.1	17003909
>NC_049710.1	17004508
>NC_049710.1	17005752
>NC_049710.1	17021324
>NC_049710.1	17021722
>NC_049710.1	17022537
>NC_049710.1	17031347
>NC_049710.1	17033820
>NC_049710.1	17037128
>NC_049710.1	17043145
>NC_049710.1	17044039
>NC_049710.1	17046787
>NC_049710.1	17046794
>NC_049710.1	17048823
>NC_049710.1	17049691
>NC_049710.1	17059940
>NC_049710.1	17065761
>NC_049710.1	17065770
>NC_049710.1	17070318
>NC_049710.1	17075709
>NC_049710.1	17082896
>NC_049710.1	17095126
>NC_049710.1	17098296
>NC_049710.1	17100675
>NC_049710.1	17108932
>NC_049710.1	17136533
>NC_049710.1	17167322
>NC_049710.1	17170288
>NC_049710.1	17170427
>NC_049710.1	17175077
>NC_049710.1	17190161
>NC_049710.1	17192283
>NC_049710.1	17195687
>NC_049710.1	17201038
>NC_049710.1	17207249
>NC_049710.1	17209056
>NC_049710.1	17210122
>NC_049710.1	17211713
>NC_049710.1	17222137
>NC_049710.1	17222864
>NC_049710.1	17224157
>NC_049710.1	17224492
>NC_049710.1	17227479
>NC_049710.1	17235439
>NC_049710.1	17237064
>NC_049710.1	17241140
>NC_049710.1	17243157
>NC_049710.1	17246160
>NC_049710.1	17247377
>NC_049710.1	17254329
>NC_049710.1	17254456
>NC_049710.1	17257024
>NC_049710.1	17261778
>NC_049710.1	17266523
>NC_049710.1	17272020
>NC_049710.1	17278950
>NC_049710.1	17279643
>NC_049710.1	17285114
>NC_049710.1	17286481
>NC_049710.1	17290497
>NC_049710.1	17294306
>NC_049710.1	17295125
>NC_049710.1	17295362
>NC_049710.1	17301710
>NC_049710.1	17306208
>NC_049710.1	17313832
>NC_049710.1	17319642
>NC_049710.1	17319918
>NC_049710.1	17321591
>NC_049710.1	17323376
>NC_049710.1	17325294
>NC_049710.1	17329344
>NC_049710.1	17331533
>NC_049710.1	17332057
>NC_049710.1	17338300
>NC_049710.1	17347960
>NC_049710.1	17356557
>NC_049710.1	17360386
>NC_049710.1	17361626
>NC_049710.1	17362276
>NC_049710.1	17376657
>NC_049710.1	17379180
>NC_049710.1	17379243
>NC_049710.1	17383579
>NC_049710.1	17386597
>NC_049710.1	17403869
>NC_049710.1	17413162
>NC_049710.1	17415193
>NC_049710.1	17418723
>NC_049710.1	17419487
>NC_049710.1	17426500
>NC_049710.1	17435959
>NC_049710.1	17440394
>NC_049710.1	17448529
>NC_049710.1	17455337
>NC_049710.1	17470056
>NC_049710.1	17472852
>NC_049710.1	17473062
>NC_049710.1	17473098
>NC_049710.1	17476217
>NC_049710.1	17477256
>NC_049710.1	17477903
>NC_049710.1	17478225
>NC_049710.1	17478561
>NC_049710.1	17478820
>NC_049710.1	17478854
>NC_049710.1	17478862
>NC_049710.1	17484018
>NC_049710.1	17491501
>NC_049710.1	17491513
>NC_049710.1	17494460
>NC_049710.1	17494737
>NC_049710.1	17505199
>NC_049710.1	17506025
>NC_049710.1	17506033
>NC_049710.1	17510003
>NC_049710.1	17511843
>NC_049710.1	17513818
>NC_049710.1	17519654
>NC_049710.1	17524584
>NC_049710.1	17525043
>NC_049710.1	17525056
>NC_049710.1	17529487
>NC_049710.1	17536217
>NC_049710.1	17539679
>NC_049710.1	17543858
>NC_049710.1	17544670
>NC_049710.1	17558380
>NC_049710.1	17558393
>NC_049710.1	17558731
>NC_049710.1	17565720
>NC_049710.1	17566772
>NC_049710.1	17579332
>NC_049710.1	17593639
>NC_049710.1	17600615
>NC_049710.1	17600681
>NC_049710.1	17601129
>NC_049710.1	17601188
>NC_049710.1	17601195
>NC_049710.1	17605429
>NC_049710.1	17606309
>NC_049710.1	17606318
>NC_049710.1	17608708
>NC_049710.1	17611572
>NC_049710.1	17611758
>NC_049710.1	17611766
>NC_049710.1	17613333
>NC_049710.1	17613603
>NC_049710.1	17643065
>NC_049710.1	17644959
>NC_049710.1	17655201
>NC_049710.1	17655209
>NC_049710.1	17655336
>NC_049710.1	17655636
>NC_049710.1	17655745
>NC_049710.1	17655755
>NC_049710.1	17656460
>NC_049710.1	17668843
>NC_049710.1	17670483
>NC_049710.1	17670515
>NC_049710.1	17671596
>NC_049710.1	17688475
>NC_049710.1	17690787
>NC_049710.1	17691668
>NC_049710.1	17692096
>NC_049710.1	17694712
>NC_049710.1	17695372
>NC_049710.1	17704980
>NC_049710.1	17708044
>NC_049710.1	17715699
>NC_049710.1	17720568
>NC_049710.1	17722032
>NC_049710.1	17726643
>NC_049710.1	17744567
>NC_049710.1	17746139
>NC_049710.1	17771546
>NC_049710.1	17773856
>NC_049710.1	17779316
>NC_049710.1	17784269
>NC_049710.1	17787585
>NC_049710.1	17805706
>NC_049710.1	17814250
>NC_049710.1	17816608
>NC_049710.1	17819482
>NC_049710.1	17822089
>NC_049710.1	17836545
>NC_049710.1	17839977
>NC_049710.1	17850599
>NC_049710.1	17851995
>NC_049710.1	17854327
>NC_049710.1	17859382
>NC_049710.1	17863246
>NC_049710.1	17867377
>NC_049710.1	17869176
>NC_049710.1	17871632
>NC_049710.1	17883230
>NC_049710.1	17888569
>NC_049710.1	17891237
>NC_049710.1	17892002
>NC_049710.1	17896781
>NC_049710.1	17914860
>NC_049710.1	17919508
>NC_049710.1	17934789
>NC_049710.1	17934874
>NC_049710.1	17938346
>NC_049710.1	17938765
>NC_049710.1	17950806
>NC_049710.1	17951761
>NC_049710.1	17954605
>NC_049710.1	17959199
>NC_049710.1	17965977
>NC_049710.1	17971523
>NC_049710.1	17978362
>NC_049710.1	17979440
>NC_049710.1	17986089
>NC_049710.1	17987163
>NC_049710.1	17987961
>NC_049710.1	17990661
>NC_049710.1	17994323
>NC_049710.1	17997186
>NC_049710.1	18007513
>NC_049710.1	18012730
>NC_049710.1	18013925
>NC_049710.1	18027002
>NC_049710.1	18029916
>NC_049710.1	18035893
>NC_049710.1	18037636
>NC_049710.1	18043231
>NC_049710.1	18043327
>NC_049710.1	18047051
>NC_049710.1	18047390
>NC_049710.1	18059308
>NC_049710.1	18062744
>NC_049710.1	18091393
>NC_049710.1	18093702
>NC_049710.1	18094979
>NC_049710.1	18096454
>NC_049710.1	18103145
>NC_049710.1	18123765
>NC_049710.1	18124131
>NC_049710.1	18130431
>NC_049710.1	18134099
>NC_049710.1	18138638
>NC_049710.1	18144273
>NC_049710.1	18147965
>NC_049710.1	18159379
>NC_049710.1	18159731
>NC_049710.1	18161221
>NC_049710.1	18162627
>NC_049710.1	18163442
>NC_049710.1	18163673
>NC_049710.1	18163681
>NC_049710.1	18169143
>NC_049710.1	18174996
>NC_049710.1	18185705
>NC_049710.1	18188816
>NC_049710.1	18189134
>NC_049710.1	18212120
>NC_049710.1	18212143
>NC_049710.1	18219773
>NC_049710.1	18222948
>NC_049710.1	18226672
>NC_049710.1	18226722
>NC_049710.1	18226759
>NC_049710.1	18227118
>NC_049710.1	18228123
>NC_049710.1	18228609
>NC_049710.1	18228949
>NC_049710.1	18229262
>NC_049710.1	18230202
>NC_049710.1	18240685
>NC_049710.1	18242882
>NC_049710.1	18242894
>NC_049710.1	18242914
>NC_049710.1	18251707
>NC_049710.1	18252609
>NC_049710.1	18252629
>NC_049710.1	18257263
>NC_049710.1	18258757
>NC_049710.1	18267295
>NC_049710.1	18272557
>NC_049710.1	18273943
>NC_049710.1	18276858
>NC_049710.1	18280367
>NC_049710.1	18284907
>NC_049710.1	18289739
>NC_049710.1	18296690
>NC_049710.1	18321536
>NC_049710.1	18322395
>NC_049710.1	18325272
>NC_049710.1	18326363
>NC_049710.1	18328704
>NC_049710.1	18330359
>NC_049710.1	18331121
>NC_049710.1	18331368
>NC_049710.1	18333111
>NC_049710.1	18336780
>NC_049710.1	18341752
>NC_049710.1	18350829
>NC_049710.1	18356147
>NC_049710.1	18363045
>NC_049710.1	18370006
>NC_049710.1	18371184
>NC_049710.1	18372025
>NC_049710.1	18375827
>NC_049710.1	18381148
[truncated: 42,584 more rows]
